# Supplementary material for: Whole Genome DNA Methylation and Gene Expression Profiling of Oropharyngeal Cancer Patients in North-Eastern India: Identification of Epigenetically Altered Gene Expression Reveals Potential Biomarkers
Source: Front Genet. 2020 Oct 8;11:986. doi: 10.3389/fgene.2020.00986 (PMC7578381; doi:10.3389/fgene.2020.00986)
Supplement: Supplementary file 2 [file Table_1.xls]

## Sheet: promoter hypermethylation
Differential methylation levels (Δβ) of hypermethylated promoter genes (Genes in Red font are uniformfy differentially hypermethylated in TSS1500, TSS200 and 5'UTR):
Gene	pt_2	pt_6	pt_8	pt_9	pt_13	pt_14	pt_16	pt_18	pt_19	pt_20	pt_21	pt_22	pt_23	pt_27	Avg. Δβ value
AKR1B10	0.179258	0.442334	0.509383	0.0530121	0.594537	0.174793	-0.0784346	0.188709	0.27836	-0.0651116	0.246989	-0.0227684	0.0310654	0.222109	0.196731
ALDH3A1	0.209016	0.472374	0.477628	0.0580776	0.462533	0.285431	0.00300819	0.456111	0.340712	0.0586356	0.299976	0.0850654	0.0767062	0.31049	0.25684
ALDH3B2	0.0498432	0.511271	0.142058	0.075182	0.455497	0.344447	0.298805	0.178174	0.279421	-0.144534	0.33256	-0.235199	0.15905	0.231119	0.191264
C1orf210	0.192779	0.416598	0.215102	0.111891	0.336469	0.151109	0.123068	-0.00225368	0.350966	0.106453	0.290141	-0.0222053	0.118127	0.265689	0.189567
C1QTNF1	0.107478	0.301497	0.12927	0.135954	0.333869	0.190869	0.0639707	0.436274	0.409682	0.192694	0.176014	0.00517554	0.0977812	0.31933	0.207133
C1S	0.217016	0.323001	0.249407	0.403111	0.22298	0.0983856	0.107712	0.231079	0.485989	0.248185	0.118783	-0.128313	0.145002	0.331813	0.218154
C22orf9	0.329346	0.297405	0.508647	0.114984	0.40964	0.245875	0.222003	0.395789	0.508362	0.519745	0.418937	-0.328362	0.262707	0.521945	0.316216
CALHM3	0.154114	0.517389	0.159599	0.0980575	0.609989	0.32809	0.069809	0.0448089	0.487419	0.00736696	0.335656	-0.067302	0.131997	0.284304	0.225807
CAPS	0.147368	0.322249	0.253118	0.106307	0.333376	0.0859842	-0.0209626	0.161874	0.246347	0.312048	0.282298	0.0900024	0.0998342	0.174684	0.185323
DGKD	0.448909	0.31165	0.219659	0.422865	0.0653567	0.0536186	-0.111303	0.425449	0.362733	0.280363	0.198212	-0.0478708	0.0595252	0.407483	0.221189
EXPH5	0.248191	0.368359	0.30698	0.286466	0.265991	0.218325	0.0610429	0.396656	0.36815	0.16864	0.258006	0.0939596	0.0312626	0.31682	0.242061
FGFR2	0.128911	0.36628	0.296546	-0.136124	0.182634	0.282887	0.1382	0.50876	0.432169	0.31666	0.212857	0.0590212	0.150578	0.397545	0.238352
GPR75	0.342758	0.272919	0.523962	0.476566	0.112532	0.240166	0.382409	0.336987	0.363273	0.561667	0.501598	0.258467	-0.0204482	0.517893	0.347911
HKR1	0.26312	-0.0262675	0.448757	0.331022	0.17169	0.0838649	0.0961875	-0.0290469	0.191764	0.377569	0.234646	-0.035811	0.0251334	0.319938	0.175183
HOXA3	0.342902	0.351244	0.446794	0.255547	0.239545	0.195434	0.00168599	-0.0766787	0.453742	0.326295	0.413936	0.00344916	0.143582	0.413068	0.250753
HOXB1	0.244286	0.287205	0.1049	-0.0323292	0.229664	0.28998	0.0340512	0.351699	0.340068	0.399517	0.255553	-0.0119986	0.145586	0.363048	0.214374
HOXB3	0.349095	0.33728	0.309107	0.267702	0.200904	0.0987702	-0.140261	0.357405	0.260068	0.328961	0.198925	0.0796898	0.0477872	0.230455	0.208992
HYAL1	0.197889	0.309332	0.433195	0.196539	0.265784	0.199437	0.0463001	0.436165	0.389699	0.250626	0.214537	0.0505645	0.066652	0.363677	0.244314
IFI27	0.101779	0.278566	0.0201006	0.49289	0.15371	0.34197	0.117082	0.489748	0.421194	0.357598	0.205367	0.117268	0.159297	0.272876	0.252103
IL1RN	0.253544	0.456291	0.451306	0.125054	0.434791	0.272012	0.0327709	-0.0312214	0.347852	0.0443141	0.389799	0.00742304	0.14815	0.300005	0.230864
ITPRIP	0.102292	0.284197	-0.0794229	0.105552	0.160975	0.211244	0.128587	0.213636	0.104209	0.351176	0.174561	0.172331	0.0350928	0.345086	0.164966
KCNJ15	0.0904656	0.468286	0.205017	0.394938	0.522429	0.336924	0.246293	0.466225	0.509096	0.491319	0.23128	0.0373424	0.238232	0.473218	0.336505
KIAA1026	0.206645	0.423649	0.188994	0.427299	0.482126	0.252849	0.33003	0.428131	0.486741	0.517448	0.354915	-0.0682166	0.232802	0.437158	0.335755
KRT7	0.263364	0.481775	0.279519	0.475174	0.356029	0.2354	0.0358771	0.442158	0.404024	0.380735	0.372036	0.0554911	0.155192	0.282616	0.301385
KRT78	0.111603	0.416273	-0.058002	0.314825	0.399737	0.324768	0.130769	0.433396	0.283178	0.333293	0.120848	0.258242	0.0871202	0.200293	0.239739
LIME1	-0.162268	0.260136	0.10593	0.279837	0.368442	0.225716	0.21854	0.30194	0.13497	0.263968	0.216601	0.282976	0.212374	0.265222	0.212456
LTB4R	-0.0289541	0.28864	-0.0264806	0.355737	0.38485	0.122628	0.144693	0.36531	0.180211	0.430467	0.0748202	0.0124396	0.0775273	0.093589	0.17682
MEOX1	-0.0363521	0.240875	-0.0968276	-0.0851635	0.480644	0.292807	0.153499	0.16615	0.455551	0.390803	0.11828	-0.0268896	0.301102	0.212074	0.183325
NT5DC2	0.280015	0.446642	0.229837	0.228566	0.449468	0.234965	0.077062	0.403136	0.371614	0.265739	0.273981	0.14935	0.216275	0.301527	0.280584
OSTalpha	0.300109	0.542558	0.515766	0.434821	0.47083	0.251478	0.0519018	0.405547	0.254232	0.416718	0.254774	0.13696	0.0461867	0.0782234	0.29715
PHKG1	0.342081	0.49146	0.480359	0.388196	0.571045	0.200447	0.11988	0.348908	0.325137	0.220925	0.449865	-0.124019	0.159873	0.284769	0.304209
PLA2G3	0.0727721	0.447431	0.258304	0.337447	0.496164	0.355857	0.0937781	0.476793	0.385677	0.426872	0.188798	0.0726422	0.144335	0.156188	0.279504
PLCD4	0.202018	0.445306	0.338676	0.0930885	0.484876	0.244947	0.0218636	0.067657	0.411291	0.026664	0.45473	-0.143159	0.227718	0.206681	0.220168
RHBDL2	0.153697	0.323868	-0.0250175	0.200129	0.359805	0.309074	0.166224	0.369667	0.282901	0.332451	0.183225	0.0412169	0.0869032	0.210414	0.213897
SLC39A2	0.192919	0.354938	0.368549	0.300603	0.472286	0.180719	-0.347774	0.388946	0.37244	0.0556892	0.223404	0.00972742	0.109618	0.292824	0.212492
SPON2	0.271408	0.278108	0.459414	0.282343	0.460555	0.216014	0.0652664	0.244275	0.192587	0.282613	0.263359	0.130995	0.0983753	0.336381	0.255835
SVIL	0.122542	0.518197	0.128295	0.0263805	0.540217	0.261941	0.192682	0.0367109	0.518975	0.114583	0.325236	0.0525818	0.242301	0.261022	0.23869
TP53AIP1	0.291274	0.421364	0.31807	0.327141	0.249636	0.322252	0.188954	0.389054	0.409234	0.462422	0.31855	0.0915835	0.163386	0.395174	0.310578
TPM4	0.211514	0.452114	0.466721	0.11781	0.505109	0.261901	-0.0685291	0.00182837	0.261342	0.197063	0.417935	-0.496968	0.120367	0.36106	0.200662
TRPV6	0.193091	0.453157	0.416218	0.0992013	0.313277	0.228357	0.144176	0.373381	0.377717	0.0627852	0.276233	-0.103415	0.234047	0.286557	0.239627
UBXN6	0.341524	0.354741	0.398512	0.369634	0.228647	0.0656486	0.0212717	0.289513	0.270794	0.201446	0.370239	-3.16245e-05	-0.0331813	0.369567	0.232023
ZNF577	0.295985	0.154403	0.350724	0.455581	0.201207	0.243057	0.361607	0.285023	0.287265	0.247688	0.326416	0.371434	0.180157	0.501736	0.304449
ABCA8	0.174571	0.317569	0.168451	0.341883	0.293649	0.243322	0.0883459	0.351705	0.387011	0.0392047	0.236503	-0.0344226	0.0747395	0.181518	0.204575
ABLIM2	0.0932306	0.29221	0.196132	0.297616	0.285374	0.345279	0.255967	0.354184	0.332804	0.39072	0.208852	0.154942	0.0939932	0.333348	0.259618
ACCN3	0.158228	0.317719	-0.0226895	0.0792041	0.597862	0.185194	0.0514933	0.0567187	0.273104	0.000407008	0.288732	0.115839	0.218635	0.140604	0.175789
ACER1	0.209673	0.393231	0.474152	0.110498	0.503141	0.229848	0.00242055	0.30449	0.255203	-0.0279718	0.282261	-0.0570275	0.0177198	0.244097	0.210124
ACER3	0.232415	0.474369	0.527006	0.208427	0.37259	0.174574	0.0222495	0.299603	0.345505	0.0049645	0.191027	-0.137285	-0.00853012	0.364564	0.219391
ACOT2	0.126572	0.446051	0.541074	0.321991	0.304349	0.144846	0.0816886	0.0816444	0.25018	0.0356604	0.25362	-0.122174	0.107781	0.442054	0.215381
ACOX2	0.191781	0.259621	-0.100518	0.317863	0.237237	0.103235	0.0182774	0.270776	0.199589	0.242581	0.145382	0.354287	0.117906	-0.0321701	0.166132
ACSM5	0.160167	0.336856	0.401549	0.0211842	0.327464	0.162778	-0.0103801	0.127324	0.225791	0.249987	0.175254	0.15857	0.186883	0.146179	0.190686
ACTA2	-0.104593	0.30376	-0.115029	0.428125	0.34007	0.208005	0.231124	0.512425	0.286521	0.425172	0.024378	-0.179397	0.00374283	0.395066	0.197098
ACTR3C	0.209188	0.464773	0.0436236	0.147648	0.598725	0.269648	0.00688776	0.453905	0.400844	0.315057	0.341966	-0.315253	0.183594	0.332778	0.24667
ADAM30	0.235704	0.20691	0.21882	0.185768	0.346601	0.141848	0.237119	0.305043	0.328595	0.472248	0.207834	0.305923	0.0339565	0.338167	0.25461
ADAMTS4	0.136166	0.345574	0.178327	0.105669	0.37318	0.265466	-0.0315061	0.401065	0.423274	0.368921	0.116959	0.0952325	0.140488	0.385528	0.236024
ADAMTSL2	0.294697	0.178624	0.232296	0.072824	0.0178658	-0.0485537	0.072368	0.478753	0.0955981	0.732507	0.0809889	0.161334	0.0612678	0.0737837	0.178882
ADAMTSL4	0.281488	0.29237	0.344722	0.0792465	0.304917	0.132329	0.181855	0.0949967	0.168666	0.242595	0.261704	-0.0343481	0.151179	0.160089	0.190129
ADAT3	0.247692	0.471625	0.227844	0.170809	0.5059	0.295592	0.195012	0.326835	0.293915	0.191386	0.265113	-0.0398823	0.108119	0.34895	0.257779
ADCY3	-0.11708	0.377912	-0.13121	-0.00539413	0.499434	0.450958	-0.257177	0.0395963	0.433366	0.0946842	0.257526	0.165379	0.441143	0.247242	0.178313
ADCY4	0.207552	0.255341	0.441701	0.326918	0.100785	0.0278776	0.282496	0.426588	-0.00220463	0.683294	0.0417656	0.0426625	-0.0565733	0.0188558	0.19979
ADD3	-0.0309443	0.372455	0.016572	0.0731849	0.543739	0.238295	0.32651	0.0978913	0.350163	0.0247618	0.422354	0.144746	0.321714	0.0716606	0.212364
ADH7	0.0301816	0.422554	0.254528	0.0517613	0.532816	0.281303	0.137794	0.324999	0.420968	-0.0752756	0.145914	0.197461	0.0868557	0.2482	0.218576
ADRBK1	0.0850646	0.442615	0.459002	0.240058	0.395277	0.146594	0.0067503	0.163277	0.297014	0.250433	0.141688	0.144292	0.00270218	0.305072	0.219989
AEBP1	0.305568	0.245566	0.418624	0.585932	-0.215363	0.206177	0.434716	0.491701	-0.0127289	0.0121482	0.145505	0.239827	0.00859913	0.0832172	0.210678
AFAP1L2	0.166531	0.297489	0.242916	0.446268	0.373641	0.212907	0.0936361	0.191188	0.224443	0.354262	0.226955	-0.219326	-0.0196651	0.217186	0.200602
AGAP11	0.283769	0.411065	0.443327	0.103065	0.443691	0.274459	0.239753	0.0519432	0.326753	0.0888187	0.418389	0.0601456	0.206155	0.433924	0.270376
AGAP2	0.298003	0.319302	0.291866	0.190337	0.459482	0.126086	0.0400942	0.275314	0.284269	0.202842	0.348841	0.109837	0.180532	0.281997	0.243486
AGPAT3	0.298973	0.41945	0.364599	0.18468	0.650024	0.268526	0.202842	0.331229	0.301574	0.372696	0.381778	0.193606	0.0609734	0.294402	0.308954
AHNAK	0.169412	0.427545	0.0839038	0.356501	0.349738	0.228195	0.293846	0.299064	0.431045	0.478791	0.262114	0.157918	0.384674	0.347289	0.305003
AHSA2	0.152583	0.464887	0.22169	0.463013	0.454067	0.23167	0.101327	0.418025	0.483016	0.437311	0.263415	-0.0387559	0.285236	0.445792	0.313091
AIM2	-0.0480793	0.304883	-0.0925311	-0.0409328	0.389747	0.337634	0.290834	0.0571481	0.515275	-0.0353673	0.256622	-0.181936	0.373217	0.0691936	0.156836
AIPL1	0.195958	0.299468	0.278181	0.131598	0.36938	0.280836	0.0847688	0.169384	0.242242	0.15602	0.311702	0.121438	0.138881	0.294012	0.219562
AIRE	0.118713	0.051296	0.295746	0.252121	0.305282	0.167972	0.0323318	0.210543	0.0146877	0.313658	0.318553	0.263777	0.000658079	0.187397	0.18091
AKT2	-0.0488381	0.351666	-0.110267	0.373155	0.449469	0.40367	0.221277	0.388073	0.469094	0.390263	0.209814	0.325173	0.286222	0.397278	0.293289
ALAS1	0.224313	0.236767	0.267389	0.292167	0.303219	0.165715	0.0274009	0.374189	0.239374	0.151671	0.190495	0.252112	0.0809717	0.236996	0.217341
ALDH1L1	0.262194	0.153741	0.318687	0.47189	0.226403	0.0212544	0.270866	0.238184	0.0519697	0.589809	0.0788958	0.0805188	0.0849055	0.0583417	0.20769
ALOX12	0.242313	0.459311	0.476796	0.055491	0.475719	0.177258	0.0588237	-0.0976641	0.369858	0.0487673	0.336559	-0.00784314	0.135925	0.275905	0.214801
ALPK2	0.29154	0.227429	0.293323	0.180506	0.235603	0.240345	0.0331789	0.331151	0.319813	0.129407	0.202816	-0.133408	0.0791495	0.321963	0.19663
ALS2CR12	0.386344	0.578502	0.0939874	0.381717	0.442308	0.100078	0.177901	0.0543676	0.308572	0.319065	0.435693	0.124548	0.163579	0.0923323	0.261357
ALS2CR4	0.319781	0.505777	0.179792	0.238243	0.468397	0.190357	0.158671	0.312525	0.417933	0.055268	0.342212	-0.107133	0.128939	0.158796	0.240683
AMIGO3	0.342966	0.338865	0.36013	0.276419	0.220101	0.0790868	-0.181291	0.0906766	0.206543	0.11577	0.228559	0.0659232	0.0322262	0.483426	0.189957
AMMECR1L	0.232494	0.337609	0.0856456	0.280739	0.3079	0.133073	0.170896	0.158211	0.349201	0.331913	0.269661	-0.0860797	0.236638	0.448941	0.232632
AMOTL1	0.227718	0.279962	0.373041	0.129238	0.523489	0.0822826	-0.0838391	0.364974	0.201412	0.270742	0.149354	0.0778038	-0.0852513	0.126486	0.188387
ANGPTL2	0.263441	0.220473	0.421176	0.35758	0.479439	0.218171	0.264468	0.242323	0.222302	0.421863	0.280793	0.259879	0.190018	0.289804	0.295124
ANGPTL6	0.483241	0.59618	0.629602	0.157237	0.304409	0.402416	0.178071	0.518876	0.404805	-0.0117217	0.346625	-0.119885	0.203025	0.43474	0.323401
ANKDD1A	0.327709	0.208435	0.302337	0.236038	0.264317	0.0943003	-0.0638197	0.363972	0.199939	0.29583	0.262739	-0.308143	0.00123795	0.151908	0.166914
ANKK1	0.203475	0.190271	0.287883	0.340418	0.441289	0.29644	0.147746	0.307827	0.313337	0.298115	0.304339	0.130416	0.143301	0.222691	0.259111
ANKRD2	0.148238	0.442146	0.502272	0.137602	0.471804	0.245395	-0.0475561	0.12373	0.383765	0.241589	0.292256	-0.0458128	0.0868003	0.310165	0.235171
ANKRD45	0.234362	0.0803968	0.381129	0.332423	-0.153827	0.142487	0.517431	0.31041	0.0753084	0.467968	0.0707133	0.413453	-0.060445	0.0752829	0.206221
ANKRD55	0.247573	0.248273	0.36198	0.0443558	0.502259	0.283957	0.065412	0.319681	0.288475	-0.0289978	0.344308	0.0982098	0.0970169	0.344387	0.229778
ANKRD9	0.198372	0.35769	0.45948	0.0627076	0.391423	0.271431	-0.146541	0.0420532	0.259951	0.117766	0.394816	0.00455833	0.115592	0.297927	0.201945
ANO6	0.322708	0.438656	0.417015	0.219836	0.548613	0.158322	0.131955	0.152569	0.29119	0.249746	0.125707	0.142344	0.115841	0.167581	0.24872
ANO7	-0.00813345	0.293354	-0.244636	0.0816219	0.460298	0.218403	0.148197	0.0392823	0.301867	0.271299	0.35316	0.203419	0.191922	0.0313469	0.167243
ANO9	0.210802	0.261122	-0.0543329	0.00307806	0.262579	0.208978	0.0499418	0.375034	0.259246	0.268662	0.233358	-0.104645	0.124611	0.268854	0.169092
ANXA2	0.309224	0.455926	0.315673	0.110173	0.277041	0.210941	0.10919	0.0699518	0.442683	0.186812	0.374929	-0.076966	0.267131	0.429768	0.248748
AP1G1	-0.0265472	0.336779	0.0438761	0.122088	0.377903	0.19667	0.243952	0.0639507	0.367895	0.0954719	0.255269	0.0532683	0.155284	0.0945465	0.170029
AP2M1	0.276507	0.170995	0.263831	0.233343	0.324422	0.203878	0.126892	0.0725965	0.311939	0.349366	0.276364	0.02823	0.226633	0.368318	0.230951
APBB3	-0.0890261	0.356985	0.0472876	0.102986	0.34318	0.201479	0.10163	0.0269324	0.434075	0.168145	0.202434	0.141256	0.265242	0.266193	0.183486
APCDD1	0.316593	0.304883	0.431275	0.327544	0.541959	0.220987	0.183899	0.365236	0.261002	0.157739	0.328328	0.210807	0.0941864	0.318425	0.290204
APLP2	0.203084	0.282632	0.301741	0.0662119	0.325368	0.170771	0.098136	0.340745	0.167398	0.169344	0.279949	0.11067	-0.033783	0.228617	0.193635
APOBEC2	0.221427	0.5599	0.501305	0.119722	0.554091	0.310735	0.155482	0.435097	0.409896	0.45908	0.292385	0.0135299	0.0899307	0.217722	0.310022
APOBEC4	0.0246578	0.40982	0.0486458	0.34208	0.216582	0.229908	0.178642	0.328612	0.308242	0.0169372	0.189071	0.184908	0.158883	0.0204953	0.18982
AQP3	0.327136	0.370985	0.52391	0.125619	0.498745	0.206387	0.0438992	0.0840397	0.343079	0.127302	0.446647	0.146275	0.00584572	0.379315	0.259227
AQP9	-0.0247821	0.402188	0.170179	0.11208	0.478246	0.265948	0.0863534	0.339479	0.391395	0.118029	0.118778	-0.120906	0.171565	0.202351	0.193636
ARHGAP12	0.276538	0.454577	0.241086	0.0814899	0.551613	0.258556	0.143105	0.111919	0.477205	0.148296	0.34495	-0.272165	0.191723	0.360232	0.240652
ARHGDIA	-0.165062	0.145841	-0.147249	0.134944	0.429849	0.225952	0.359325	0.213329	0.207821	0.269951	0.111311	0.319061	0.213577	0.280929	0.185684
ARHGEF19	0.0418637	0.330854	-0.0242732	0.190596	0.327376	0.186612	0.118569	0.257342	0.301915	0.214369	0.292759	0.0862064	0.1814	0.229993	0.195399
ARL8B	0.216149	0.336945	0.09319	0.218538	0.32385	0.25207	-0.00158996	0.302952	0.317636	0.126489	0.26746	0.201602	0.0291016	0.306938	0.213667
ARPC4	-0.117228	0.198486	-0.275037	0.0339507	0.191299	0.306729	0.242405	0.194655	0.199536	0.244221	0.145435	0.178525	0.317419	0.192456	0.146632
ASCC2	0.215641	0.424128	0.471178	0.225904	0.384288	0.200315	-0.0621896	0.416265	0.440297	0.137111	0.182928	0.0709539	0.00651224	0.33821	0.246539
ASGR1	0.190179	0.343497	0.369483	0.0327986	0.469778	0.203718	-0.111278	0.280041	0.253463	0.276752	0.250403	-0.0941559	0.114117	0.186051	0.197489
ASPH	0.335468	0.439176	0.538687	0.4136	0.557843	0.255966	0.281704	0.0709719	0.440167	0.237128	0.317388	0.107847	0.266899	0.287897	0.325053
ATF6B	0.148258	0.427437	0.363655	0.085537	0.420603	0.162976	0.0769629	0.281672	0.254958	0.363229	0.190631	-0.0246574	0.115951	0.348177	0.229671
ATL1	0.21747	0.276274	-0.0736263	0.119782	0.109655	0.103661	0.243315	0.27387	0.164932	0.317909	0.192063	-0.00609993	0.124987	0.150956	0.158225
ATP10A	0.287965	0.119437	0.559963	0.597242	-0.463452	0.119412	0.623964	0.323718	0.308955	0.316084	-0.00239924	0.0297852	-0.00363764	0.484825	0.235847
ATP10D	0.351612	0.33576	0.398628	0.149541	0.272209	0.102876	0.0322225	0.200567	0.288278	0.136983	0.246424	0.0661712	0.0836555	0.404552	0.219249
ATP5H	0.322233	0.390683	0.455018	0.388794	0.430921	0.197393	0.0963977	0.621969	0.441784	0.463813	0.283723	0.0493427	0.03438	0.392763	0.326372
ATP6V0A4	0.143521	0.233908	0.06387	0.263121	0.375752	0.277658	0.349613	0.153364	0.314883	0.308785	0.373542	0.212376	0.187419	0.120424	0.241303
B3GALT2	0.332941	0.459601	0.322417	0.128057	0.58084	0.247585	0.00152543	0.0173579	0.493529	-0.0926103	0.388203	-0.0479371	0.266547	0.164887	0.233067
B3GNT5	0.302688	0.384287	0.583944	0.0840168	0.382602	0.338032	0.165021	0.20176	0.330364	-0.00929941	0.294754	-0.241497	0.0685515	0.189886	0.219651
BAIAP2L2	0.187061	0.449296	0.320846	0.172853	0.380121	0.277107	-0.138154	0.414124	0.40271	0.346905	0.21466	0.0413306	0.126512	0.261507	0.24692
BANF2	0.119602	0.502971	0.251485	0.0877273	0.54778	0.325214	0.140332	0.311799	0.546126	0.124998	0.375618	-0.342131	0.285426	0.0572752	0.238159
BBOX1	0.0700529	0.426699	0.4905	0.0462574	0.498513	0.281953	0.145724	0.137701	0.353501	-0.142508	0.194719	0.0229778	-0.00994683	0.299154	0.201093
BCAR1	0.203795	0.243815	0.185161	0.338553	0.318539	0.274549	0.187344	0.351839	0.359587	0.460317	0.256941	0.142467	0.149003	0.382711	0.27533
BCL9L	0.122939	0.370298	0.47348	0.123087	0.33051	0.248826	-0.0199075	0.0714605	0.31754	0.129568	0.512343	-0.189219	0.225452	0.372278	0.220618
BCR	0.21926	0.14632	-0.125957	0.0528962	0.114667	0.0889297	0.3639	0.302729	0.0796172	0.498896	0.198796	-0.0585162	0.0743224	0.141714	0.149827
BEND3	0.271103	0.476931	0.0125799	0.106242	0.476942	0.176713	0.176804	-0.00843683	0.380246	0.149307	0.38896	0.0724811	0.14878	0.318884	0.224824
BEST3	-0.130681	0.375869	0.121805	0.0907294	0.412762	0.362223	0.0331136	0.383196	0.364692	-0.0986707	0.153937	0.00466462	0.175333	0.103371	0.168024
BET3L	0.313552	0.361181	0.208931	0.181002	0.43521	0.174367	0.0861948	0.0711481	0.350478	0.0572326	0.230122	-0.117997	0.14607	0.342289	0.202842
BGLAP	0.114518	0.296763	0.424699	0.0354456	0.387715	0.223355	-0.0718387	0.024394	0.283813	0.204124	0.259621	0.151213	0.0320454	0.160868	0.180481
BIN3	0.117707	0.313594	0.142374	0.343669	0.284501	0.229237	0.0158748	0.398641	0.275763	0.185643	0.0516159	-0.204975	0.145273	0.198418	0.178381
BLNK	0.00499759	0.377429	0.175879	0.0678385	0.317147	0.130788	0.317686	0.202968	0.425896	0.244871	0.203402	-0.127164	0.0884606	0.194378	0.18747
BMP2	0.277993	0.279839	0.625233	0.623287	0.196671	-0.132414	0.28644	0.540717	0.161096	0.360893	0.0513849	-0.104163	-0.0356887	0.422307	0.253828
BNIPL	0.183116	0.496278	0.494421	0.331623	0.405687	0.240831	-0.0738183	0.541758	0.436409	0.132132	0.228193	-0.256537	0.0231793	0.248988	0.245161
BOC	0.189493	0.435094	0.300689	0.152328	0.370489	0.235622	0.0503273	0.423322	0.398	0.351956	0.233848	0.01658	0.131221	0.222123	0.250792
BRD1	-0.126494	0.400122	0.0314945	0.0542666	0.243778	0.229392	0.142684	-0.0404118	0.194901	0.113684	0.275431	0.0890689	0.287625	0.185461	0.148643
BRD4	0.0805715	0.331985	-0.103584	0.157065	0.238464	0.208644	0.134774	0.0284917	0.296351	0.409734	0.215557	-0.0811036	0.208978	0.163564	0.163535
BRMS1	0.247838	0.328835	0.329835	0.263845	0.507289	0.184246	0.0503316	0.264166	0.21082	0.356414	0.128895	0.0925729	0.108164	0.282691	0.23971
BRPF3	-0.0992259	0.253008	0.0057985	0.134001	0.449961	0.142067	0.118102	0.244048	0.310763	0.177175	0.150531	0.0950134	0.26944	0.243215	0.178135
BTBD11	0.213809	0.314645	0.171223	0.36346	0.377816	0.191426	0.0453883	0.422886	0.380182	0.433538	0.201897	0.0291993	0.154233	0.218673	0.251312
BTBD17	-0.0397953	0.336133	-0.0147142	0.00632629	0.45552	0.252226	0.115598	0.177596	0.368855	0.0594358	0.272831	-0.040744	0.359503	0.104749	0.172394
BTBD2	0.28167	0.388171	0.29135	0.245066	0.269711	0.145241	0.0640664	0.420253	0.345736	0.381148	0.221096	-0.10739	0.0314204	0.321989	0.235681
BTC	0.241103	0.322275	0.515847	0.258893	0.398399	0.137914	0.0357833	0.400461	0.295537	0.212972	0.191306	-0.0277176	-0.00285277	0.282285	0.233015
BTD	0.193102	0.552085	0.498937	0.314837	0.560452	0.215413	-0.022505	0.335569	0.35879	0.304535	0.162174	0.0257783	0.0933317	0.403149	0.285404
BTF3	0.179596	0.435948	0.204162	0.302803	0.258512	0.125936	-0.0584968	0.433194	0.31575	0.140926	0.170879	-0.0540412	0.115843	0.317969	0.206356
BTN3A1	0.222015	0.280482	0.22782	0.0757821	0.228885	0.134776	0.0687356	0.427654	0.383214	0.165065	0.154617	0.0697377	0.0340369	0.292317	0.19751
BTNL8	0.26588	0.488321	0.473523	0.188085	0.454838	0.302281	0.179863	0.240646	0.372711	0.118314	0.353324	0.176795	0.109851	0.262958	0.284814
C10orf107	0.335642	0.22164	0.521322	0.0136719	0.38745	0.0907725	-0.0201342	-0.0310581	0.263807	-0.0716655	0.365056	0.203296	0.0655656	0.492329	0.202692
C10orf116	0.282329	0.361209	0.491197	0.103169	0.425918	0.170101	0.134404	0.176965	0.316634	0.124235	0.295031	-0.020846	0.0561332	0.355208	0.233692
C10orf28	0.128049	0.436106	0.0171303	0.212894	0.520001	0.417411	0.213142	0.0636204	0.356003	0.0414255	0.227966	-0.00146417	0.273096	0.32117	0.230468
C10orf55	0.145811	0.248613	0.322716	0.330649	0.387116	0.144934	0.189064	0.0164009	0.289109	0.261056	0.290849	0.0781615	0.149416	0.378589	0.230892
C10orf57	0.182067	0.277877	0.396037	0.310512	0.256741	0.197885	0.146397	0.391861	0.343041	0.318224	0.0683223	-0.162511	0.0669065	0.412306	0.228976
C10orf58	0.0939759	0.237592	0.238741	0.129859	0.455403	0.297153	0.149316	0.416368	0.24505	0.174296	0.128815	0.0681223	0.150461	0.390852	0.226857
C10orf71	0.335126	0.408575	0.411875	0.0159182	0.542991	0.238005	0.123981	0.251116	0.391585	0.156837	0.464317	-0.170358	0.244867	0.322818	0.266975
C10orf95	0.106862	0.305035	0.094721	0.239667	0.445384	0.205638	0.167653	0.132275	0.270159	0.363974	0.24131	0.0325161	0.0812905	0.371601	0.218435
C10orf99	-0.0118547	0.432857	0.0833925	0.00269812	0.607403	0.244211	0.215377	0.526954	0.441504	0.210345	0.184574	0.300604	0.0482905	0.198968	0.248952
C11orf34	0.0955933	0.516492	0.552156	0.261188	0.458015	0.193428	-0.101488	0.266826	0.396703	0.347029	0.171961	-0.120216	0.0556444	0.312441	0.24327
C11orf52	0.274048	0.559698	0.433818	0.119016	0.486317	0.228786	0.137771	0.174703	0.433878	0.0714702	0.422107	-0.053634	0.147248	0.366135	0.271526
C11orf80	0.301215	0.494929	0.575458	0.112091	0.537711	0.215025	-0.0542624	0.272178	0.350766	-0.116076	0.451766	-0.0658009	0.211944	0.387423	0.262455
C11orf85	0.25791	0.480915	0.0936187	0.323339	0.54413	0.214952	-0.0396564	0.545558	0.347114	0.450864	0.256161	-0.229315	0.13121	0.170418	0.253373
C11orf90	0.265156	0.442468	0.413095	0.10737	0.400246	0.287483	-0.0407119	0.244471	0.302583	0.0732057	0.223419	0.0400648	0.135848	0.279472	0.226726
C11orf94	0.170785	0.381283	0.272745	0.120043	0.361891	0.260201	0.0158531	0.36706	0.371441	0.333888	0.226205	0.0709458	0.0293432	0.367888	0.239255
C12orf23	0.220278	0.451379	0.369658	0.234615	0.333658	0.215699	0.237661	0.245566	0.286433	0.278987	0.334272	0.196334	0.131806	0.0666453	0.257357
C12orf77	-0.0980627	0.306361	-0.0333961	0.132942	0.482225	0.190536	0.413409	-0.0404276	0.301984	0.303681	0.147461	-0.085513	0.288105	0.164932	0.176731
C13orf29	0.250917	0.449411	0.270679	0.0494727	0.424875	0.149798	0.113922	-0.00160887	0.414984	0.0684081	0.354266	0.134403	0.178599	0.355869	0.229571
C13orf33	0.320101	0.342534	0.437942	0.329899	0.329262	0.120412	0.219562	0.289222	0.246641	0.0566568	0.325257	-0.0891354	0.229851	0.317752	0.248282
C14orf159	0.150482	0.253835	0.141997	0.170331	0.220586	0.186147	0.189586	0.239652	0.222713	0.158194	0.215241	0.0460097	0.182573	0.147333	0.180334
C14orf180	0.217244	0.316066	0.122328	0.0324146	0.482262	0.158558	0.187657	0.331964	0.208811	0.294566	0.239254	0.131978	0.205479	0.193958	0.223039
C14orf181	0.0339626	0.185842	-0.0979998	0.291664	0.180772	0.0790791	0.0502966	0.338036	0.21222	0.377586	0.127826	0.105184	-0.0367034	0.305836	0.153829
C14orf182	0.167013	0.383902	0.54642	0.171076	0.483098	0.316869	-0.186616	0.101591	0.259463	-0.141608	0.374275	0.106518	0.0362826	0.315673	0.209568
C14orf50	0.139132	0.308465	0.286869	0.212366	0.329453	0.13718	-0.0497778	0.371096	0.148604	0.295105	0.0999385	3.40877e-05	0.0253179	0.318576	0.187311
C14orf64	0.207133	0.397136	0.506225	0.168477	0.304964	0.19148	0.075293	0.471904	0.335629	0.0547076	0.323598	-0.085077	0.366412	0.268159	0.256146
C14orf86	0.210486	0.452822	0.191497	0.202766	0.268189	0.190553	0.145866	0.331296	0.266248	0.224882	0.271692	0.111057	0.0905882	0.274926	0.230919
C15orf28	0.134345	0.403038	0.441494	0.285134	0.164284	0.0626037	-0.010253	0.464197	0.300823	0.232893	0.0036196	-0.165804	0.0303816	0.330634	0.191242
C16orf5	0.213618	0.373325	0.471999	0.191201	0.394596	0.253323	0.00533813	0.511525	0.417717	0.214153	0.258295	0.0328414	0.114063	0.341126	0.270937
C16orf70	0.0654792	0.234948	0.000875735	0.109597	0.520403	0.208207	0.0968158	0.291146	0.377749	0.0365757	0.371747	-0.0681194	0.304398	0.199494	0.19638
C16orf79	0.0798213	0.421501	0.0120028	0.143668	0.450375	0.317967	0.184728	0.302669	0.280117	0.348419	0.211717	0.279789	0.125606	0.283795	0.24587
C16orf88	0.231029	0.498031	0.506694	0.208351	0.572236	0.226431	0.0220398	0.268716	0.370601	0.149231	0.296714	0.126078	0.140173	0.315628	0.280854
C17orf103	-0.018588	0.522734	0.0351488	0.15231	0.347323	0.357915	0.249885	0.054765	0.406041	-0.00157129	0.254053	-0.066509	0.0839143	0.0844608	0.175849
C17orf44	0.164814	0.323747	0.309769	0.110368	0.342278	0.221003	-0.0342555	0.324913	0.291186	0.342937	0.091839	-0.0720998	-0.00834421	0.117329	0.180392
C17orf46	0.102066	0.25905	0.26805	0.238056	0.218895	0.159051	0.0638272	0.336858	0.198954	0.420903	0.235205	-0.119665	0.0392293	0.169076	0.184968
C17orf55	0.0610734	0.219561	0.282607	0.286972	0.437362	0.0845749	0.154565	0.278281	0.155643	0.372851	0.123005	-0.0714705	-0.0327044	0.118134	0.176461
C17orf73	0.0458788	0.443159	0.0187627	0.0255293	0.517606	0.2855	0.066402	0.394413	0.403848	-0.00220002	0.229849	0.0696709	0.189124	0.0844631	0.198
C17orf99	0.264752	0.302539	0.22226	0.326859	0.314785	0.101156	0.0765511	0.241815	0.205016	0.248613	0.290286	0.154146	0.0561131	0.264668	0.219254
C19orf23	0.160403	0.322299	-0.0516621	0.380923	0.246507	0.198586	0.207116	0.425349	0.289042	0.459513	0.281596	0.0837703	0.111	0.466405	0.255775
C19orf24	0.0999582	0.365795	0.495244	0.0624395	0.353027	0.248641	-0.0098061	0.317926	0.26991	0.232259	0.20845	0.0244524	0.179067	0.418764	0.233295
C19orf76	0.094253	0.47439	0.503147	0.163372	0.450291	0.234798	0.19793	0.107602	0.240579	0.0113138	0.34664	0.260144	0.150103	0.293224	0.251985
C1orf100	0.00689055	0.53276	0.215201	0.271101	0.528257	0.254573	0.229187	0.513686	0.393076	0.27037	0.200832	0.326291	0.108424	0.267975	0.294187
C1orf113	0.141316	0.469236	0.044221	0.133927	0.5383	0.254192	0.152701	0.338895	0.358978	-0.0362103	0.435325	-0.371834	0.0418287	0.274272	0.198225
C1orf114	0.137052	-0.0019602	0.366217	0.38034	-0.312847	0.0285039	0.326633	0.204191	0.0197539	0.417787	-0.0180979	0.805295	-0.0770064	0.496893	0.198054
C1orf130	0.0479133	0.480567	0.128874	0.0474373	0.568856	0.264568	0.192103	0.180102	0.44373	0.0571527	0.217115	0.0746827	0.13369	0.207527	0.217451
C1orf133	0.206729	0.406962	0.428506	0.185976	0.329077	0.320946	0.13772	0.40596	0.366779	0.403604	0.277575	-0.0662689	0.142929	0.485781	0.28802
C1orf157	0.198715	0.305063	0.0479147	0.13389	0.302997	0.184591	0.303831	0.0925683	0.186856	0.248422	0.179392	-0.119917	0.175937	-0.035565	0.157478
C1orf161	0.108817	0.368389	0.213381	0.107013	0.456971	0.250331	0.192493	0.300377	0.390881	0.116525	0.188755	-0.0612571	0.165678	0.166536	0.211778
C1orf177	0.267786	0.29425	0.203071	0.141969	0.403117	0.207671	0.147109	0.208765	0.177433	0.0944163	0.299074	0.172391	0.0758594	0.239183	0.209435
C1orf182	0.125344	0.322058	0.0388314	0.282478	0.271005	0.195858	0.0360234	0.360347	0.293798	0.263873	0.142685	0.0283815	0.127698	0.359043	0.203387
C1orf190	0.36556	0.290783	-0.0329792	0.426103	0.140152	0.089404	0.154548	0.407333	0.311816	0.402949	0.242055	-0.143786	-0.0452628	0.296672	0.207525
C1orf204	0.210844	0.157031	0.184096	0.0856717	0.00165052	0.212405	0.0979465	0.24794	0.339407	0.384785	0.220919	0.0926893	0.086147	0.256502	0.184145
C1orf52	0.265805	0.276988	0.374859	0.21885	0.394811	0.0575013	0.0566242	0.192941	0.337894	0.0591584	0.27864	0.0535036	0.142659	0.368666	0.219921
C1orf70	0.00412734	0.220165	0.635446	-0.0459511	-0.402168	0.404732	0.736863	0.416865	0.264148	0.821989	0.0174282	-0.00243257	0.105302	0.67827	0.275342
C1orf86	0.306094	0.438363	0.319461	0.375186	0.423658	0.29504	0.129692	0.172592	0.309482	0.458291	0.400339	0.179963	0.194312	0.287214	0.306406
C1orf89	-0.0566749	0.46491	0.397213	0.0422557	0.390635	0.351351	0.276657	0.382221	0.318734	0.235412	0.0522021	0.22321	0.219306	0.0859872	0.241673
C20orf118	0.148283	0.550899	0.0216364	0.232142	0.410625	0.135257	0.0063386	0.364887	0.289169	0.042151	0.122916	0.203523	0.14342	0.226254	0.206964
C21orf122	0.202488	0.444285	-0.0237802	0.0793545	0.517449	0.258729	0.0725953	0.166288	0.242228	0.262421	0.317196	0.139502	0.161744	0.234771	0.219662
C21orf129	0.148886	0.362627	0.245194	0.253236	0.404357	0.203752	0.243524	0.156771	0.305678	0.133562	0.19119	0.0447438	0.15123	0.246245	0.220785
C21orf29	0.180476	0.035951	0.480514	0.420402	0.0390668	-0.0338328	0.394344	0.282945	0.148114	0.625305	0.0628993	0.0245521	0.0798192	0.134719	0.205377
C22orf26	0.286004	0.406789	0.425631	0.189194	0.174094	0.142806	-0.137687	0.0416559	0.429669	0.195862	0.356887	-0.0468807	0.214883	0.394887	0.219557
C22orf29	0.100999	0.340185	0.217005	0.156777	0.328556	0.23974	-0.0534051	0.153889	0.350046	0.272119	0.189053	-0.0766788	0.219257	0.291102	0.194903
C22orf31	0.257865	0.405611	0.48612	0.0672793	0.420382	0.209515	0.101	0.138706	0.34467	0.117151	0.361635	-0.164391	0.0570583	0.253209	0.218272
C22orf32	0.167705	0.283193	-0.0677975	0.171756	0.38854	0.267131	0.393691	0.34719	0.304059	0.400851	0.322711	-0.0835971	0.130673	0.358837	0.241782
C22orf45	0.316449	0.481183	0.600625	0.0517669	0.587439	0.0579766	-0.366226	0.46994	0.238935	-0.00279484	0.235124	0.2408	0.118455	0.332524	0.240157
C2CD2	-0.0316016	0.229273	-0.189724	0.294472	0.0330225	0.198085	0.333212	0.416901	0.311096	0.377393	0.0220233	0.0887324	0.0998655	0.295997	0.177053
C2orf84	0.201987	0.379057	0.211267	0.0331011	0.309835	0.206424	-0.0377283	0.389129	0.400495	0.371012	0.199489	-0.104343	0.124964	-0.0525571	0.188009
C2orf85	0.00929513	0.391528	0.135664	0.0639578	0.305688	0.243641	-0.0627014	0.11605	0.419485	0.195993	0.219114	-0.109462	0.323169	0.132246	0.170262
C3	0.249923	0.3652	0.414992	0.00366103	0.408925	0.0897332	0.142727	0.228909	0.240209	0.0844669	0.264922	0.0825416	0.0433126	0.266938	0.206176
C3orf20	0.185317	0.425118	0.43409	0.188599	0.458898	0.161285	-0.0219429	0.452502	0.385852	0.0598512	0.175266	0.0725304	0.0632934	0.287292	0.237711
C3orf23	0.135334	0.225783	0.389677	0.164591	0.304416	0.134319	0.155534	0.156672	0.219548	0.253759	0.101843	0.00759115	-0.0290442	0.290204	0.179302
C3orf25	0.235577	0.433024	0.413708	0.350839	0.21119	0.195969	0.0609341	0.22013	0.363097	0.201073	0.228886	-0.179866	0.0707587	0.272034	0.219811
C3orf30	0.111467	0.393494	0.0318527	0.0237997	0.619778	0.280506	0.0464529	0.24182	0.308629	-0.0765607	0.321716	-0.0441794	0.132701	0.135423	0.180493
C3orf42	0.273387	0.484115	0.539602	0.389716	0.510094	0.29356	0.191328	0.530841	0.391243	0.471402	0.343803	0.104034	0.0333333	0.462184	0.358474
C3orf62	0.178805	0.269111	0.210112	0.38952	0.435369	0.175179	0.384905	0.210506	0.255256	0.328637	0.280711	0.317286	0.14421	0.396388	0.284
C3orf64	0.318365	0.441746	0.506302	0.244127	0.381714	0.236509	0.135039	0.0272777	0.45114	0.165963	0.405024	0.0667796	0.195454	0.400053	0.283964
C3orf74	0.154386	0.488757	0.490406	0.198636	0.568239	0.300175	-0.148497	0.17936	0.342254	0.162249	0.228018	-0.127094	0.104157	0.326358	0.233386
C4orf42	-0.0407551	0.202355	0.283392	-0.0029433	0.354687	0.226799	0.385669	0.0631741	0.271907	0.295183	0.176282	0.25375	0.227968	0.0021588	0.19283
C4orf44	0.0575398	0.206808	0.236864	-0.0829718	-0.126175	0.171821	0.331496	0.32749	0.265406	0.399474	0.159383	0.0920519	0.352482	0.240058	0.18798
C4orf50	0.0418582	0.372634	0.0163715	0.0460759	0.507786	0.302247	0.204988	0.269406	0.288902	-0.0386806	0.252657	0.206865	0.170501	0.159834	0.200103
C4orf51	-0.00898409	0.38948	0.3009	0.167889	0.351947	0.281371	0.343765	-0.0880589	0.338356	0.0719284	0.193584	0.180434	0.17611	-0.051002	0.189123
C6orf122	0.183631	0.24494	-0.0814665	0.107066	0.297248	0.252022	0.0492639	0.216874	0.308115	0.170099	0.244035	-0.0188063	0.190577	0.104237	0.161988
C6orf15	0.304692	0.298816	0.229401	0.266155	0.303484	0.254739	0.176449	0.39536	0.445378	0.522501	0.228987	0.163931	0.136222	0.406557	0.295191
C6orf154	0.221386	0.450158	0.479454	0.00950334	0.521991	0.34621	0.00684967	0.184511	0.134334	-0.0644222	0.310329	-0.105538	0.0424869	0.420177	0.211245
C6orf162	0.0956677	0.267574	-0.203152	0.185794	0.184312	0.239757	0.356831	0.164553	0.336427	0.321727	0.341444	0.213312	0.127592	0.253573	0.206101
C6orf163	0.116099	0.404996	-0.0329927	0.160652	0.244403	0.263802	0.0847126	0.399993	0.450679	0.208753	0.30847	-0.0582197	0.0807233	0.275755	0.207702
C6orf35	0.0626664	0.461141	0.148319	0.145482	0.515691	0.26275	0.0818752	0.191716	0.384822	0.0967949	0.179195	-0.125103	0.166537	0.223207	0.199649
C6orf62	0.125969	0.51642	0.326567	0.0798708	0.423873	0.236446	0.291701	0.288944	0.406698	0.237342	0.233418	-0.0292877	0.189005	0.489543	0.272608
C6orf81	0.182098	0.374871	0.367248	0.217248	0.422945	0.221843	0.101178	0.448795	0.458992	0.416337	0.212806	-0.109058	0.0930554	0.304667	0.265216
C7orf30	0.256781	0.488305	0.522677	0.42958	0.427457	0.283513	-0.115208	0.210854	0.438404	-0.0526495	0.314279	-0.0379438	0.0794314	0.338596	0.256005
C7orf53	0.223641	0.475325	0.266002	0.280305	0.509566	0.155712	-0.012059	-0.0549508	0.317957	0.380951	0.356768	-0.118289	0.0947437	0.255323	0.223643
C8orf22	0.224655	0.416828	0.372702	0.155736	0.415115	0.21689	0.17594	0.0220891	0.355149	0.0992454	0.355838	-0.208842	0.200886	0.115256	0.208392
C8orf31	0.328904	0.38672	0.419054	0.0299653	0.246179	0.125798	-0.117008	0.297682	0.257863	0.288469	0.229152	-0.150365	0.181568	0.0504774	0.18389
C8orf74	0.213581	0.408845	0.280807	0.292706	0.509415	0.284511	0.0941404	0.0915966	0.325965	0.464347	0.281769	0.154284	0.152023	0.213476	0.269105
C8orf86	0.313843	0.326317	0.296573	0.378442	0.337494	0.366348	0.279924	0.292204	0.414925	0.425522	0.429142	0.153292	0.224257	0.399749	0.331288
C9orf128	0.20023	0.403558	0.540114	0.338608	0.243225	0.150587	0.0180282	0.423791	0.485582	0.417056	0.148477	0.0203701	0.133521	0.371787	0.27821
C9orf152	0.177968	0.503992	0.167247	0.148742	0.547199	0.352177	0.123567	0.510914	0.433865	0.0757489	0.313615	0.100507	0.170087	0.298787	0.280315
C9orf45	0.238338	0.439671	0.504312	0.504188	0.216497	0.279064	0.105408	0.544411	0.507573	0.453498	0.342462	0.0295149	0.112122	0.507124	0.341727
C9orf69	0.207095	0.196908	0.336339	0.0488034	0.514569	0.253812	0.165581	0.111037	0.223265	0.0871374	0.351399	0.102372	0.200333	0.296695	0.221096
C9orf86	0.0942537	0.304151	0.230836	0.111448	0.379254	0.182442	0.0909384	0.291709	0.228291	0.217959	0.132992	0.0759594	0.0116811	0.295417	0.189095
C9orf95	0.188568	0.541622	0.503516	-0.0503235	0.543172	0.218355	-0.0798047	0.25505	0.409778	0.0467481	0.319105	0.10022	0.169462	0.370275	0.252553
CA7	0.156528	0.41325	0.0126795	0.162031	0.519054	0.236701	0.174952	0.0311547	0.346417	0.173452	0.331058	0.0562712	0.239482	0.144937	0.21414
CA9	0.220089	0.434538	0.0855993	0.103684	0.427679	0.217517	0.117335	0.0991053	0.322807	0.322576	0.311213	-0.256224	0.137192	0.297911	0.20293
CABP2	0.0548965	0.314934	0.0123481	0.055598	0.48664	0.264341	0.241007	0.270225	0.259282	0.271482	0.17827	-0.00726852	0.197765	0.208417	0.200567
CACNA1E	0.230509	-0.0380521	0.502853	0.236852	-0.275273	0.0917215	0.338613	0.337359	0.141268	0.497032	-0.0473854	0.388203	-0.0841526	0.487583	0.200509
CADM3	0.174015	0.257414	0.507729	0.0358833	0.456081	0.176871	0.0144053	0.0982727	0.263292	0.207504	0.215668	0.194065	0.145298	0.155604	0.207293
CALD1	0.242175	0.417967	0.263453	0.0750537	0.422722	0.187716	0.0474614	0.241709	0.396165	0.280406	0.351942	0.13465	0.155353	0.206299	0.244505
CALML3	-0.0406008	0.325472	-0.0787645	0.162824	0.428345	0.24105	0.21829	0.129217	0.277664	0.156259	0.157651	0.125799	0.204625	0.11604	0.173134
CALML5	0.123324	0.395218	0.34181	0.228383	0.5455	0.32644	-0.0701646	0.389341	0.304538	0.110764	0.260633	-0.0544038	0.0798375	0.243583	0.230343
CALML6	0.136316	0.398924	0.347097	0.0995784	0.531839	0.287794	0.17077	0.419477	0.308628	0.122722	0.2302	0.198219	0.0630248	0.287433	0.257287
CAMKK1	-0.0184174	0.309771	-0.017034	0.266547	0.346988	0.229525	0.204604	-0.013699	0.321694	0.300389	0.110639	0.123035	0.220025	0.0913197	0.176813
CAP2	0.303181	0.356819	0.550953	0.062674	0.257349	0.18208	0.265012	0.164141	0.292511	0.275265	0.344234	-0.05386	0.166951	0.200848	0.240583
CAPN13	0.172871	0.475304	0.398444	0.272485	0.501676	0.248768	-0.00141811	0.45574	0.439961	0.254849	0.231557	-0.118767	0.0462787	0.0757196	0.246676
CAPN2	0.0481838	0.492306	0.283214	0.0304152	0.463597	0.289837	0.0153576	0.0178583	0.39468	-0.081296	0.297201	0.220786	0.230676	0.163848	0.204762
CAPN8	0.153291	0.427741	0.352464	0.237821	0.372697	0.101278	0.0563984	0.15837	0.397852	0.23322	0.147924	0.0728852	0.0423813	0.251477	0.2147
CAPNS2	0.0924824	0.495241	0.515069	0.302429	0.513225	0.192506	0.0338434	0.509523	0.343875	-0.191261	0.217429	0.0321379	-0.037507	0.326329	0.238952
CARD14	0.176791	0.386718	0.516701	0.0719678	0.351941	0.324922	-0.0903321	-0.0423215	0.484615	0.0446734	0.273468	-0.236637	0.0928764	0.217864	0.183803
CAV3	0.231119	0.341625	0.227293	0.160497	0.248665	0.252213	-0.0491064	0.135654	0.258965	0.332319	0.310366	0.0894684	0.138413	0.190188	0.204834
CBFA2T2	0.180506	0.424911	0.216178	0.183727	0.406969	0.184459	0.0918816	0.265145	0.458023	0.173955	0.26166	0.111529	0.133248	0.368705	0.247207
CBLC	0.220939	0.449286	0.422176	0.32447	0.502324	0.336328	-0.279053	0.0254038	0.382316	-0.139169	0.43771	0.0428707	0.0370519	0.367593	0.223589
CBLN4	0.248462	0.027568	0.415054	0.344493	-0.0990785	0.119568	0.476431	0.348469	0.0972133	0.443301	0.112778	0.441003	-0.0483772	0.435182	0.240148
CCDC105	0.280808	0.266677	0.462569	0.370348	0.434012	0.231179	0.20252	0.149302	0.266003	-0.032576	0.258479	0.299173	0.160059	0.427919	0.269748
CCDC106	-0.0519331	0.308704	-0.0953424	0.163187	0.314762	0.15838	0.151882	0.287874	0.420417	0.127873	0.230196	0.164894	0.204672	0.32572	0.193663
CCDC124	0.0735517	0.416099	0.061797	0.127508	0.382177	0.232613	0.171273	-0.000803237	0.414978	0.282961	0.248068	0.121789	0.173167	0.267718	0.21235
CCDC13	0.23962	0.446558	0.118346	0.298651	0.422468	0.333985	-0.164619	0.40621	0.477561	0.090813	0.338234	-0.0546124	0.20087	0.286863	0.245782
CCDC136	0.293889	0.447937	0.479322	0.118434	0.538164	0.207835	0.0198494	0.254663	0.276384	0.306482	0.452916	-0.053836	0.163262	0.325755	0.273647
CCDC157	-0.00240111	0.227475	-0.196471	0.242166	0.368413	0.178319	0.295706	0.195153	0.249274	0.243864	0.143004	0.233523	0.236135	0.290744	0.193207
CCDC17	0.223911	0.329023	-0.0438237	0.0165231	0.487871	0.171202	0.116395	0.0828623	0.256126	0.339249	0.246908	0.0168334	0.125856	0.208694	0.184116
CCDC19	0.223661	0.546978	0.538624	0.183621	0.452026	0.25621	-0.0324394	0.22861	0.42971	-0.10124	0.33645	-0.150515	0.0743277	0.19862	0.227475
CCDC28B	0.245654	0.402827	0.270784	-0.0246572	0.452212	0.261721	0.144398	0.129502	0.370767	0.137215	0.407823	0.190675	0.143473	0.282685	0.243934
CCDC36	0.282828	0.559697	0.37683	0.239125	0.613942	0.410262	0.0684462	0.422789	0.447757	0.24936	0.417102	0.107316	0.154423	0.321209	0.333649
CCDC49	0.113919	0.306553	0.291917	0.249125	0.366773	0.207511	0.100203	0.261936	0.304543	0.351999	0.159934	0.237027	0.135343	0.241051	0.237703
CCDC57	-0.0521154	0.307604	-0.0285587	0.0691121	0.563009	0.269468	0.243252	-0.00112497	0.308474	0.20791	0.217049	-0.155972	0.335782	0.142633	0.173323
CCDC9	0.267009	0.217254	0.446134	0.214064	0.505359	0.102586	0.105562	0.113679	0.223439	-0.0532525	0.269424	0.106793	0.0188576	0.426475	0.21167
CCL2	0.144311	0.29556	-0.0496704	-0.0112344	0.335798	0.24338	0.160394	0.159606	0.404233	0.355904	0.280826	0.21138	0.26552	0.224415	0.215745
CCL27	0.147578	0.326619	-0.0134977	0.282657	0.468665	0.0941765	-0.04383	0.304134	0.236661	0.341285	0.148517	-0.224425	-0.142241	0.228241	0.153896
CD109	0.0877618	0.383106	0.353649	0.310537	0.407391	0.0991508	0.0977705	0.177212	0.384249	0.426041	0.173306	-0.140239	0.0203372	0.399986	0.227161
CD7	0.181594	0.454034	-0.00992381	0.100389	0.295036	0.15952	-0.286915	0.260716	0.168452	0.390804	0.289824	0.129192	0.16843	0.250977	0.182295
CDC42EP1	0.191705	0.362305	0.400098	0.247197	0.393381	0.167591	0.0948056	0.0891747	0.25156	0.2813	0.253404	0.0128216	0.110693	0.295462	0.225107
CDC42EP4	0.26321	0.34784	0.365004	0.189923	0.511819	0.147386	0.202188	0.205247	0.307643	0.449423	0.312776	-0.137457	0.0541775	0.367884	0.256219
CDCP2	0.284092	0.409798	0.365975	0.346968	0.506483	0.192348	0.0275174	0.181618	0.333563	0.233893	0.317102	-0.0330294	0.1075	0.283233	0.254076
CDH10	0.320484	0.295986	0.398017	0.164955	0.0937143	0.159794	0.114965	-0.0978997	0.403534	0.231322	0.305159	0.0219168	0.0239872	0.223658	0.189971
CDH5	0.311134	0.172718	0.466429	0.306073	0.265987	0.00808546	-0.216767	0.324627	0.0396071	0.418245	0.201685	0.158343	-0.0569526	0.101112	0.178595
CDRT4	0.322367	0.495662	0.0807338	0.0867112	0.574846	0.342473	0.0843543	0.0598468	0.483686	0.115105	0.495923	0.0383415	0.32009	0.381947	0.277292
CDX2	0.192497	-0.0979312	0.160769	0.176376	-0.198979	0.151458	0.438232	0.236144	0.0836358	0.671341	0.14572	0.0890147	0.014827	0.291786	0.168207
CEACAM16	-0.10372	0.250651	-0.117509	0.0717978	0.412317	0.278104	0.0815246	0.168903	0.25748	0.0977188	0.168782	0.346162	0.215359	0.0342352	0.154415
CEACAM19	-0.191045	0.454368	0.386399	0.223028	0.273067	0.330271	0.0961337	0.181501	0.50031	0.0196779	0.24778	0.17523	0.165419	0.186638	0.21777
CECR1	0.345339	0.338508	0.366151	0.262605	0.19151	0.237792	0.128273	0.237335	0.355768	-0.104615	0.443514	0.090861	0.192272	0.386828	0.24801
CERK	0.195236	0.192901	0.017575	0.208944	0.479089	0.293228	0.103417	0.0488529	0.286235	0.149785	0.21825	-0.0299905	0.241101	0.0731349	0.176983
CES3	0.21162	0.386613	0.443766	0.368647	0.322682	0.221288	0.0679266	0.405186	0.351492	0.422695	0.203568	0.0558025	-0.038274	0.33608	0.268507
CES8	0.197366	0.454423	0.0472771	0.195835	0.601184	0.275968	0.0467345	0.337699	0.457473	0.30293	0.326641	0.109823	0.149623	0.180968	0.263139
CFB	0.162004	0.468378	-0.0288933	0.108775	0.429159	0.266062	0.288323	0.0329905	0.472118	0.294252	0.343606	-0.0524216	0.284495	0.207328	0.234013
CGA	0.337475	0.393656	0.442533	-0.0366874	0.524742	0.160952	0.0678417	-0.029873	0.414629	0.0246211	0.372498	-0.243073	0.108694	0.221512	0.197108
CGB5	0.147508	0.389729	0.150025	0.189377	0.423075	0.257245	0.0596004	-0.055843	0.304705	0.174038	0.1697	0.0128321	0.0187882	0.337775	0.184182
CHAF1B	0.303099	0.254852	0.407337	0.279766	0.055407	0.216246	-0.103799	0.406484	0.443544	0.246544	0.238771	-0.0810987	0.0130718	0.408665	0.220635
CHD3	0.105921	0.444735	0.535841	0.0715671	0.486858	0.290938	0.0678772	0.0527485	0.341429	0.00153438	0.317395	-0.237464	0.308511	0.160208	0.210578
CHFR	0.315238	0.345653	0.56224	-0.00892603	0.00265031	0.0296465	0.649357	0.0154961	0.00670891	0.819195	-0.00347864	0.00372637	0.404141	0.437339	0.255642
CHRD	0.243178	0.356949	0.4364	-0.0397346	0.43779	0.183871	-0.169335	0.337905	0.252263	0.157387	0.450833	-0.197895	0.216448	0.159458	0.201823
CHRM1	0.177825	0.284492	0.391778	0.0970367	0.386502	0.153336	-0.0317259	0.384613	0.277485	0.0876399	0.220421	0.0175013	-0.00636992	0.27491	0.19396
CHRNA9	0.36068	0.453648	0.434088	0.144822	0.480218	0.174897	3.53178e-05	-0.0352719	0.47346	0.0939553	0.325831	-0.0549379	0.0924523	0.471341	0.243944
CHRNE	0.14961	0.405847	-0.0432812	0.0359669	0.457251	0.175553	0.200425	0.2908	0.363554	0.441844	0.244818	0.0181992	0.0998409	0.17111	0.21511
CIDEB	-0.0289541	0.28864	-0.0264806	0.355737	0.38485	0.122628	0.144693	0.36531	0.180211	0.430467	0.0748202	0.0124396	0.0775273	0.093589	0.17682
CLDN19	0.184943	0.418534	0.130143	0.281718	0.448896	0.346329	-0.0941239	0.305295	0.396233	0.127764	0.136081	0.0487581	0.171568	0.240273	0.224458
CLDN20	0.137983	0.171682	0.235686	0.140451	0.069006	0.239476	0.0139283	0.411246	0.313342	0.325872	0.176282	0.0657537	0.0662079	0.379978	0.196207
CLDN8	0.204929	0.38881	0.457823	0.28974	0.495245	0.236937	0.0678866	0.516593	0.119979	-0.0561624	0.127776	-0.159697	0.046979	0.138519	0.205383
CLDN9	0.163544	0.371212	0.0756006	0.0575277	0.373609	0.119529	0.0994928	0.34289	0.269927	0.258573	0.393978	0.118089	0.207184	0.200277	0.21796
CLEC10A	0.221574	0.489773	-0.0209136	0.29088	0.478641	0.288046	0.137113	0.380334	0.420638	0.441914	0.372098	0.204177	0.151548	0.207236	0.290219
CLEC1A	0.12252	0.227038	-0.057227	0.219975	0.429768	0.258687	0.237377	0.259271	0.430823	0.164198	0.197877	-0.03112	0.287672	0.221482	0.212024
CLEC2A	0.119871	0.520371	0.212386	0.303671	0.524437	0.30107	0.00343673	0.307855	0.381396	0.0632563	0.364453	-0.0767781	0.250232	0.241403	0.251219
CLEC4C	0.273539	0.258698	0.528006	0.235227	0.256169	0.0889411	-0.02378	0.328755	0.367102	0.234319	0.222847	-0.286049	0.155845	0.262787	0.207315
CLIP3	0.0415991	0.0683951	0.103662	-0.0039722	-0.0510822	0.171093	0.266354	0.379798	0.132937	0.633579	0.0153518	0.475541	0.0171129	0.209966	0.175738
CLMN	0.202	0.367489	0.260309	0.0916363	0.424395	0.255061	0.296742	0.0645054	0.366844	0.177633	0.150417	0.068537	0.0748676	0.366256	0.226192
CMTM3	-0.00900397	0.185772	-0.0501565	0.048773	0.289995	0.0982537	0.295632	0.485221	0.295375	0.549375	0.233665	0.231397	0.0569756	0.0869466	0.199873
CMYA5	0.340936	0.2292	0.393329	0.135783	0.495755	0.142333	-0.0154472	-0.047472	0.290272	0.0508702	0.332466	0.095058	0.175149	0.394413	0.215189
CNKSR1	0.177553	0.291633	0.462243	0.123679	0.38227	0.120919	-0.0183064	0.0268079	0.31201	0.0895515	0.268197	0.1766	0.0381191	0.357426	0.200622
CNTF	0.205682	0.428175	0.496082	0.257296	0.368053	0.123598	0.075235	0.266433	0.282599	0.292007	0.126326	0.0670594	0.133061	0.37953	0.250081
COL14A1	0.150285	-0.139012	0.554327	0.496872	-0.310502	0.168294	0.364242	0.206285	0.278672	0.505589	-0.0334523	0.0722901	0.0839197	0.490471	0.206306
COL16A1	0.27726	0.316615	0.330286	0.439019	0.249992	0.0951168	0.259263	0.341431	0.314406	0.500587	0.352559	0.217931	0.0369125	0.335866	0.290517
COL17A1	0.101266	0.440462	0.442385	1.30295e-05	0.469122	0.293605	0.134972	0.297577	0.440406	0.120399	0.0906688	0.106024	0.0490078	0.236943	0.230204
COL18A1	0.166545	0.324078	0.234433	0.223762	0.456382	0.263045	0.120023	0.294887	0.30595	0.318435	0.285809	0.00360389	0.146589	0.255091	0.24276
COL21A1	0.150956	0.173148	0.538691	0.589676	0.397753	0.0618133	0.0984472	0.227858	0.181358	0.436587	0.17037	0.127759	0.041986	-0.0104903	0.227565
COL7A1	0.259694	0.468251	-0.0182836	0.128841	0.279573	0.282469	0.195021	-0.00220494	0.309716	0.0713875	0.412728	0.0380407	0.146987	0.264974	0.202657
CORT	0.124565	0.317748	0.391582	0.167335	0.373584	0.208261	0.0245248	0.379125	0.316067	0.337082	0.107369	0.0639075	0.0576036	0.320608	0.227812
COX6A2	-0.0793253	0.280473	-0.0105381	0.1071	0.440233	0.234404	0.144097	0.10882	0.344945	0.152048	0.19298	0.0529535	0.251962	0.124963	0.167508
CPA1	0.348126	0.444783	0.459945	0.319527	0.561603	0.253104	0.200013	0.384715	0.314447	0.294024	0.40409	0.174381	0.283754	0.217541	0.332861
CPA4	-0.0268708	0.413638	0.186685	0.0912223	0.275971	0.242624	0.137565	0.0939112	0.46919	0.0640915	0.293571	0.0179994	0.198174	0.271263	0.194931
CPA6	0.0635435	0.333981	0.233101	0.16496	0.447858	0.184424	-0.0072524	0.273995	0.311615	0.12857	0.162232	0.00835104	0.070769	0.311889	0.192003
CPEB1	0.193012	0.226846	0.358665	0.246973	0.317642	0.183409	-0.0433518	0.153201	0.243541	0.274485	0.265679	0.0220262	0.0849613	0.196173	0.194519
CPNE6	0.173147	0.305878	0.304232	0.241896	0.405011	0.222606	0.0521933	0.372051	0.243288	0.387243	0.186324	-0.035172	0.0828983	0.288286	0.230706
CPSF3L	-0.0279046	0.254519	0.031189	0.0358066	0.429403	0.161738	0.145219	0.22852	0.24545	0.317119	0.156439	0.180143	0.0807834	0.222384	0.175772
CPSF4L	0.139432	0.493049	0.513349	0.0151913	0.60185	0.2066	-0.120879	0.442505	0.357831	-0.0956299	0.35497	-0.0601912	0.096684	0.197721	0.224463
CPT2	0.292999	0.106589	0.280951	0.264034	0.184409	0.149173	-0.0395291	0.348918	0.400423	0.30724	0.257448	-0.0929412	0.1217	0.368876	0.210735
CRTC2	0.125178	0.279544	-0.00974761	0.293477	0.351649	0.243428	0.185494	0.298399	0.293892	0.369577	0.226471	0.076316	0.136968	0.280208	0.225061
CRYGC	0.135483	0.311768	0.234169	0.241794	0.167926	0.219589	0.204257	0.261442	0.403712	0.301945	0.240109	-0.0975351	0.13856	0.109253	0.205176
CRYGS	0.0634962	0.396636	0.392325	0.237221	0.392475	0.162603	-0.0496187	0.486709	0.426838	0.1112	0.155275	0.12429	0.0824495	0.0964365	0.219881
CSDAP1	0.239625	-0.0484469	0.451468	0.132503	-0.414056	0.084748	0.322504	0.232593	0.166434	0.698592	0.0812945	0.426673	-0.0853719	0.559774	0.203452
CSF1	0.174091	0.31968	0.113558	0.176147	0.156904	0.216873	0.0424407	0.260787	0.260788	0.31917	0.226092	0.0283936	0.122603	0.308969	0.19475
CSNK1G3	0.248116	0.424664	0.444223	0.286224	0.436788	0.257998	0.145406	0.204988	0.423688	0.209632	0.302047	-0.135846	-0.0177497	0.360432	0.256472
CSRNP1	0.361071	0.358584	0.300341	0.130978	0.373078	0.103052	0.0906768	0.250805	0.30234	0.3762	0.291779	0.104221	0.121067	0.333183	0.249812
CST6	0.210942	0.28268	0.483867	0.318447	0.394466	0.0476805	-0.0971071	0.0060703	0.24542	0.309205	0.135499	-0.0657992	0.0138966	0.221223	0.179035
CTBP1	-0.0407551	0.202355	0.283392	-0.0029433	0.354687	0.226799	0.385669	0.0631741	0.271907	0.295183	0.176282	0.25375	0.227968	0.0021588	0.19283
CTGF	0.283179	0.221855	0.500356	0.204091	0.293082	0.159529	-0.048757	-0.0412522	0.255753	0.19431	0.232282	-0.162503	0.120588	0.179682	0.170871
CTNNAL1	0.27006	0.352636	0.244166	0.196762	0.216607	0.217551	0.106861	0.271701	0.28719	0.307542	0.316559	0.0549024	0.0784918	0.333836	0.23249
CTNND2	0.0819515	0.0882094	0.688099	0.52033	-0.0839218	0.351482	0.675886	-0.0113521	-0.0558103	0.641135	0.0203694	-0.140629	0.383438	0.118171	0.234097
CTRC	0.179802	0.390002	0.0635313	0.123388	0.496072	0.254074	0.057521	0.392812	0.388855	0.383853	0.0956276	-7.66442e-05	-0.0276627	0.240659	0.217033
CTXN3	0.112797	0.399272	0.158028	0.182635	0.45912	0.291506	0.0645254	0.252431	0.392785	-0.0268282	0.246761	0.10287	0.0780097	0.269875	0.213128
CUEDC1	0.286421	0.436236	0.477398	0.22267	0.504515	0.193786	0.0525784	0.312703	0.239093	0.216862	0.354857	0.136567	0.122569	0.390725	0.281927
CX3CL1	0.19443	0.445661	0.521172	0.217257	0.409721	0.190286	0.00434032	0.325735	0.350073	0.217671	0.214597	0.0329779	0.176373	0.256003	0.254021
CXADR	0.179553	0.4362	0.560067	0.270573	0.265551	0.180944	-0.164953	0.24363	0.383764	0.00476312	0.25357	-0.115633	-0.0445441	0.337621	0.199365
CXCL14	0.11447	0.438374	0.347958	0.251507	0.346222	0.285979	0.0636486	0.497911	0.424151	0.391493	0.129227	0.00951618	0.0522354	0.381639	0.266738
CXCL5	0.21486	-0.0419925	0.377492	0.223341	-0.0636389	-0.0446788	0.115888	0.339895	0.168353	0.672051	-0.0826749	0.515157	-0.0743463	0.235972	0.182548
CYB561D1	0.0824249	0.360334	0.194329	0.057279	0.438307	0.133848	0.197049	0.0506758	0.324091	0.187022	0.190782	-0.0323921	0.206506	0.196025	0.184734
CYB561D2	0.0356187	0.194656	0.0295139	0.205625	0.208627	0.145704	0.304558	0.139066	0.228637	0.504362	0.199362	0.240061	0.113026	0.0381941	0.184786
CYB5R3	0.21676	0.251411	0.125325	0.327765	0.352487	0.166424	-0.102616	0.380219	0.258353	0.314259	0.200204	0.0569945	0.0246134	0.250643	0.201632
CYP11A1	0.147218	0.207624	0.304217	0.290664	0.0466316	0.101847	0.309705	0.293721	0.120725	0.404898	0.104957	0.002207	0.0699029	0.0844461	0.177769
CYP26C1	0.272894	0.212213	0.44722	0.360123	-0.109987	0.0721455	0.133294	0.343383	0.231115	0.433088	0.209653	0.0794294	-0.00325337	0.429883	0.222229
CYP27A1	0.314007	0.422295	0.499072	0.341889	0.150908	0.0423093	0.0702253	0.472299	0.410964	0.323029	0.234477	-0.284627	0.081928	0.374091	0.246633
CYP2F1	-0.107282	0.372965	-0.153767	0.0888162	0.341103	0.267121	0.0860469	0.3235	0.30877	0.273241	0.22531	0.147916	0.2721	0.047217	0.178076
CYP2W1	0.0507596	0.436449	0.385098	0.245932	0.260421	0.24767	0.170912	0.382357	0.387185	0.397946	0.124471	0.0774095	0.191154	0.271231	0.259214
CYP4B1	0.191378	0.446642	0.204321	0.141787	0.273465	0.231997	0.24282	0.36005	0.433778	0.323591	0.226908	0.00628135	0.0740508	0.28392	0.245785
CYP4F12	0.197373	0.410568	0.49738	0.244729	0.386696	0.126229	0.0790169	0.30784	0.260441	0.369075	0.310533	0.13441	0.128978	0.237131	0.2636
CYTSA	0.246453	0.291906	0.128357	0.255583	0.431109	0.280238	0.14845	0.425204	0.399695	0.394722	0.254955	-0.00509128	0.0356595	0.204255	0.249393
DAB2IP	0.0320026	0.365958	-0.0640927	0.309244	0.512555	0.30071	0.241153	0.391042	0.374472	0.381254	0.169732	0.131505	0.189256	0.305679	0.260034
DAGLA	0.23246	0.329548	0.0440276	0.150898	0.358486	0.0923038	0.211458	0.210304	0.27273	0.125294	0.312111	0.181765	0.134823	0.120802	0.198358
DAPK2	0.255113	0.325722	0.0945043	0.215276	0.398878	0.0645185	0.108306	0.207639	0.274594	0.0567443	0.220312	0.0858597	0.0487076	0.272929	0.187793
DAPK3	0.169706	0.309632	0.410713	0.14389	0.167107	0.012942	0.11158	-0.208116	0.385811	0.362423	0.151391	-0.0595915	0.100162	0.413495	0.17651
DAPL1	-0.0431559	0.445614	-0.0168919	0.0828188	0.555992	0.336974	0.0928637	0.144683	0.43372	0.0136362	0.182686	-0.00471512	0.226424	0.0307231	0.177241
DCK	-0.0831494	0.480455	0.131649	0.0428665	0.571373	0.390062	0.145499	0.146379	0.384738	-0.0364981	0.305559	0.133957	0.225348	0.196026	0.216733
DCN	0.18418	0.232071	-0.110995	0.0407757	0.214617	0.33822	0.0513181	0.486395	0.512917	0.305154	0.175891	-0.0303683	0.258888	0.462097	0.22294
DCT	0.266795	0.438848	0.431765	0.0889477	0.547397	0.278943	0.207662	0.0679014	0.463054	0.188228	0.459254	0.0458604	0.198846	0.30288	0.284741
DCTN1	0.334703	0.28099	-0.0599376	0.453723	0.0921391	0.207788	0.068309	0.190974	0.225404	0.348297	0.240501	-0.093074	0.143889	0.344142	0.198418
DDB1	0.0212378	0.490069	0.341296	0.0890489	0.606352	0.218455	0.0699779	-0.047086	0.292762	0.176453	0.261941	0.312126	0.260057	0.280249	0.240924
DDR1	0.18051	0.522993	0.210462	-0.0581577	0.58912	0.275464	0.213827	0.0574399	0.447122	0.34722	0.298371	0.161879	0.0909909	0.358599	0.263989
DEFB134	0.0968004	0.486947	0.0948081	0.0935882	0.526135	0.238859	0.0971009	0.216906	0.342765	-0.00732148	0.187568	-0.105807	0.110471	0.0829465	0.17584
DEGS2	0.306024	0.472349	0.350404	0.326681	0.461085	0.301998	-0.0158249	0.415939	0.330934	0.380604	0.354795	0.159597	0.175656	0.229068	0.303522
DEPDC5	0.133481	0.418357	0.0295475	0.168753	0.404027	0.175467	-0.013904	0.346279	0.397173	0.188895	0.341744	-0.0603396	0.193174	0.366179	0.220631
DES	-0.0160216	0.403324	0.0621267	0.0786525	0.430213	0.348491	0.19207	0.211837	0.283472	0.233219	0.310155	0.258066	0.248264	-0.0523765	0.213678
DFNA5	0.290992	0.394601	0.482318	0.289434	0.344844	0.146912	-0.034638	0.268612	0.260073	0.277238	0.220494	-0.0546249	0.0535117	0.279182	0.229925
DGKA	0.0364831	0.144519	0.154747	0.172648	0.1266	0.33096	0.197725	0.336839	0.434549	0.464702	0.173884	0.271353	0.272897	0.460827	0.255624
DHDPSL	-0.0366222	0.441853	0.0068203	0.0145276	0.61892	0.238298	0.255069	0.0556004	0.354446	-0.0170386	0.324549	0.0324344	0.263994	0.138006	0.192204
DIO1	-0.0408114	0.326945	-0.100975	0.0826986	0.504525	0.34557	0.228107	0.0681964	0.300328	-0.0354712	0.250046	-0.0787982	0.259413	0.0885515	0.157023
DIO3OS	0.144486	0.416526	0.253861	0.0804414	0.346291	0.282529	0.0230952	0.439185	0.312056	0.150208	0.191076	0.0716126	0.123072	0.243491	0.219852
DISP1	0.348394	0.475333	0.528752	0.085304	0.489007	0.163956	0.0533607	0.498574	0.484587	0.29466	0.355484	-0.229992	0.0733873	0.265899	0.277622
DIXDC1	0.35604	0.360133	0.497597	0.123118	0.398442	0.157561	0.107124	0.350905	0.300813	0.0795832	0.341374	-0.143664	0.075251	0.395582	0.242847
DKFZP434H168	0.347237	0.11666	0.396754	0.0525386	0.242546	-0.0410701	-0.0386531	0.416395	0.288354	0.399871	0.220193	-0.0150931	-0.0145879	0.404838	0.198284
DKFZP434K028	0.0160322	0.30571	-0.179035	0.061696	0.33173	0.232114	0.317643	0.193788	0.189822	0.212945	0.225218	0.0278532	0.240899	-0.0112577	0.154654
DKFZp566F0947	0.255766	0.419009	0.456724	0.0445535	0.329633	0.124898	0.0486688	0.409714	0.36177	0.252911	0.237697	-0.181096	0.141156	0.299357	0.228626
DLG2	0.277483	0.346184	0.374752	0.212245	0.35874	0.171037	0.109588	0.225674	0.271378	0.163963	0.17624	-0.0831615	0.047748	0.250098	0.207283
DMAP1	0.192673	0.421473	0.54927	-0.0342321	0.548054	0.150888	0.000358397	0.294452	0.325671	0.177266	0.18882	-0.092066	0.00239855	0.241592	0.211901
DMPK	0.234858	0.443008	0.359989	0.292988	0.413026	0.230405	-0.313358	0.147861	0.365938	0.270356	0.310171	0.100793	0.178947	0.360538	0.242537
DNAH5	0.12354	0.313243	0.370486	0.193837	0.14477	0.240117	-0.0364514	0.431064	0.330786	0.384536	0.134821	-0.0951162	0.0247557	0.186827	0.19623
DNAH6	0.173683	0.304767	0.558691	0.420163	0.367922	0.215792	0.0554992	0.149127	0.202605	0.011033	0.275928	-0.181136	0.278792	0.149409	0.21302
DNAI1	0.404218	0.356123	0.495805	0.147233	0.529253	0.147781	0.159032	-0.0315904	0.34922	0.166105	0.508434	-0.0537215	0.204972	0.429717	0.272327
DNAJB14	-0.142669	0.288174	-0.213295	0.0349794	0.293784	0.229482	0.252701	0.307583	0.272507	0.340526	0.0571634	0.145748	0.297297	0.259005	0.17307
DNAJC15	0.132955	0.343901	-0.0616664	0.131094	0.0493265	0.276685	0.151216	0.512952	0.400379	0.277876	0.146607	-0.0157186	0.111019	0.333852	0.19932
DNASE1	0.0214547	0.237191	0.168161	0.219651	0.378876	0.354192	0.230606	0.328168	0.323562	0.344384	0.24188	0.271256	0.146369	0.221207	0.249068
DNASE1L2	0.204672	0.471042	0.362163	0.221862	0.562352	0.422023	0.0515359	0.455172	0.325595	0.135379	0.29453	0.0408973	0.120018	0.37392	0.288654
DNASE1L3	-0.189957	0.310742	0.0107647	0.192559	0.423671	0.272333	0.101351	0.137299	0.323606	0.263528	0.124395	0.0569994	0.297382	0.0953941	0.172862
DNHD1	0.277298	0.338033	0.395409	0.155343	0.269797	0.156875	0.140927	0.152994	0.362867	0.361015	0.308382	0.0842879	0.116924	0.323811	0.245997
DNMBP	0.132644	0.326913	0.110606	0.0745153	0.404208	0.194005	0.273554	0.0757749	0.44178	0.101794	0.292318	-0.142412	0.199994	0.308124	0.199558
DNMT3L	0.233465	0.219914	0.103551	0.187222	0.237372	0.128988	-0.0446132	0.274256	0.280413	0.186336	0.274834	0.0156238	0.0459355	0.276523	0.172844
DOK7	0.100561	0.292043	-0.101377	0.104064	0.479932	0.14738	0.322532	0.214576	0.200937	0.385942	0.217658	-0.183437	0.148892	0.0808297	0.172181
DPCR1	0.0480524	0.441912	0.196059	0.0975028	0.523401	0.367367	0.241272	0.294354	0.334602	0.512776	0.110099	0.115726	0.282421	-0.052981	0.250897
DPM2	0.212129	0.423785	0.261827	-0.135455	0.466572	0.252257	-0.126662	0.423743	0.348666	0.108164	0.385666	0.13252	0.159154	0.365572	0.234138
DPYS	0.183436	0.118156	0.480711	-0.045225	0.0652778	0.130747	0.227416	0.279203	0.140796	0.611458	0.0414761	0.322738	0.0606102	0.108958	0.194697
DQX1	0.171206	0.492669	0.54297	0.162821	0.456106	0.209834	-0.0186365	-0.00685154	0.338232	-0.00284319	0.261432	-0.029625	0.0858064	0.241166	0.207449
DRD4	0.0603475	0.406738	0.689506	0.0298312	0.351876	0.280746	0.73996	0.43429	0.311398	0.788979	0.274598	-0.0518843	0.355708	0.650976	0.380219
DRD5	0.234877	0.0606276	0.480574	0.381897	0.0421031	0.0726033	-0.0400119	0.250711	-0.0277	0.595932	0.12896	0.40955	-0.0372483	0.453141	0.214715
DSC1	0.133343	0.169524	-0.0822077	0.251247	0.424815	0.207241	0.17287	0.427946	0.373541	0.120415	0.11912	0.0688535	0.0949462	0.3184	0.200004
DSCR6	0.20931	0.211746	0.56537	0.235526	0.245136	0.0894074	0.597788	0.38064	0.0537554	0.350641	0.10174	0.0986556	0.0217907	0.169953	0.237961
DSG1	0.138145	0.21116	0.212679	0.311189	0.182901	0.160451	0.184296	0.372798	0.281634	0.351056	0.132346	-0.12015	0.030131	0.396836	0.203248
DSP	0.0582099	0.0459568	0.271258	0.279339	0.243512	0.112137	0.276016	0.333378	0.0847076	0.428482	-0.0197743	0.0534159	0.0876825	0.439163	0.192392
DTHD1	0.0355362	0.366394	0.441067	0.175041	0.393116	0.206848	0.181737	-0.0197897	0.227279	0.273189	0.0455996	0.176366	0.189226	0.307974	0.214256
DTX2	-0.0119235	0.369865	0.102657	0.294392	0.317664	0.185214	0.00264509	0.470432	0.298018	0.190455	0.148547	-0.0126845	0.00916078	0.357376	0.194416
DUPD1	0.2176	0.325015	0.242795	0.24775	0.309125	0.332314	0.125183	0.388202	0.408159	0.402395	0.275775	0.152359	0.0898218	0.361451	0.276996
DYDC2	0.171124	0.175344	0.498528	0.122976	0.558639	0.14649	0.236829	0.336082	0.15617	0.195343	0.142749	-0.273956	0.0979089	0.0866801	0.189351
DYNLL2	0.213365	0.460654	0.319712	0.113504	0.383626	0.262524	-0.0966091	0.389758	0.407211	0.00122105	0.284756	0.101537	0.109038	0.186433	0.224052
DYSFIP1	0.0572589	0.377871	0.0698346	0.213127	0.50828	0.238797	0.130296	0.379793	0.301997	0.207743	0.262405	0.0624533	0.0666971	0.178353	0.218208
DZIP1L	-4.04604e-05	0.342133	0.082221	-0.0197839	0.277863	0.205979	-0.0530795	0.162657	0.342806	0.428992	0.230611	-0.070107	0.165483	0.0112737	0.150501
ECEL1P2	0.320487	0.275242	0.401628	0.27831	0.124094	0.237413	0.171996	0.294134	0.320722	0.181051	0.410242	0.26706	0.200535	0.404982	0.277707
EDC4	0.174593	0.307525	0.345447	0.296732	0.269347	0.173137	0.0605824	0.310481	0.294158	0.387271	0.211594	0.0816607	0.0451623	0.407678	0.240383
EDN2	0.0984576	0.328104	0.206934	0.122891	0.453973	0.152533	0.0189982	0.266963	0.174048	-0.00596652	0.365488	0.114932	0.0946535	0.196177	0.18487
EDNRA	0.0848684	0.40624	0.415721	0.108417	0.244664	0.187309	0.399798	0.219368	0.506522	0.282044	0.227563	-0.108742	0.289283	0.13187	0.242495
EEF2K	0.307361	0.456251	0.465977	0.327913	0.483913	0.209856	0.0266657	0.48309	0.486981	0.298418	0.313442	-0.00830214	0.158465	0.470725	0.320054
EFEMP1	0.126412	0.145918	0.17569	0.373312	0.234075	0.100009	0.147362	0.315581	0.103188	0.298656	0.0948952	0.242435	0.0956783	0.0746079	0.180558
EFS	0.253182	0.349637	0.430518	0.099121	0.581743	0.193697	-0.283413	-0.0136176	0.324495	-0.0476329	0.44589	0.0759338	0.191866	0.368218	0.212117
EGFR	0.12912	0.147443	0.35494	0.13253	0.565559	0.232042	0.230553	0.315133	0.190063	0.478565	0.082245	0.166343	0.129785	0.12844	0.234483
EGLN2	-0.0121047	0.248922	-0.034724	0.0902642	0.402774	0.19525	0.125863	0.185539	0.217175	0.34693	0.149214	0.234695	0.235854	0.353714	0.195669
EHD3	0.247894	0.488731	0.527643	0.0835015	0.576647	0.282414	-0.0528837	0.414779	0.402853	-0.0390675	0.377116	0.0924405	0.173972	0.052431	0.259177
EHF	0.154021	0.360546	0.200465	0.356647	0.290841	0.143045	0.135679	0.43118	0.280259	0.425318	0.23177	0.132006	-0.0240667	0.275164	0.242348
EIF3G	0.071435	0.497684	0.260959	0.0858543	0.510715	0.202199	-0.0551463	-0.0284951	0.453553	-0.0778674	0.377938	0.0425371	0.186463	0.322112	0.203567
EIF4G1	0.237518	0.310727	0.40327	0.256456	0.242375	0.0828508	0.0225358	0.379123	0.227773	0.352485	0.201303	-0.0749856	0.04045	0.384852	0.219052
ELF3	-0.049551	0.487335	0.110555	-0.0303768	0.516411	0.368282	-0.0886913	0.0186786	0.423974	-0.131006	0.363215	0.118073	0.307555	0.175764	0.185016
ELFN2	0.17031	0.331788	0.0373316	-0.0153575	0.485241	0.207724	0.132011	0.307831	0.110025	0.167691	0.205735	-0.0200071	0.116394	0.0844587	0.165798
ELK4	0.131035	0.309249	0.407653	0.293773	0.285795	0.0951523	0.0474806	0.418281	0.357414	0.349646	0.120043	0.048104	0.0373025	0.315858	0.22977
EMP1	0.239949	0.382103	0.262255	0.334826	0.447949	0.106187	-0.232938	0.0440335	0.407519	0.415305	0.219567	0.065675	0.0238411	0.368962	0.220374
EMP2	0.15779	0.290909	0.00241892	0.299766	0.300025	0.215079	0.212659	0.0669909	0.146119	0.168102	0.162621	0.132891	0.104876	0.231673	0.177994
EN1	0.119282	0.0683405	0.287735	0.446907	0.0159694	0.135855	0.379672	0.285894	0.144575	0.641326	0.0371703	0.149038	0.0328938	0.394136	0.224199
ENO2	0.15287	0.303355	-0.174093	0.259503	0.258406	0.174318	0.144313	0.18197	0.170148	0.337186	0.173957	-0.0152038	0.191517	0.0389973	0.156946
ENPEP	0.294027	0.237969	0.453292	0.340293	0.206383	0.160046	0.24375	0.318599	0.167784	0.407419	0.290443	0.0759596	-0.00712883	0.171284	0.240009
ENTPD2	0.16012	0.21586	0.30395	0.213023	0.422335	0.137487	0.173015	0.187687	0.171294	0.309053	0.156433	0.15039	-0.0344249	0.106804	0.190931
ENTPD8	0.0546075	0.253858	-0.0559658	0.0299417	0.347765	0.0707533	0.430025	0.160352	0.253796	0.137802	0.377772	0.178436	0.1773	0.0688957	0.177524
EPB41L1	0.150274	0.353148	0.384653	0.434025	0.298324	0.32179	-0.0444176	0.488863	0.436315	-0.0289937	0.281062	-0.127737	0.11734	0.426993	0.249403
EPGN	0.122985	0.275657	0.473334	0.282469	0.423507	0.195448	-0.00573241	0.468573	0.289644	0.125602	0.201442	-0.0983897	0.0952803	0.318406	0.226302
EPHX2	0.417269	0.167612	0.409161	0.343399	-0.105279	0.0908713	0.046745	0.594248	0.47455	0.434328	0.277243	-0.117685	0.0107591	0.44094	0.248869
EPO	0.268724	0.24683	0.571481	-0.0148822	0.616747	0.155536	0.184959	0.544614	0.0693073	0.0508021	0.0578228	0.112203	0.0996048	0.22119	0.227496
EPS8L2	0.109436	0.413732	0.0388445	0.107839	0.580257	0.238613	0.0728256	0.436209	0.3567	0.364461	0.315439	0.248691	0.0780749	0.362541	0.265976
ERF	0.343944	0.440697	0.463802	0.30181	0.490533	0.192094	-0.0198594	0.224503	0.312674	0.120743	0.437621	0.0466383	0.229109	0.418052	0.285883
ERGIC1	-0.150254	0.352786	-0.0533632	0.0172807	0.338793	0.28553	0.366704	0.0747848	0.362559	0.0409478	0.212061	0.00896025	0.309912	0.173443	0.167153
ETHE1	0.236571	0.331754	0.037462	0.108859	0.281351	0.180937	0.0542873	0.157364	0.327911	-0.00730067	0.268691	0.132287	0.181324	0.235028	0.180466
ETS1	0.373447	0.466464	0.393503	0.0305295	0.463329	0.206988	0.127793	0.191351	0.425072	0.0568498	0.351816	-0.0181794	0.169381	0.361608	0.257139
EXOC1	0.0894861	0.559615	0.542421	0.0826573	0.570634	0.389205	0.17489	0.0621783	0.451308	-0.11213	0.287358	-0.14615	0.286956	0.297095	0.252537
EXOC3L2	0.261419	0.40496	0.457728	0.260472	0.191725	0.21865	0.0232471	0.202731	0.161846	-0.0745504	0.395245	0.0922752	0.0848917	0.22182	0.207318
EXTL3	0.15418	0.373333	0.370421	0.111915	0.468071	0.198995	0.0316598	0.0597562	0.307296	0.37153	0.173549	-0.164697	0.130388	0.46159	0.217713
F10	0.123579	0.274708	-0.144137	-0.00643224	0.510191	0.275732	0.169403	0.101487	0.235006	0.0850087	0.326368	0.331887	0.249739	0.103233	0.18827
F11	0.209358	0.440807	0.366738	0.0266289	0.439419	0.175235	0.0387603	0.330069	0.451305	0.332149	0.169622	-0.037802	0.115819	0.334214	0.242309
FAAH	0.302081	0.310925	0.551116	0.228352	0.23717	0.16519	0.282646	-0.0666961	0.175251	-0.0674089	0.318084	0.204845	0.0567957	0.31005	0.214886
FAIM2	0.225498	0.204414	0.420343	0.399262	0.348278	0.0134103	0.251974	0.369608	-0.00108653	0.0218292	0.0151949	0.588385	0.239482	0.0455274	0.224437
FAM108C1	0.31605	0.376499	-0.0163094	0.3609	0.421403	0.108679	0.0844299	0.431733	0.323689	0.244732	0.2664	-0.0110279	0.00308296	0.480725	0.242213
FAM110C	0.230274	0.390376	0.445241	0.104524	0.310149	0.125821	0.213724	0.33396	0.197922	0.388648	0.152604	0.0494604	0.0583908	0.0582944	0.218528
FAM131A	0.255903	0.338861	0.47536	0.249665	0.369	0.183602	0.258962	0.441346	0.365031	0.419509	0.38743	0.133218	0.192409	0.182402	0.303764
FAM135B	0.176416	0.0678207	0.417675	0.190798	-0.453486	0.0553525	0.408857	0.10286	0.115809	0.412574	0.175763	0.508264	0.0643539	0.367777	0.186488
FAM151A	0.300688	0.499571	-0.192157	0.387493	0.447111	0.24992	0.0828036	0.338928	0.432722	0.406772	0.191024	0.0019608	0.199823	0.252219	0.257063
FAM169B	0.246555	0.394728	0.498814	0.0192687	0.358803	0.185162	-0.142151	0.419029	0.358901	0.2132	0.298904	0.127232	0.0320389	0.331437	0.238709
FAM176A	0.262464	0.420525	0.264754	0.280934	0.319965	0.337625	0.264465	0.345526	0.443024	0.558293	0.336321	-0.162815	0.269205	0.243299	0.298827
FAM178B	0.116931	0.375113	0.300313	0.334934	0.479587	0.264706	0.145381	0.24795	0.335706	0.266131	0.177051	-0.0259381	0.0197946	0.256612	0.235305
FAM179A	0.355225	0.458877	0.321901	0.462493	0.44608	0.3044	0.108283	0.379195	0.332687	0.429002	0.386139	0.100687	0.0989741	0.36984	0.32527
FAM180A	0.309347	0.531459	0.418281	0.174768	0.520607	0.288247	0.00630894	0.407613	0.421783	0.317128	0.405252	0.0663607	0.263527	0.331397	0.31872
FAM184A	0.0482652	0.351407	-0.00338692	0.0915531	0.425918	0.199957	0.153137	-0.00589864	0.353133	0.0735878	0.22386	-0.0472669	0.261777	0.16597	0.163715
FAM189A2	-0.0165585	0.352118	0.0492623	-0.0195561	0.505264	0.186813	0.0224037	0.437552	0.264731	0.254324	0.0219851	-0.00129921	0.0539585	0.0206352	0.152259
FAM18B	-0.0771886	0.472535	0.173769	0.0200568	0.555547	0.338897	0.240302	0.556567	0.385173	0.0792463	0.238167	-0.167614	0.325287	0.141851	0.234471
FAM193A	0.190457	0.35263	0.393894	0.277148	0.339505	0.177192	0.131062	0.377373	0.372142	0.378564	0.200919	0.0297006	0.114156	0.351548	0.263306
FAM3B	0.195103	0.499717	0.144398	0.213513	0.534613	0.334003	0.221446	0.208911	0.4664	0.115834	0.364897	0.119555	0.292873	0.349647	0.290065
FAM53B	0.115322	0.311096	-0.094654	0.137144	0.4213	0.173283	0.170264	0.133954	0.226774	0.321571	0.195465	-0.0535876	0.218149	0.16852	0.174614
FAM78B	0.215835	0.212457	-0.100043	0.353504	0.13014	0.259597	0.223818	0.404093	0.257853	0.313264	0.124162	-0.00427446	0.15702	0.206072	0.196678
FAM82A1	0.144292	0.378602	0.47545	0.291122	0.244184	0.249584	0.0838313	0.299045	0.342724	0.281273	0.139724	0.150698	0.0267608	-0.0629966	0.21745
FAM83B	0.188011	0.307518	0.46118	0.351155	0.273523	0.110289	0.117372	0.524252	0.404936	0.195704	0.122211	-0.0909557	0.0299699	0.359621	0.239628
FAM83C	0.0195369	0.278858	0.00630195	0.21887	0.348651	0.259977	0.118794	0.253172	0.21268	0.067609	0.18699	0.245585	0.161965	0.136124	0.179651
FAM83G	0.238206	0.226043	0.465333	0.340088	0.414093	0.33643	0.0589293	0.483248	0.376567	0.298689	0.170776	0.0668346	0.107085	0.201518	0.270274
FASTK	0.197328	0.407719	0.219088	0.135125	0.40655	0.225765	-0.0777929	0.120962	0.303638	0.236789	0.31646	0.0781904	0.198031	0.356451	0.223165
FAT2	0.179945	0.403566	0.414505	0.118051	0.291252	0.222065	-0.0119279	0.0410814	0.324279	0.0291822	0.202074	0.108364	0.0963409	0.271597	0.19217
FBLIM1	0.120616	0.310493	-0.0241837	0.308227	0.181792	0.123608	0.221706	0.10416	0.270408	0.318791	0.280753	-0.0973959	0.0155438	0.249218	0.170267
FBLN7	0.19377	0.262868	0.309971	0.0798641	0.348912	0.0353754	0.0202155	0.36632	0.202762	0.0970645	0.249408	0.17724	0.093953	0.130675	0.183457
FBXO3	-0.275788	0.38473	0.186586	0.202256	0.492023	0.367005	0.184144	0.374013	0.558682	0.181631	0.18555	0.133998	0.35819	0.280255	0.258091
FBXO32	-0.0243533	0.428716	0.00349931	0.109569	0.407622	0.297014	0.391524	0.0617607	0.479076	0.112579	0.315428	-0.0352127	0.375843	0.0974727	0.215753
FBXO44	0.200029	0.355967	0.241387	0.329409	0.523719	0.195289	0.223213	0.259071	0.268445	0.359911	0.286763	0.00724506	0.0374353	0.304617	0.256607
FBXW7	0.0132825	0.287226	0.31452	0.060988	0.409955	0.184545	0.294111	0.0252138	0.394785	0.00886714	0.248964	0.145955	0.217982	0.20468	0.200791
FCHSD1	0.268318	0.511021	0.528359	0.286597	0.522929	0.268716	-0.013054	0.578631	0.419461	-0.099155	0.328923	0.00299108	0.151954	0.483377	0.302791
FCRLA	-0.178756	0.480423	-0.0530639	-0.14318	0.453671	0.266107	0.331251	-0.222137	0.320985	0.108498	0.173499	0.0914383	0.402399	0.0247283	0.146847
FER	0.16455	0.326493	0.161577	0.218648	0.194048	0.160008	-0.00514046	0.360473	0.321807	0.30452	0.119617	0.022034	-0.00639148	0.319956	0.190157
FER1L5	0.191573	0.173088	-0.0528623	0.264377	0.0861078	0.0297674	-0.10043	0.250384	0.277288	0.291214	0.261505	0.219346	0.129189	0.0411251	0.147262
FFAR2	0.241782	0.465971	0.450027	0.0356957	0.438416	0.186099	-0.141479	0.213207	0.356059	-0.111147	0.37512	-0.18336	0.103102	0.360539	0.199288
FGF1	0.222372	0.451968	0.233525	0.200896	0.44431	0.185878	0.0580013	-0.000714776	0.353367	0.211789	0.330894	0.0182237	0.107759	0.314859	0.223795
FGF20	0.32845	0.121872	0.419933	0.181092	-0.0251155	0.231605	0.0865942	0.362377	0.23414	-0.0058159	0.374208	0.1988	-0.0184396	0.333025	0.201623
FGF21	-0.0162478	0.360814	-0.179601	0.382362	0.424976	0.335992	0.215714	0.116595	0.326122	0.416422	0.181946	0.277121	0.281598	0.324533	0.24631
FGFBP1	0.213451	0.262684	0.50243	0.0683467	0.309511	0.189989	0.191407	0.0739277	0.30083	-0.0479035	0.270786	0.101228	0.0818068	0.28087	0.199954
FIBIN	0.0369888	0.385935	0.341892	0.0204074	0.314979	0.198246	0.0950645	0.152691	0.419697	0.0427429	0.229952	0.0150992	0.283365	0.148522	0.191827
FLJ20184	0.361832	0.51462	0.168659	0.126791	0.469572	0.172051	0.163959	0.186276	0.519445	0.0788902	0.39462	-0.0183934	0.186946	0.366744	0.263715
FLJ39609	0.185893	0.404381	-0.024586	0.0191907	0.488015	0.265023	-0.0782254	0.108869	0.363622	0.13012	0.363252	0.207682	0.2163	0.252964	0.207321
FMO1	0.324539	0.449696	0.345454	0.0924143	0.421984	0.203191	0.10135	0.348175	0.503621	0.178759	0.355804	-0.199392	0.173122	0.244199	0.253065
FMO2	0.18498	0.26435	0.35588	-0.0386786	0.189159	0.192909	0.168352	0.356192	0.318226	0.33018	0.032706	0.137968	-0.0635069	0.281507	0.193587
FOXD2	0.270845	0.0463233	0.434828	0.471725	0.0195906	-0.0342427	0.1572	0.263974	0.0455647	0.469005	0.150309	0.0284201	-0.142627	0.456417	0.188381
FOXG1	0.280072	0.0436199	0.577819	0.0716327	-0.229248	0.107895	0.464281	0.348153	0.114105	0.48972	0.0967539	-0.0811621	-0.100096	0.439532	0.187363
FOXI1	0.183371	0.419192	0.217885	0.0578257	0.419431	0.321086	0.0314533	0.119859	0.27793	-0.0834162	0.316055	0.13371	0.167364	0.232204	0.200996
FOXJ2	0.368482	0.311692	0.632853	0.0995877	0.325816	0.182321	-0.00105736	0.024221	0.30912	0.406051	0.212418	0.0647786	0.289802	0.212764	0.245632
FOXS1	0.222533	0.496929	0.340573	0.105601	0.503878	0.315873	0.193639	-0.0346002	0.372756	0.263889	0.248884	-0.183465	0.19403	0.227081	0.2334
FRAS1	0.416693	0.504295	0.670387	0.119321	0.336376	0.199845	-0.133907	0.479529	0.405349	0.0600774	0.310895	-0.11959	0.147747	0.315372	0.265171
FREQ	0.314057	0.496585	0.257671	-0.00397717	0.360527	0.082131	-0.0951488	0.336918	0.315988	0.0754997	0.374946	-0.0424051	0.135613	0.421968	0.216455
FRK	0.201937	0.41236	0.0772769	0.119356	0.469712	0.203244	0.0895721	0.0189824	0.336157	-0.0331111	0.275263	0.0143246	0.102913	0.250342	0.181309
FRMD6	0.0180812	0.43021	0.324238	0.190745	0.463971	0.251769	0.0767239	0.0948257	0.359226	0.196016	0.17628	0.0503814	0.137413	0.320222	0.220722
FRZB	0.332491	0.0744055	0.645708	0.292231	-0.0670682	0.221328	0.510098	0.422838	-0.0213429	0.00914029	-0.0339956	-0.10459	0.190745	0.617847	0.220703
FSCN2	0.34265	0.433713	0.464414	0.12769	0.437766	0.288138	0.0370093	0.381223	0.439132	0.33503	0.407383	-0.168382	0.237438	0.340149	0.293097
FSD1L	0.174421	0.43531	0.1983	0.17693	0.490027	0.239034	0.0127832	0.360405	0.35653	0.0928929	0.257857	-0.0557169	0.12809	0.249502	0.222597
FSTL1	0.279219	0.0628875	0.363004	-0.0305866	0.237578	0.178692	0.264257	0.156046	0.102311	0.284302	0.188181	0.337469	0.0282203	0.175912	0.187678
FUT1	0.0301206	0.469123	-0.0661959	0.315286	0.435475	0.314403	0.362575	0.296916	0.384626	0.27664	0.37847	0.283464	0.296292	0.38025	0.29696
FUT2	0.0811611	0.355942	0.102862	0.28487	0.49064	0.265212	0.0975691	0.265374	0.300974	-0.00525639	0.242427	0.0883456	0.0233403	0.262013	0.203962
FXYD1	0.197261	0.127802	-0.132922	0.246652	0.123515	0.184194	0.134384	0.289873	0.281111	0.447681	0.3356	0.146012	0.151502	0.21709	0.196411
FXYD3	0.0560676	0.469088	0.0108371	0.0378666	0.496216	0.335628	0.0673905	0.0984939	0.344428	-0.115469	0.362345	-0.0339903	0.17154	0.17238	0.17663
GAL3ST2	0.132107	0.431528	0.00937353	0.184447	0.181876	0.279335	-0.0502355	0.308634	0.421201	0.268578	0.239043	-0.0956078	0.161321	0.327829	0.199959
GALNT12	0.283651	0.369097	0.27024	0.391448	0.386384	0.202208	0.111603	0.219628	0.310588	0.336669	0.300263	0.0318534	0.183622	0.228734	0.258999
GALNT9	0.245701	0.460672	0.496809	0.0741568	0.392584	0.17302	-0.138568	0.170102	0.345265	-0.00778536	0.134029	-0.0105441	0.0459128	0.315296	0.192618
GALNTL2	0.393165	0.299135	0.434149	0.420228	0.257615	0.139787	-0.0501258	0.331707	0.289917	0.309209	0.321164	-0.0829918	0.180362	0.452565	0.263992
GALP	0.181879	0.236766	-0.021573	0.159625	0.351791	0.0988255	0.184526	0.13441	0.376492	0.37046	0.356543	0.202247	0.208888	0.293845	0.223909
GALR1	0.301744	-0.00608529	0.559025	0.0929738	0.0624382	0.108306	-0.00238745	0.252856	-0.0353648	0.617923	-0.0883796	0.411296	0.00753414	0.582478	0.204597
GALR2	0.300742	-0.0490014	0.543812	-0.00917866	0.156509	0.0759804	0.229869	0.300959	0.131226	0.462741	0.262961	0.198747	0.167072	0.480527	0.232355
GAS2L1	0.330228	0.480729	0.534136	0.173386	0.228648	0.247446	-0.202311	-0.052637	0.284718	-0.00180652	0.504763	0.128239	0.16092	0.34187	0.225595
GATSL3	0.018755	0.31997	0.0698957	0.0622319	0.437803	0.187612	0.228504	0.00125365	0.294572	0.520789	0.36805	0.0484239	0.222243	0.0915811	0.20512
GBX2	0.213661	0.0157131	0.131382	0.346596	-0.13238	0.187589	0.339483	0.463222	0.0695942	0.269808	0.1976	0.194692	-0.0663701	0.550591	0.198656
GCG	0.20011	0.445648	0.204	0.0136055	0.527021	0.194551	0.0708505	0.26601	0.399607	0.110867	0.223152	-0.105078	0.0781697	0.053791	0.191593
GCNT4	0.267009	0.416681	0.452822	0.121824	0.456555	0.0890963	0.104132	0.224054	0.308186	0.0672051	0.20866	0.0849923	0.143335	0.398089	0.23876
GDF10	0.225599	0.0998392	0.275754	0.234352	0.254244	0.135702	0.0420535	0.190189	0.0200657	0.263341	0.282863	0.226591	0.000120891	0.353614	0.186023
GDF5	0.194254	0.213353	0.294915	0.265156	0.200167	0.140692	0.260851	0.293298	0.277822	0.398986	0.326004	-0.0749428	0.21895	0.236114	0.23183
GDF9	0.238201	0.345954	0.278264	0.187861	0.274045	0.26323	0.0596596	0.391431	0.328666	0.110901	0.247082	-0.0816964	0.0755334	0.333956	0.218078
GEM	0.277922	0.451598	0.201184	0.274684	0.431272	0.214877	0.18658	0.326821	0.369521	0.198034	0.316466	-0.0808142	0.165334	0.25893	0.256601
GEMIN5	0.206361	0.357219	0.102803	0.292079	0.516069	0.198725	0.000817739	0.0872274	0.297094	-0.0746517	0.262866	0.106851	0.0422126	0.367429	0.197364
GFAP	0.237879	0.468619	0.258429	0.344086	0.40159	0.248099	0.182497	0.42286	0.39751	0.419006	0.344688	0.117984	0.141218	0.299846	0.306022
GGT1	0.15575	0.315573	0.417972	0.300639	0.217526	0.354697	0.0667739	0.330386	0.350173	0.340186	0.232252	-0.0183741	0.161685	0.293462	0.251336
GGT6	0.190121	0.41707	0.358736	0.141349	0.506375	0.248865	0.109621	-0.0148021	0.294288	-0.0171509	0.311963	-0.0587525	0.0404266	0.270968	0.199934
GHRH	0.102356	0.410494	0.452144	0.0461529	0.361223	0.278345	0.0463517	0.278873	0.205746	0.422927	0.202825	-0.075928	0.115806	0.425381	0.233764
GIPC1	0.304383	0.408322	0.266279	0.293018	0.422151	0.211293	0.0410051	0.345444	0.33804	0.165258	0.365451	0.0630419	0.175715	0.290815	0.263587
GJA1	0.147412	0.368303	0.482013	0.128465	0.339058	0.197194	-0.00282372	-0.0586187	0.39851	0.281658	0.150863	0.0136738	0.0915361	0.354241	0.206535
GJA4	0.0754121	0.344861	0.188611	0.10268	0.473201	0.245636	0.161772	0.446352	0.23708	0.0219441	0.238622	0.121743	0.101649	0.240847	0.214315
GJB3	0.218139	0.365042	0.40047	0.0789107	0.400616	0.226131	-0.0955054	-0.00175612	0.27473	0.00864967	0.372637	0.226801	0.176602	0.29882	0.210735
GJB5	0.0639416	0.48478	0.287774	0.123107	0.425633	0.287528	0.0795665	0.385164	0.415138	0.370891	0.260261	0.00841464	0.0774764	0.26918	0.252775
GJC2	0.138665	0.447475	0.129395	0.212291	0.527941	0.279934	0.201968	0.312131	0.32943	0.389854	0.303562	0.264367	0.172202	0.197324	0.279039
GLTPD1	-0.0279046	0.254519	0.031189	0.0358066	0.429403	0.161738	0.145219	0.22852	0.24545	0.317119	0.156439	0.180143	0.0807834	0.222384	0.175772
GLYATL1	0.201054	0.432765	0.401561	0.01404	0.470958	0.20513	0.137412	0.0728306	0.367933	0.397192	0.167859	-0.195889	0.0790095	0.300793	0.218046
GNAT2	0.247959	0.405161	0.489174	0.247263	0.469891	0.14186	-0.0427658	0.546881	0.461717	0.269179	0.209324	-0.171646	0.0947444	0.347045	0.265413
GNB1L	0.100999	0.340185	0.217005	0.156777	0.328556	0.23974	-0.0534051	0.153889	0.350046	0.272119	0.189053	-0.0766788	0.219257	0.291102	0.194903
GNB3	-0.0356032	0.28107	-0.166688	0.345941	0.209578	0.0907067	0.329272	0.199431	0.230142	0.237034	0.329872	0.217629	0.217954	0.0503768	0.181194
GNG12	0.0849307	0.2665	0.634359	0.030721	0.419664	0.147231	-0.019673	0.141992	0.263356	0.168653	0.25291	0.0155488	0.184288	0.115989	0.193319
GNG2	0.306323	0.460379	0.299831	0.152958	0.494395	0.253065	-0.0339698	0.437954	0.386789	0.0559195	0.312604	-0.0106386	0.284219	0.284156	0.263142
GNPDA1	0.10902	0.359828	-0.0656356	0.188737	0.461796	0.302107	0.167226	0.2217	0.231601	0.137588	0.262982	-0.0479535	0.300712	0.401827	0.216538
GNRH2	0.226705	0.189687	0.241513	0.166481	0.0350431	0.10826	0.070285	0.195853	0.395601	0.283527	0.376613	0.00608445	0.197353	0.287804	0.198629
GOT1L1	0.173946	0.404191	0.410836	0.0300203	0.378859	0.144019	0.0220278	0.621978	0.422786	0.143116	0.173771	-0.248328	0.139086	0.271984	0.220592
GPER	0.378938	0.259716	0.408254	0.353198	0.201182	-0.0347404	0.0111052	0.182371	0.277428	0.242639	0.248555	-0.00765002	0.0302353	0.239956	0.19937
GPNMB	0.0940396	0.31244	0.260469	0.325102	0.212557	0.293988	0.0469417	0.403708	0.266208	0.429275	0.00103335	0.214211	0.0126583	0.38062	0.232375
GPR111	0.324798	0.445571	0.467842	0.444512	0.43784	0.249895	0.12645	0.445635	0.42083	0.351191	0.361921	-0.00241727	0.0737312	0.264634	0.315174
GPR120	0.378265	0.352497	0.423452	0.0740363	0.284385	0.0743695	0.122154	0.151942	0.162536	0.043674	0.238001	0.0759791	-0.0131753	0.113662	0.17727
GPR161	0.26313	0.204024	0.49566	0.27664	0.200553	0.0234122	0.0235951	0.355287	0.1438	0.467288	0.0974267	-0.349423	-0.0659527	0.225042	0.168606
GPR87	0.0866421	0.411852	0.49177	0.330339	0.355034	0.140717	-0.0180526	0.366863	0.318209	0.344364	0.161851	0.0453824	0.0124037	0.317905	0.240377
GPS1	0.170913	0.289552	0.293463	0.0154992	0.569483	0.114203	0.0499488	0.215693	0.188581	0.19502	0.233237	-0.0621369	0.154855	0.200781	0.187792
GPS2	0.070616	0.434391	0.243622	0.0928909	0.447087	0.338412	0.206928	0.145959	0.357058	0.319798	0.33898	-0.242529	0.201347	0.397987	0.239468
GPT	0.250703	0.374759	0.152526	0.258075	0.368088	0.266557	0.177242	0.366859	0.361731	0.412972	0.260145	0.0965054	0.148153	0.22384	0.265583
GPT2	0.210528	0.457794	0.355478	0.261689	0.48769	0.25714	0.0340728	0.567381	0.46784	0.284456	0.253609	0.0552595	0.128246	0.370203	0.299385
GRAMD1B	0.332935	0.408095	0.391831	0.0609489	0.43855	0.224731	0.0844961	0.400991	0.459566	0.183414	0.342088	0.0171816	0.20085	0.324863	0.276467
GRAMD4	0.181894	0.29067	0.431621	0.313916	0.287053	0.152728	0.0293681	0.263482	0.310942	0.207878	0.174074	0.066753	0.0054567	0.334252	0.217864
GRHL3	0.115214	0.272071	0.547211	0.0960965	0.561252	0.0470642	-0.0135459	0.402663	0.240277	0.270017	0.15552	0.0236002	-0.0355789	0.269111	0.210784
GRIN2C	0.21117	0.411998	0.337598	0.0109561	0.502055	0.288215	-0.180516	0.387972	0.265573	0.253078	0.240214	-0.108085	0.094725	0.125401	0.202882
GRIP2	0.196845	0.43838	0.38777	0.184941	0.380669	0.356921	0.0751551	0.497731	0.366012	0.444628	0.241243	0.120781	0.120377	0.24736	0.289915
GRM6	0.237896	0.0861785	0.561456	0.3757	-0.0606096	0.0350367	0.285422	0.325328	0.0954802	0.636998	0.0942279	-0.0498115	-0.122387	0.441265	0.210156
GRRP1	0.178299	0.37921	0.0355093	0.0720093	0.44952	0.276227	0.113759	0.297973	0.3802	0.129614	0.285022	0.108045	0.0920889	0.109501	0.207641
GSN	0.33641	0.479498	0.243815	0.351756	0.436289	0.2257	0.17803	0.385353	0.356762	0.362105	0.450324	0.184115	0.252262	0.335691	0.327008
GTF2A1	0.307432	0.254609	0.501154	0.227879	0.225092	0.17462	0.0966891	0.391991	0.3426	0.116794	0.210922	-0.00441016	-0.0289971	0.235921	0.218021
GUCA2A	0.250392	0.409721	0.458178	0.113809	0.216729	0.158514	0.0963917	0.0122469	0.265309	0.0690842	0.364651	0.050239	0.123329	0.354468	0.210219
GUCA2B	-0.0339585	0.304026	-0.0457334	-0.0456439	0.440512	0.25317	0.22023	0.195019	0.275021	0.155196	0.191738	0.0179636	0.221732	0.0197957	0.154933
GUK1	0.101617	0.485463	0.200119	0.267361	0.63908	0.299153	0.0426096	0.507927	0.378193	0.414802	0.263908	0.065609	0.147213	0.260542	0.290971
GYLTL1B	0.422637	0.449528	0.213047	0.355598	0.45473	0.207865	0.169544	0.391919	0.319171	0.240213	0.298837	0.0631889	0.148757	0.426641	0.297263
HABP2	0.153674	0.352515	0.0722289	0.127291	0.372223	0.138304	0.0671673	0.32229	0.357558	0.238799	0.111517	-0.173324	0.0860337	0.232409	0.17562
HAS1	0.16472	0.452633	0.398031	0.189783	0.456074	0.235659	0.196381	0.327604	0.29582	-0.0519028	0.454347	0.0656251	0.120352	0.304812	0.257853
HBB	0.263698	0.359209	0.185224	-0.0918891	0.279015	0.210065	0.16301	0.209072	0.429497	0.154775	0.2935	0.0472037	0.151014	0.213114	0.204751
HCRT	0.210195	0.262227	0.35312	0.187197	0.269168	0.159793	0.0066351	0.209704	0.295044	0.323183	0.343394	0.189701	0.0976223	0.111705	0.215621
HEG1	0.198905	0.511484	0.463814	0.00183178	0.527232	0.0968007	-0.131977	-0.0913242	0.454666	0.348479	0.383677	0.114508	0.130737	0.15682	0.226118
HEPHL1	0.0878086	0.414164	0.0408975	0.0744124	0.548566	0.214829	0.138815	0.0666201	0.345214	0.21947	0.135894	0.134178	0.0440277	0.136387	0.185806
HES3	0.132573	0.0361494	0.45834	0.291409	-0.00899365	0.0615935	0.108138	0.418892	0.0518904	0.448946	-0.0400257	0.13436	0.0535455	0.293577	0.174314
HEXIM1	0.136864	0.0907121	0.0143081	0.358294	0.23027	0.122609	0.178714	0.290439	0.202675	0.343466	0.191328	0.135496	0.0168421	0.365076	0.191221
HGFAC	0.19969	0.449501	0.480392	0.415428	0.552835	0.262501	0.0780406	0.40977	0.352193	0.32896	0.317176	0.123738	0.063799	0.375169	0.314942
HHIP	0.0880342	0.260002	0.257103	0.25966	0.0801794	0.262922	0.337703	0.179657	0.413984	0.100292	0.341338	0.0918078	0.181746	0.286996	0.224388
HINT1	0.155456	0.196884	0.126757	0.123284	0.253504	0.15627	0.0428373	0.337946	0.335457	0.384318	0.114597	-0.105143	0.015571	0.435502	0.183803
HIST1H1A	0.200665	0.219344	0.543805	0.168428	0.208922	0.0415007	-0.0865376	-0.0150693	0.149546	0.377826	0.132613	0.256017	0.0719008	0.176325	0.174663
HIST1H3A	0.222573	0.341192	0.50108	0.32381	0.383393	0.133129	-0.0571293	0.428565	0.425892	0.0521536	0.231977	0.0284096	0.0357075	0.291409	0.238726
HIST1H3E	0.30111	0.321784	0.533438	0.536559	0.355919	0.0953358	-0.133729	0.112712	0.235476	-0.0590083	0.25852	0.223321	0.0668963	0.482464	0.237914
HIST2H2BA	0.109133	0.130363	0.432051	0.312652	-0.0955567	0.0727844	0.282596	0.47816	0.329415	-0.0785523	0.290402	0.206627	0.181542	0.243108	0.206766
HLCS	0.130623	0.471857	-0.0368797	0.0303866	0.458248	0.183109	0.207985	-0.0152991	0.417718	0.0139321	0.313021	0.123135	0.278401	0.311752	0.206285
HMGCS1	0.202406	0.239262	0.443812	0.213893	0.427107	-0.0225847	-0.030009	0.460826	0.165783	0.171411	0.222543	0.107608	-0.0803115	0.297296	0.20136
HMGCS2	0.172339	0.380722	0.378925	0.0394017	0.505727	0.237253	0.176058	-0.0776643	0.407569	-0.0565245	0.29116	-0.0367151	0.112702	0.275382	0.200452
HMGXB3	0.173689	0.351415	0.37907	0.226685	0.33061	0.233065	0.240101	0.242588	0.41084	0.284608	0.321552	0.0892466	0.150124	0.390924	0.27318
HMSD	-0.00706416	0.261941	0.400615	0.0952524	0.540351	0.319516	0.30733	0.0107463	0.419843	-0.0512825	0.288228	-0.232197	0.202938	0.115195	0.190815
HOXA5	0.329954	0.0954507	0.354043	0.174374	0.0243259	0.12923	0.294437	0.253311	0.215053	0.370243	0.328882	0.190504	0.126181	0.416986	0.235927
HOXA7	0.0875037	0.0498752	0.117041	0.365041	-0.183261	0.150141	0.292503	0.389275	0.014888	0.559785	0.0499701	0.598366	0.0617838	0.0843659	0.188377
HOXB13	0.119458	0.0234554	0.616997	0.123116	-0.102945	0.0520896	0.545276	0.205209	-0.00853345	0.693811	0.108309	0.0276644	-0.0495641	0.310758	0.190364
HOXB5	0.183905	0.269168	0.282257	0.120326	0.181225	0.19186	0.131776	0.303703	0.289462	0.343829	0.226944	0.0929881	0.104277	0.329595	0.217951
HOXB6	0.360643	0.201414	0.314476	0.208246	-0.0555887	0.105268	0.0795071	0.272394	0.491332	0.330863	0.292807	0.0570995	0.144198	0.319726	0.223028
HOXB9	0.331869	0.45158	0.262643	0.084753	0.118475	0.232349	0.188854	0.311511	0.379041	0.375474	0.416436	0.225481	0.184424	0.379328	0.281587
HOXD10	0.261352	-0.0140312	0.479053	0.303803	-0.324799	0.125725	0.145689	0.289665	0.155051	0.633999	-0.0598568	0.512803	-0.0347191	0.580231	0.21814
HOXD9	0.12405	0.0599368	0.428716	0.0659716	-0.0160742	0.178387	-0.0145359	0.281054	0.186296	0.419436	-0.0460351	0.576248	-0.041956	0.504372	0.193276
HP1BP3	0.0112202	0.160574	0.0127898	0.297991	0.319074	0.0633098	0.088684	0.3364	0.226501	0.196826	0.0865967	0.242753	0.113668	0.244105	0.171464
HPS1	0.181631	0.314717	-0.0662347	0.25371	0.344361	0.311619	0.116414	0.19127	0.28278	0.289035	0.257391	0.0373305	0.169088	0.385109	0.219159
HR	0.216871	0.302773	0.363951	0.0941232	0.566616	0.172774	-0.0701229	0.207344	0.230036	0.164287	0.365035	0.300305	0.217192	0.0992372	0.230744
HRH1	0.165502	0.430729	0.322134	0.219951	0.399674	0.236698	0.168328	0.0293833	0.373209	0.257671	0.232129	0.0858622	0.124663	0.307029	0.239497
HS3ST1	0.136013	0.215648	0.546383	0.253181	-0.245373	0.150697	0.3101	0.331505	0.175195	0.368693	0.117722	0.316038	-0.0126602	0.437113	0.221447
HS6ST1	0.231023	0.0462214	0.136115	0.265385	0.381111	0.239161	0.193567	0.194408	0.0739592	0.330965	0.313013	0.228206	0.0729829	0.195556	0.207262
HSD17B13	0.106249	0.37353	-0.0517139	0.282415	0.542735	0.314953	0.237636	0.412458	0.470749	0.203454	0.229756	0.127778	0.248698	0.143568	0.260162
HSPB3	0.31503	0.39467	0.477958	0.0796311	0.540562	0.220863	0.19439	0.0425652	0.526989	0.15649	0.39673	0.120991	0.0919836	0.463339	0.287299
HSPB7	0.266415	0.187624	0.287147	0.162271	0.171606	0.277376	0.215928	-0.0246019	0.255335	0.337853	0.337045	0.261183	0.299247	0.129646	0.226005
HSPB8	0.13716	0.372142	0.151697	0.350412	0.33754	0.113816	0.249982	0.0406879	0.31936	0.381174	0.176273	-0.254039	0.189601	0.196151	0.197283
HSPB9	0.254443	0.560094	0.531847	0.170941	0.537263	0.313105	-0.0637246	0.330698	0.399342	-0.0028956	0.359803	-0.239044	0.132149	0.337666	0.258692
HTR7P	0.389333	0.465022	0.380465	0.234024	0.36209	0.261527	0.0405861	0.0725847	0.32313	0.214264	0.430633	-0.140557	0.245864	0.417363	0.264024
ICT1	0.3782	0.237448	0.404652	0.11616	0.551639	0.168482	0.0266427	0.35818	0.475267	0.444717	0.385844	-0.0852071	0.308361	0.487582	0.304141
ID4	0.12734	0.223711	0.634828	0.530061	0.349479	0.0677344	0.473638	0.210349	-0.0318406	-0.01701	0.0995281	0.460418	0.175219	0.159946	0.247386
IFITM1	-0.098216	0.415826	0.0372702	0.412844	0.418199	0.240486	0.221521	0.29857	0.402276	0.345449	0.0892676	0.1814	0.183096	0.245744	0.24241
IFITM5	0.16185	0.341475	-0.10736	0.0730079	0.205654	0.186542	-0.119631	0.308001	0.284878	0.272831	0.213072	0.129282	0.139586	0.129725	0.158494
IGFALS	0.17143	0.264177	0.247068	0.139284	0.512198	0.161644	0.0190039	0.111628	0.136527	0.176876	0.341562	0.22666	0.0797487	0.269317	0.20408
IGFBP6	0.2223	0.335676	0.204838	0.222471	0.438787	0.15515	0.0267869	0.180422	0.222548	0.0266501	0.182915	0.0847867	0.129414	0.123663	0.182601
IGSF9	0.257191	0.30293	0.295731	0.311466	0.274974	0.324688	0.0203298	0.223269	0.397571	0.0975198	0.338075	0.0926748	0.14584	0.395547	0.248415
IKBKE	-0.0884064	0.379294	0.0780177	-0.0095022	0.526121	0.224684	-0.0050675	-0.0362162	0.475829	0.0475025	0.246982	0.0969763	0.294442	0.109704	0.167169
IL11RA	0.249377	0.322089	0.188857	0.322436	0.357199	0.146655	0.0610289	0.287975	0.437262	0.24914	0.214164	-0.117139	0.249815	0.330021	0.235634
IL17RE	0.273267	0.302811	0.499578	0.201579	0.53977	0.247741	0.0153375	0.0956569	0.279061	-0.0141658	0.347685	0.0400213	0.0605399	0.360317	0.232086
IL18BP	0.0185156	0.456667	-0.000804586	0.0975555	0.51592	0.217763	0.375659	0.160545	0.3784	0.106902	0.315772	-0.203267	0.258629	0.292739	0.213643
IL1F10	0.056656	0.4576	0.0767499	0.0319117	0.548999	0.313835	0.237977	0.0905005	0.37104	0.109113	0.264863	-0.0371347	0.175067	0.252502	0.210691
IL1RL2	0.360085	0.549661	0.132357	0.0566453	0.535681	0.301697	-0.0841244	0.452086	0.477559	-0.0385814	0.375875	0.0157986	0.160526	0.162478	0.246982
IL20	0.20334	0.433466	0.464766	0.236204	0.35351	0.144012	0.0859206	0.387699	0.373997	0.249134	0.181187	-0.157842	-0.00302425	0.234935	0.227665
IL20RB	0.137376	0.469282	0.49889	0.347425	0.425809	0.180916	-0.0826039	0.363927	0.360185	0.0556293	0.23132	0.139901	-0.00503513	0.281903	0.243209
IL22RA1	0.115662	0.380718	0.363404	0.237396	0.228283	0.158526	0.023191	0.333054	0.324165	0.310201	0.202351	0.0108566	-0.000874478	0.235424	0.20874
IL31RA	0.194067	0.478246	0.197388	0.337969	0.535815	0.196222	0.128291	-0.0522775	0.434719	0.419915	0.190628	0.060185	0.109484	0.409566	0.260016
IL32	0.0331774	0.317344	0.0775838	0.0965141	0.36127	0.189842	0.236872	-0.0868405	0.305385	0.380523	0.232747	0.240913	0.294262	0.120488	0.200006
IL5RA	0.0762461	0.379258	-0.0385176	0.110726	0.509043	0.208594	0.315071	0.0619945	0.461476	0.121061	0.335012	0.0561787	0.369847	0.125355	0.22081
INPP5J	0.170814	0.348645	0.0145101	0.311253	0.50896	0.134191	-0.0493054	0.096055	0.317244	0.200441	0.283999	-0.0742143	0.13667	0.144145	0.181672
IQCK	0.211074	0.490248	0.537073	0.254733	0.570148	0.203674	0.0175278	0.217489	0.383217	0.27381	0.267932	0.165447	0.137691	0.328333	0.289885
ITGA2	0.0796593	0.532393	0.249259	0.0189986	0.520373	0.271849	0.0917993	0.282671	0.398652	0.0557613	0.201374	0.104273	0.0570547	0.333572	0.228406
ITGB4	0.174162	0.288973	0.486744	0.0246317	0.341408	0.222278	-0.168114	0.173734	0.2627	0.114542	0.328875	0.19742	0.0812405	0.214257	0.195918
ITGB6	0.209805	0.476219	0.476665	0.120465	0.541916	0.153981	-0.0856933	0.124624	0.398349	0.0347512	0.26304	-0.0908838	0.00194033	0.23828	0.204533
ITGB7	0.173281	0.328114	0.147644	0.292224	0.22944	0.155801	0.063063	0.495077	0.43815	0.236735	0.232981	-0.110498	0.113825	0.265866	0.218693
ITIH4	0.18718	0.518031	0.444752	0.238563	0.529129	0.121648	-0.0636953	0.0206076	0.253156	0.135923	0.255188	0.0279491	0.138292	0.306186	0.222351
JDP2	0.43419	0.383232	0.486135	0.386173	0.277369	0.142965	0.116917	0.429624	0.438275	0.404726	0.345442	0.0479394	0.144935	0.49173	0.323547
JMJD4	0.0706592	0.498161	0.0638097	0.0518508	0.49503	0.26946	0.0529334	0.297502	0.283215	0.290954	0.196636	-0.07396	0.16039	0.255508	0.208011
JUB	0.237526	0.439885	0.382229	0.0808991	0.508964	0.174255	-0.0957411	0.0374861	0.393002	0.319824	0.391319	0.0423433	0.163948	0.381619	0.246968
KAAG1	0.243248	0.279715	-0.0763036	0.140366	0.436448	0.248539	0.316208	0.0788455	0.395097	-0.00711816	0.28519	-0.151592	0.13323	0.103916	0.173271
KAT2A	0.271868	0.630618	0.592528	0.146258	0.367613	0.363351	0.0636696	0.153723	0.392473	-0.0654909	0.464484	-0.0180856	0.280114	0.353347	0.285462
KCNE2	0.110587	0.495166	0.102651	0.122051	0.583314	0.279643	0.125218	0.347868	0.450948	0.251709	0.301441	0.0219008	-0.00724438	0.199986	0.241803
KCNE4	0.342612	0.244214	0.308319	0.286211	0.446412	0.211208	0.100768	0.266351	0.412675	0.0394716	0.318131	-0.100992	0.132581	0.238334	0.231878
KCNIP3	0.167758	0.512961	0.417456	0.155582	0.424844	0.318273	-0.140587	0.418601	0.336002	0.157205	0.213199	-0.0156224	0.145735	0.317194	0.2449
KCNS1	0.24821	0.363802	0.421163	0.195732	0.346615	0.241277	0.0890342	0.453827	0.33094	0.280106	0.188881	-0.195488	0.0857595	0.282578	0.238031
KCNV1	0.389204	0.10279	0.693489	0.336223	0.217928	0.265587	0.559136	0.23309	-0.0945997	0.572623	-0.0375484	-0.239499	0.00284319	0.153634	0.22535
KCTD12	0.439056	0.0815602	0.482742	0.20373	-0.153457	0.172217	0.0828128	0.262056	0.269074	0.35879	0.302772	-0.0277704	0.00617004	0.354463	0.202444
KCTD13	0.302658	0.176967	0.545587	0.235529	0.0473835	0.0153971	0.177727	0.203802	0.184302	0.52289	0.174912	-0.0804553	-0.0378569	0.0959295	0.183198
KCTD14	0.176651	0.129628	0.529202	0.0602598	0.204805	0.0721264	0.1528	0.38009	0.114313	0.479408	0.207265	-0.0887807	0.0834281	0.0350838	0.181163
KIAA0020	0.0406055	0.335909	-0.096479	0.21863	0.413667	0.125689	0.0752319	0.235236	0.222104	0.0967991	0.136086	0.277462	0.0592785	0.181203	0.165816
KIAA0240	0.364411	0.472473	0.399877	0.290466	0.497849	0.277906	0.136961	0.346008	0.435615	0.376899	0.481384	0.124511	0.194711	0.380482	0.341397
KIAA0319L	0.190645	0.371747	0.142063	0.382253	0.384723	0.142135	0.115062	0.264549	0.431825	0.244478	0.266648	0.0114466	0.18697	0.377163	0.250836
KIAA0495	0.126832	0.139752	-0.045128	0.343873	-0.0570071	0.0979084	0.286233	0.348251	0.19073	0.582132	0.0439294	0.207815	-0.0571044	0.175461	0.170263
KIAA0562	0.252635	0.32736	0.200222	0.165098	0.271315	0.224411	0.110974	0.198685	0.241387	0.381986	0.407711	-0.010885	0.202186	0.189219	0.225879
KIAA1257	0.209832	0.438664	0.477126	-0.00239421	0.518321	0.181648	-0.117651	0.322993	0.28416	0.0234964	0.373308	-0.00253784	0.0395836	0.0828675	0.202101
KIAA1462	0.188561	0.300739	0.195415	0.123141	0.32149	0.224545	0.110259	0.222162	0.21834	0.280349	0.236295	-0.174597	0.126399	0.194571	0.183405
KIAA1522	0.231738	0.360679	0.430475	0.250131	0.278754	0.207206	0.179382	0.275409	0.183102	0.304256	0.270611	-0.00613035	0.0360187	0.301313	0.235925
KIAA1644	0.217496	0.443762	0.583626	0.285916	0.181547	0.164001	0.344097	0.11341	0.471788	0.467763	0.24285	-0.0404415	0.186758	0.143135	0.271836
KIAA1683	0.294733	0.497963	0.485409	0.204216	0.376486	0.194095	0.0841742	0.170373	0.355418	0.474672	0.410394	0.105735	0.224757	0.348429	0.301918
KIAA1949	-0.0110597	0.292847	0.139879	0.135659	0.411564	0.276224	0.283218	0.186875	0.389387	0.45303	0.146152	0.198654	0.104592	0.39998	0.243357
KIF3C	0.333496	0.280847	0.541431	0.258717	0.224484	0.0237737	-0.0343508	0.462598	0.231891	0.0159254	0.379085	-0.133285	-0.0538907	0.386764	0.208392
KIFC3	0.140903	0.226899	0.390664	0.190686	0.386307	0.235652	0.0716473	0.346559	0.202992	0.261807	0.26958	0.0260957	0.0434989	0.234867	0.216297
KLHDC8A	0.230365	0.592228	0.487979	0.460074	0.534586	0.136747	-0.117082	0.310958	0.30552	0.0230507	0.166799	-0.0618357	0.0583638	-0.031942	0.221129
KLHDC8B	0.245908	0.180509	0.320738	0.222866	0.165594	0.0361609	0.174575	0.113108	0.139417	0.377114	0.260463	0.219672	0.0639803	0.366048	0.206154
KLHL21	0.377944	0.26651	0.396682	0.115501	0.157964	0.142811	0.256581	0.343663	0.29306	0.553243	0.354031	0.0192882	0.164774	0.333607	0.26969
KLHL25	0.103777	0.461067	-0.087487	0.117386	0.345875	0.151782	0.222873	0.147963	0.363733	0.0810994	0.228008	0.0412282	0.254927	0.205446	0.188406
KLHL33	0.407922	0.454362	0.429992	0.200593	-0.0132135	0.274935	0.117316	0.311971	0.463651	0.531368	0.477646	-0.0202901	0.207431	0.310823	0.29675
KLHL38	0.136077	0.338348	0.0481471	0.0129989	0.405797	0.209097	0.235728	0.0979926	0.348584	0.137525	0.379926	-0.0733469	0.201921	0.167644	0.189031
KLK1	0.147736	0.401989	-0.0305492	0.164552	0.538358	0.211318	0.269536	0.222533	0.213358	0.206311	0.236184	-0.100309	0.150471	0.149127	0.198615
KLK5	0.228146	0.453409	0.406765	0.213918	0.501011	0.237972	-0.102746	0.295962	0.137393	0.490862	0.319434	-0.171206	-0.0275472	0.286896	0.233591
KLK6	0.144322	0.35649	0.117885	0.218136	0.396405	0.195922	0.110966	0.0444187	0.340361	-0.0197173	0.415534	0.171181	0.140106	0.299965	0.209427
KLK9	0.0695407	0.368341	0.314787	0.117151	0.139257	0.218892	0.250534	0.0194297	0.223229	0.345495	0.184641	0.0797659	0.127784	0.0883371	0.181942
KLKB1	0.401339	0.360451	0.328446	0.229298	0.361904	0.0602017	0.213775	0.149952	0.460266	0.106315	0.369845	-0.0343102	0.199796	0.282583	0.249276
KPRP	0.154548	0.454003	0.522889	0.233989	0.487336	0.202614	-0.154055	0.371259	0.378314	0.183606	0.27027	0.0675904	0.0439284	0.183773	0.242862
KRT13	-0.117953	0.493964	-0.00113711	-0.000809931	0.612172	0.320563	-0.027959	0.49963	0.354969	0.339766	0.173089	-0.164712	0.172468	-0.00114403	0.189493
KRT14	0.0990238	0.307684	0.106571	0.189674	0.51994	0.322791	0.198926	0.363989	0.302038	0.313837	0.2999	0.228066	0.106428	0.297147	0.261144
KRT16	-0.0173472	0.397453	-0.00856816	0.107532	0.49497	0.220861	0.146097	0.132951	0.286179	0.1256	0.164972	-0.107885	0.15466	0.11779	0.158233
KRT3	-0.0635374	0.454448	0.103157	0.283283	0.0933123	0.253067	0.0979787	0.478763	0.435388	0.279787	0.180237	-0.308711	0.194058	0.143958	0.187513
KRT32	0.0684763	0.394059	-0.145265	0.393044	0.512358	0.365357	0.32114	0.417016	0.396351	0.407125	0.208608	0.329282	0.107987	0.275749	0.289378
KRT40	0.207233	0.437308	0.410816	0.212216	0.453565	0.279111	0.218165	0.417475	0.417905	-0.0737855	0.292524	0.0393392	0.200502	0.144642	0.261215
KRT5	0.131463	0.498706	0.0651954	0.0112295	0.523732	0.27261	-0.116876	0.0302893	0.311004	0.284645	0.275322	-0.13002	0.0718693	0.157867	0.170502
KRT6C	0.0632312	0.235666	0.00889281	0.237478	0.334028	0.234971	0.00930646	0.335439	0.324159	0.134136	0.0772254	0.182615	0.0501443	0.160916	0.170586
KRT75	0.1605	0.388466	0.508891	0.0655193	0.598203	0.25339	0.0621126	0.004008	0.371156	0.353039	0.248677	0.126424	0.168835	0.386128	0.263954
KRT76	0.0238263	0.242562	-0.0158908	0.233184	0.186673	0.296176	0.10446	0.453722	0.398571	0.45346	0.0687265	0.0409849	0.117575	0.240965	0.203214
KRT8	0.221628	0.476283	0.427345	0.286191	0.486324	0.258952	-0.0585573	0.127946	0.322441	-0.0912446	0.314649	-0.0536315	0.195039	0.36326	0.234045
KRTAP24-1	0.312139	0.241666	0.407029	0.274221	0.421277	0.136183	0.140903	0.335849	0.399218	0.187046	0.39462	-0.100384	0.0691687	0.297581	0.25118
KRTAP3-1	0.0291927	0.405993	0.199225	0.0904184	0.390034	0.203787	0.168817	0.308852	0.471563	0.152922	0.236478	-0.0909643	0.144155	0.187538	0.207001
KRTDAP	0.0964974	0.520328	0.0316751	0.0281773	0.599054	0.334997	0.15845	0.421938	0.38084	-0.13752	0.327209	-0.0832888	0.135429	0.201132	0.215351
KSR1	-0.248058	0.490469	0.0739288	0.01187	0.427699	0.300561	0.168444	0.109691	0.370987	0.0459937	0.218726	0.251858	0.314427	0.0376212	0.183873
LAMA3	0.0158097	0.543955	0.158066	0.115545	0.536687	0.256127	0.210267	0.0560162	0.382853	-0.0489499	0.280562	-0.125443	0.185577	0.206832	0.198136
LAMA4	0.358303	0.134017	0.0540943	0.312499	0.498978	0.14125	0.104269	0.34493	0.255878	0.260904	0.341287	-0.153033	-0.0751582	0.212618	0.199346
LAMB4	0.128747	0.426375	0.48309	0.340093	0.523579	0.218472	-0.00315189	0.413673	0.389553	0.354419	0.112982	-0.176746	0.0871585	0.241178	0.252816
LARP1	0.336189	0.564612	0.470816	0.472984	0.568726	0.306514	0.101671	0.311208	0.475179	0.121352	0.411223	0.141866	0.189785	0.418738	0.349347
LARP1B	0.173567	0.400116	0.439391	0.266738	0.365587	0.204863	0.00117777	0.287578	0.359651	0.0194513	0.22487	-0.0579322	0.0587995	0.28533	0.21637
LCAT	0.238081	0.249208	0.162268	0.24648	0.318356	0.194057	0.0768305	0.249768	0.254854	0.296438	0.340345	0.169871	0.1467	0.353125	0.235456
LCE1B	0.116944	0.4805	0.210264	0.124707	0.549607	0.319567	0.0831557	0.512439	0.502073	0.344293	0.236981	-0.0807953	0.0648109	0.115385	0.255709
LCE1C	0.170468	0.39625	0.285833	0.203805	0.137765	0.164007	0.0914386	0.431155	0.358043	0.282846	0.0380098	0.0663521	0.102737	0.225369	0.211006
LCE6A	0.183685	0.518815	-0.0183021	0.418916	0.600702	0.297115	0.176464	0.337017	0.385267	0.375025	0.102005	0.203828	0.145222	0.100914	0.273334
LCN10	0.145939	0.386251	0.409776	0.0617711	0.546843	0.239501	-0.0214494	0.398265	0.269815	0.0899226	0.27797	-0.160751	0.0227469	0.243902	0.207893
LCTL	0.21763	0.212769	-0.202875	0.245673	0.198549	0.209034	0.190841	0.179971	0.186508	0.333886	0.347149	0.0624495	0.108902	0.106985	0.171248
LDLRAD1	0.172357	0.356265	0.0375732	0.0172486	0.361153	0.266539	0.160694	0.0977678	0.31567	0.0646606	0.275624	0.203134	0.153425	0.113872	0.185427
LEAP2	0.137863	0.32646	0.19289	0.0426186	0.388312	0.279504	0.202576	0.300221	0.303995	0.0716378	0.213411	0.150397	0.0518786	0.257416	0.208513
LETM1	0.128696	0.312604	0.442069	0.223226	0.363941	0.296449	0.214009	0.342143	0.294409	0.338369	0.308986	0.22384	0.148044	0.398385	0.288226
LGALS1	0.109408	0.344972	-0.00250092	0.106201	0.400779	0.221294	0.459899	-0.234008	0.301516	0.187241	0.222614	0.324612	0.306314	0.154314	0.207333
LGALS3BP	0.118721	0.426719	0.399534	0.135562	0.414145	0.327641	0.211081	0.264825	0.407479	-0.00329076	0.294231	0.0939394	0.188927	0.244515	0.251716
LGALS7B	0.199915	0.451178	0.412799	0.22046	0.579954	0.285188	-0.298313	0.481935	0.327042	0.103962	0.287174	0.129229	0.0740577	0.379813	0.2596
LGALS8	0.256424	0.409089	0.442454	0.0967602	0.505278	0.267311	0.0362144	0.203057	0.344071	-0.0052421	0.380185	-0.237581	0.187609	0.231101	0.222624
LIG1	0.16063	0.262158	0.316241	0.206679	0.226949	0.154161	0.291743	-0.0366684	0.26932	0.23087	0.171873	0.214253	0.173087	0.313795	0.211078
LIMCH1	0.067209	0.230835	0.0632417	0.104355	0.399965	0.174298	0.316373	0.0818485	0.438028	0.0614603	0.241206	-0.120644	0.2185	0.203711	0.17717
LITAF	0.132884	0.445291	0.0411989	0.14756	0.448729	0.253917	0.329812	0.0520897	0.280134	0.30987	0.260399	0.171982	0.148318	0.228595	0.232199
LMAN1L	0.239078	0.278592	0.237627	0.0446955	0.292903	0.311519	0.242192	0.268247	0.293034	0.465903	0.35341	-0.0467288	0.160226	0.230111	0.240772
LMNA	0.110174	0.248587	-0.103931	0.2984	0.373308	0.259597	0.339965	0.0387018	0.266742	0.300183	0.262175	0.237785	0.218188	0.11614	0.211858
LMO4	0.272401	0.139866	0.420889	0.160644	0.0042544	0.0659878	0.124456	0.22903	0.230657	0.4858	0.182301	0.0796186	-0.0366146	0.330095	0.192099
LMX1A	0.172458	0.00483887	0.401814	0.0716554	0.0690787	0.127082	0.357797	0.366287	-0.0122801	0.706867	-0.0524829	-0.0656373	-0.0548095	0.376212	0.176349
LOC100127888	0.152324	0.17544	0.347299	0.0734354	0.393224	0.163227	-0.143506	0.257913	0.0997631	0.323901	0.200071	0.097449	0.130468	0.18328	0.175306
LOC100128003	0.206524	0.326688	0.186355	0.0316656	0.503915	0.281371	0.211373	0.314974	0.329336	0.135143	0.251551	-0.0366157	0.183055	0.374153	0.235678
LOC100128675	0.0213168	0.396219	0.154401	0.0652014	0.206043	0.333806	0.286029	0.110675	0.526813	0.149434	0.349786	0.148257	0.278758	0.244241	0.233641
LOC100129066	0.244128	0.445379	0.24148	0.188965	0.217901	0.358805	0.141151	0.194162	0.325335	0.370886	0.347624	0.0842638	0.279802	0.314276	0.268154
LOC100129534	0.221754	0.419531	0.061864	0.136857	0.475625	0.298324	0.265095	0.343004	0.38075	0.471065	0.396035	-0.0172226	0.197529	0.20827	0.275606
LOC100130776	0.280813	0.304064	0.476115	0.154224	0.443623	0.20642	0.0162625	0.0529884	0.227041	-0.0640235	0.528611	0.135816	0.20825	0.397067	0.240519
LOC100133545	0.0488152	0.156113	-0.0591398	0.0514025	0.199051	0.176427	0.36411	0.387477	0.298825	0.378843	0.22158	-0.361441	0.0713631	0.122087	0.146822
LOC100133893	-0.149545	0.511016	0.243318	0.196979	0.606059	0.330147	0.269557	0.0935375	0.401103	0.0497736	0.124999	-0.248342	0.345467	0.0530425	0.201937
LOC100272217	0.134897	0.286636	0.0475508	0.0879821	0.269196	0.177484	0.153839	0.44158	0.440016	0.208382	0.263483	-0.359169	0.115375	0.478339	0.196114
LOC100287216	0.206383	0.400665	0.101035	0.297198	0.204399	0.213357	0.125447	0.26353	0.252375	0.257551	0.404737	0.0240447	0.222267	0.30309	0.234006
LOC100302652	0.224103	0.22412	0.366413	0.317694	0.157835	0.24283	0.305628	0.227974	0.26661	0.443028	0.379956	0.222885	-0.0356134	0.382387	0.266132
LOC162632	0.144315	0.180049	0.290483	0.365314	-0.0538394	0.107486	-0.0206147	0.376542	0.366054	0.342611	0.115718	-0.0439394	0.0128526	0.378736	0.182983
LOC284276	0.195268	0.380452	0.447449	0.400854	0.163658	0.0150656	-0.0433496	0.512109	0.302624	0.341167	0.245284	-0.0749266	0.0234199	0.281568	0.227903
LOC284837	0.111207	0.297713	0.394392	0.201257	0.331431	0.260101	0.108908	0.343757	0.32524	0.421038	0.140889	0.138293	0.0679596	0.296826	0.245644
LOC286238	0.218268	0.456169	0.470493	0.317799	0.409439	0.0632658	0.10962	-0.110659	0.355056	0.218399	0.232416	-0.00154255	0.096809	0.220167	0.218264
LOC340074	-0.0416381	0.428763	-0.0105205	0.337569	0.494572	0.293536	0.281004	0.414283	0.37539	0.400311	0.13695	0.0744324	0.288923	0.256015	0.266399
LOC388428	0.0161707	0.317105	-0.0503448	0.0190531	0.5126	0.299785	0.195835	0.452224	0.268772	0.274482	0.221589	0.372121	0.145695	0.0395044	0.220328
LOC389332	0.212861	0.311309	0.443672	0.2224	0.308358	0.26815	-0.111841	0.289099	0.153736	0.00690368	0.242597	0.134895	0.114087	0.293808	0.206431
LOC389333	0.212356	0.281315	0.202536	0.254575	0.411789	0.0981987	0.210202	0.0373909	0.268571	0.182089	0.360997	0.133838	0.328749	0.141175	0.223127
LOC399959	0.195179	0.327679	-0.0464867	0.0997445	0.132628	0.114269	0.105036	0.0668961	0.19078	0.384365	0.207636	0.179265	0.100933	0.198203	0.161152
LOC400696	-0.0251032	0.362205	0.0681762	0.0732299	0.379123	0.317823	0.122279	0.193459	0.359687	0.0107823	0.305198	0.109403	0.310085	0.0212665	0.186258
LOC400931	0.259456	0.425567	0.458983	0.168733	0.313126	0.201799	-0.0416038	0.393866	0.355266	0.29988	0.42611	0.0963113	0.165356	0.351417	0.276733
LOC402778	0.175734	0.179096	0.432396	0.0498931	0.570966	0.0820517	0.182183	0.434108	0.228491	0.506214	0.247687	-0.0436956	0.196008	0.303368	0.253179
LOC440957	0.335941	0.513341	0.392617	0.294491	0.504358	0.232496	0.0419603	0.450751	0.427768	0.281431	0.350347	0.0910922	0.236258	0.386599	0.324246
LOC441869	0.0712631	0.479709	0.4604	0.124506	0.472346	0.315765	-0.127479	-0.00206835	0.392476	0.0102457	0.315118	0.152336	0.0611003	0.239322	0.211789
LOC645323	0.0906833	-0.0177998	0.471572	0.170796	-0.119698	0.0954861	0.150605	0.239077	0.0985511	0.577147	0.0365713	0.378781	0.00112384	0.357001	0.180707
LOC727896	0.299171	0.344621	0.329388	0.448916	0.123591	0.199152	-0.176773	0.305054	0.278476	0.268813	0.257107	0.157278	0.000363568	0.131868	0.21193
LOC728276	-0.145936	0.399828	-0.020938	0.053939	0.505074	0.304529	0.334012	0.139819	0.398542	0.182402	0.165133	0.0470805	0.325937	0.104589	0.199572
LOC730755	0.12776	0.366673	0.459367	0.0425765	0.294875	0.0836215	0.0715344	-0.177693	0.326332	0.279349	0.256928	0.0957021	0.120738	0.183355	0.180794
LOC84740	0.187747	0.400213	0.479094	0.157778	0.428533	0.177876	0.0419823	0.230477	0.369754	0.368482	0.263217	0.0523549	0.0704195	0.339763	0.254835
LOC91450	0.232768	0.47471	0.164253	0.166572	0.341541	0.143158	-0.0197328	-0.0662849	0.43103	0.47988	0.429372	0.148602	0.26667	0.359073	0.253686
LOXL1	0.117623	0.236489	0.0356655	0.292378	0.309065	0.208481	0.171505	0.287566	0.306558	0.28225	0.162113	0.10331	0.113804	0.262781	0.206399
LPAR5	-0.0068496	0.4402	0.0990989	0.183898	0.514118	0.279685	0.165736	0.259815	0.415881	0.105004	0.226229	0.198147	0.15508	0.250695	0.234767
LRFN3	0.227317	0.552351	0.519183	0.0583065	0.251131	0.211195	-0.191694	0.0625067	0.278732	-0.0668857	0.218059	0.109594	0.14748	0.362132	0.195672
LRRC14B	0.124855	0.357507	0.0832867	-0.0398549	0.425105	0.183051	0.0576346	0.396744	0.203268	0.242495	0.24565	0.20442	0.135737	0.0590342	0.191352
LRRC2	0.370963	0.278862	0.46779	0.294572	0.284165	0.0363889	0.0263691	0.318265	0.322623	0.172962	0.317401	0.0118785	0.154622	0.306099	0.240211
LRRC61	-0.127437	0.322339	0.0611478	0.178837	0.270858	0.190125	0.272055	0.455858	0.269191	0.216178	0.0925686	0.039342	0.203139	0.216893	0.190078
LRRIQ4	0.121223	0.463008	0.477963	0.0223149	0.631393	0.349376	0.0728418	0.413142	0.422342	0.436144	0.219083	0.0875512	-0.0958562	-0.00618576	0.258167
LRRN4CL	0.257177	0.415507	0.377789	0.255634	0.500837	0.277042	0.124278	0.327251	0.414783	0.335029	0.42273	0.134547	0.192038	0.412941	0.317685
LRRTM2	0.32364	0.433658	0.271805	0.133626	0.275939	0.150162	0.0847004	0.0905548	0.414669	-0.00930132	0.381055	0.206289	0.173929	0.458897	0.242116
LRTOMT	0.166534	0.486349	0.179321	0.176224	0.429383	0.184468	0.013078	0.029217	0.365441	-0.0357994	0.368408	-0.0318037	0.0823392	0.334049	0.196229
LRWD1	0.125469	0.171439	-0.130513	0.282406	0.230279	0.148244	0.190702	0.296356	0.268626	0.402068	0.293683	0.112829	0.2151	0.408204	0.215349
LSP1	0.356189	0.396853	0.479787	0.247789	0.395081	0.144679	-0.165707	0.410466	0.371499	0.285422	0.286668	0.000532953	0.13619	0.483407	0.27349
LY6D	0.138309	0.309133	0.17446	0.208722	0.451893	0.274312	-0.0058435	0.365998	0.281163	0.32177	0.158259	-0.0595536	0.088859	0.266511	0.212428
LY6E	0.212266	0.367372	0.512634	0.288872	0.191202	0.180402	0.199494	0.0941889	0.328716	0.0569628	0.315595	-0.038709	0.166312	0.026186	0.20725
LY6G6D	0.223651	0.516143	0.372724	-0.0513665	0.474002	0.282289	0.0516827	0.41007	0.454959	-0.0735149	0.352296	0.0408448	0.114721	0.260184	0.244906
LYPD6B	0.126733	0.273305	0.290619	0.228684	0.281416	0.195527	0.0328601	0.300206	0.334499	0.294542	0.122577	-0.0886482	0.122864	0.229994	0.196084
LYZL1	0.203514	0.525189	0.483224	0.221962	0.494479	0.276713	-0.135524	0.451741	0.466392	0.325255	0.396247	-0.264263	0.137014	0.422551	0.286035
LZTR1	0.249535	0.184019	0.328057	0.223519	0.0990035	0.12985	-0.0659227	0.132386	0.349116	0.324042	0.1811	-0.030118	0.0841127	0.408611	0.185522
MAG	0.199797	0.287941	0.230987	0.0472346	0.419863	0.193676	0.181372	0.230049	0.250438	0.192523	0.223809	0.0379237	0.179001	0.262789	0.209815
MALL	0.230622	0.368687	0.374598	0.17952	0.468825	0.238635	0.0598837	0.258047	0.175175	0.054139	0.180478	0.188894	0.0710089	0.167956	0.215462
MAMSTR	0.430062	0.46265	0.0736074	0.483327	0.508316	0.170724	0.0666462	0.453322	0.389639	0.465991	0.470613	0.0960302	0.175736	0.446951	0.335258
MAP1D	0.204928	0.332988	0.039986	0.261641	0.230012	0.139994	0.0821894	0.435594	0.338853	0.204852	0.200828	-0.0804596	0.0319554	0.150021	0.183813
MAP2K3	0.276765	0.460393	0.436428	0.414335	0.482112	0.246348	0.219916	0.348263	0.281959	0.39769	0.376486	0.163589	0.0755676	0.425035	0.328921
MAP3K6	0.181948	0.261215	0.176208	0.348734	0.2707	0.161505	0.0265744	0.357025	0.223659	0.266468	0.112686	0.11096	0.017593	0.330317	0.203257
MAPK3	0.200188	0.337837	0.469087	0.376318	0.358719	0.115459	0.00953366	0.234129	0.309418	0.271101	0.204891	-0.0188097	-0.0233139	0.303339	0.22485
MAPK8	0.182076	0.405733	0.454211	0.145355	0.443589	0.206765	-0.015033	0.187761	0.437175	0.00899088	0.240276	-0.0899276	0.105103	0.326914	0.217071
MARCH11	0.222351	0.0302089	0.331296	0.379645	-0.13424	0.170759	0.163212	0.356955	0.17921	0.580753	0.0832966	0.223364	-0.105163	0.555954	0.216972
MATN2	0.293915	0.401001	0.175198	0.443893	0.52676	0.222814	0.148164	0.481264	0.472327	0.282139	0.282794	-0.221869	0.145121	0.290379	0.281707
MATN4	0.336481	0.403129	0.418951	0.417419	0.564688	0.2933	0.250456	0.293265	0.368906	0.360819	0.447719	0.147537	0.136018	0.254193	0.335206
MBD3	0.250589	0.394823	0.388136	0.202601	0.341328	0.239421	0.0736874	0.237448	0.368288	-0.0573298	0.43579	0.00775218	0.193122	0.351685	0.24481
MBL2	-0.0593297	0.29901	-0.0470877	0.339976	0.365005	0.153517	0.304264	0.15921	0.292375	0.533448	0.148245	-0.192123	0.217264	0.0357985	0.182112
MBNL2	0.200947	0.232826	-0.0391896	0.483692	0.409892	0.0744057	0.155315	0.495578	0.197238	0.463771	0.0849371	0.0769177	0.0555839	0.045697	0.209829
MCAM	0.213578	0.395532	0.438838	0.176294	0.506758	0.150412	0.191347	0.0370179	0.384313	0.138166	0.268131	0.191545	0.0724933	0.34569	0.250722
MDFI	0.0145581	0.0526805	0.172587	0.281374	0.0371505	0.0199816	0.202912	0.0259845	0.302769	0.644687	0.0910222	0.273799	0.00281619	0.372102	0.178173
MDS2	-0.117627	0.406647	0.00680144	0.234052	0.41431	0.224664	0.243095	0.465628	0.318411	0.0803702	0.0803549	-0.0997174	0.190798	0.110636	0.182745
MED16	-0.0107322	0.446978	0.0341927	0.0257169	0.551209	0.196306	-0.026734	0.445388	0.33125	-0.0555059	0.298016	0.249374	0.029299	0.24266	0.196958
MFN2	0.337641	0.383335	0.461879	0.0415789	0.208142	0.148576	0.0748111	0.01695	0.304192	0.0488405	0.451045	-0.0179292	0.100616	0.286834	0.203322
MFSD5	0.283099	0.257272	0.168459	0.292667	0.455936	0.227163	0.131255	0.265167	0.265388	0.301952	0.332653	0.239189	0.159708	0.309406	0.263523
MFSD6	0.214095	0.420008	0.54084	0.0865428	0.522339	0.252698	-0.117431	0.0939216	0.267207	-0.0450182	0.246611	-0.0577509	-0.00860734	0.198537	0.186714
MGAT3	0.211609	0.30189	0.0725645	0.0214079	0.459343	0.232563	0.584773	0.551844	0.464727	-0.0323077	0.177418	-0.0401084	0.273627	0.335825	0.258227
MGC102966	0.0581665	0.31028	-0.131867	0.238599	0.327275	0.248479	0.220342	0.18431	0.273952	0.219978	0.274804	0.297107	0.17092	0.253673	0.21043
MGC12982	0.230751	0.0211354	0.387504	0.42073	0.130112	0.0240319	0.256541	0.22471	0.0483867	0.424602	0.0950064	-0.0830195	-0.0953918	0.403828	0.177781
MGC15885	0.0829298	0.434892	0.202389	0.204799	0.460229	0.172717	-0.0221365	0.391442	0.384416	0.00361884	0.166009	0.0932311	0.0820951	0.342425	0.214218
MGC23270	0.325969	0.340667	0.280978	0.153777	0.491442	0.1193	-0.033545	0.122718	0.1974	0.286569	0.353891	0.218468	0.0585911	0.348602	0.233202
MIA2	0.357326	0.41104	0.406079	0.408126	0.255706	0.108468	0.0797236	0.455223	0.213088	0.388557	0.30666	0.0693235	-0.0576696	0.392006	0.270975
MICALCL	0.172756	0.421414	-0.0727925	0.163144	0.433701	0.0834346	0.25923	-0.243267	0.404498	0.242504	0.388272	0.0110009	0.253434	0.228182	0.196108
MINA	0.0967693	0.303439	-0.049993	0.313654	0.351017	0.140287	0.266716	0.30496	0.211338	0.301777	0.152782	0.0834946	0.142756	0.090292	0.193521
MIR1-2	0.179858	0.259519	0.132736	0.260871	0.0952812	0.174319	0.155826	0.273608	0.364085	0.300668	0.187523	0.181419	0.0900772	0.280385	0.209727
MIR106B	0.151975	0.295051	0.225663	0.113551	0.27544	0.177953	-0.0470317	0.231498	0.2125	0.33091	0.205445	0.12821	0.0815414	0.323735	0.193317
MIR1178	0.179448	0.337163	0.138903	0.294067	0.500056	0.327514	0.113591	0.518425	0.411134	0.393362	0.239199	0.19554	0.098042	0.48277	0.302087
MIR1180	0.195871	0.332633	0.171313	0.113817	0.461037	0.25429	-0.0528145	0.384743	0.269454	0.315382	0.0949965	-0.124166	0.0925264	0.392727	0.207272
MIR1182	0.250689	0.360633	0.522926	0.185432	0.321266	0.134645	0.0486969	0.111566	0.329331	0.378337	0.0581463	-0.0445137	0.0159844	0.477267	0.225029
MIR1226	0.0171302	0.267722	0.194151	0.13302	0.163296	0.219564	0.211568	0.102779	0.206802	0.280456	0.280786	0.272379	0.0618732	0.235943	0.189105
MIR124-3	0.164434	0.0547867	0.507692	0.330078	-0.352383	0.0281389	0.369253	0.207522	0.192209	0.629599	0.0290862	0.0942257	0.0450261	0.513169	0.200917
MIR1248	-0.128556	0.475853	0.15696	-0.0194129	0.481642	0.298138	0.13258	0.371309	0.433405	0.0833783	0.146189	-0.119678	0.313303	0.407036	0.216582
MIR1249	0.0870479	0.219671	0.166178	0.24178	0.40659	0.205452	-0.0865811	-0.0445571	0.33722	0.300056	0.263694	0.108418	0.0957109	0.34893	0.189258
MIR125B1	0.254013	0.222871	0.430657	0.431587	0.426377	0.0967702	0.15685	0.313137	0.262387	0.205837	0.181214	0.192841	0.156357	0.433251	0.268868
MIR1276	0.177042	0.474299	0.605062	0.374017	0.495531	0.111542	-0.0347288	-0.0407543	0.35704	0.0682467	0.145436	-0.0107175	0.0665037	0.339832	0.223454
MIR1286	0.271438	0.355745	0.403522	0.0306861	0.388536	0.320902	0.14049	0.240014	0.339908	0.349905	0.323764	-0.108786	0.119584	0.225864	0.242969
MIR1289-2	0.149584	0.0818876	0.233195	0.320726	0.250325	0.0804914	0.0387907	0.318851	0.104672	0.352606	0.135919	0.190403	-0.0938217	0.35228	0.179708
MIR129-2	0.306948	-0.00805539	0.476346	0.1304	-0.35581	0.301331	0.478098	0.238841	0.204224	0.455804	-0.0256871	0.445272	-0.00901022	0.519377	0.225577
MIR193A	0.251007	0.0298782	0.547894	0.621319	0.348602	0.104324	0.458628	0.438912	0.151244	-0.0506019	0.164405	-0.236011	0.0621408	0.146206	0.216996
MIR196A1	0.297966	0.193239	0.234894	0.169653	-0.188423	0.131471	0.519834	0.296257	0.133986	0.453633	0.144359	0.299243	0.0296374	0.371354	0.220507
MIR196A2	0.138011	0.0895468	0.545403	-0.0188514	0.0696439	0.126619	0.437621	0.408543	0.00656187	0.560816	0.107341	0.42644	-0.0490461	0.552818	0.242962
MIR200B	0.0395686	0.355938	0.0305738	0.0147868	0.383013	0.209412	0.179031	0.371296	0.415509	0.202442	0.136293	-0.0423948	0.223511	0.296928	0.201136
MIR21	-0.145648	0.536133	0.207068	0.0224179	0.431656	0.353669	0.306328	0.0961638	0.495072	0.346483	0.184784	-0.0497276	0.446824	0.278721	0.25071
MIR211	0.277633	0.546764	0.576065	0.407286	0.541424	0.199148	0.0791226	0.461487	0.366928	0.407022	0.269018	-0.0808007	0.0653947	0.354231	0.319337
MIR2276	0.189423	0.350746	0.389299	0.264217	0.0998136	0.137268	-0.0467642	0.479788	0.38882	0.139426	0.204207	-0.194944	0.028999	0.37023	0.200038
MIR2278	0.152273	0.383743	0.468597	0.285963	0.320535	0.192691	0.00792915	0.370046	0.343439	0.375789	0.146999	0.0336268	0.023581	0.369265	0.248177
MIR23A	-0.0387047	0.186096	-0.170846	0.0199544	0.353112	0.130558	0.37313	0.182005	0.0411283	0.439993	0.0337587	0.271538	0.181189	0.391588	0.171036
MIR23B	0.306662	0.422487	0.508139	0.513135	0.344711	0.283624	0.0555382	0.540863	0.446281	0.461183	0.244971	-0.119622	0.117537	0.507925	0.330959
MIR24-1	0.328931	0.458346	0.60255	0.277802	0.448864	0.420616	0.101303	0.548492	0.470618	0.350844	0.353314	-0.00163776	0.182192	0.536124	0.36274
MIR25	0.174819	0.298738	0.0823143	0.22186	0.390273	0.210793	0.0568693	0.324275	0.244852	0.38713	0.145253	0.139697	0.089619	0.397642	0.22601
MIR26B	0.180109	0.221939	0.0596862	0.0777511	0.0775865	0.0743255	-0.00790221	0.457896	0.239494	0.423283	0.102354	0.0293387	0.143024	0.333489	0.172313
MIR27A	-0.0387047	0.186096	-0.170846	0.0199544	0.353112	0.130558	0.37313	0.182005	0.0411283	0.439993	0.0337587	0.271538	0.181189	0.391588	0.171036
MIR27B	0.328642	0.365245	0.480405	0.542388	0.284449	0.260479	0.0503495	0.542878	0.398336	0.423059	0.158519	-0.174579	0.00633725	0.509497	0.298286
MIR320B1	0.27596	0.191198	0.353248	0.358401	0.137624	0.144965	0.160831	0.221973	0.395852	0.274838	0.30885	0.169259	0.202813	0.246322	0.245867
MIR324	0.127608	0.405436	0.404117	0.333938	0.359485	0.156888	0.0300211	0.270278	0.281928	0.248618	0.202716	0.0575838	0.0207808	0.301378	0.228627
MIR338	0.157147	0.443631	0.195988	0.0266027	0.469776	0.273277	0.0922272	0.257597	0.308144	0.0996491	0.372055	-0.0157626	0.113649	0.178164	0.212296
MIR33B	0.147206	0.314648	0.265065	0.0841624	0.588644	0.257942	-0.303335	0.319509	0.194412	0.425549	0.214368	0.189814	0.0658751	0.320814	0.220334
MIR365-1	0.276798	0.313537	0.515125	0.353337	0.473023	0.221043	0.237764	0.248663	0.292384	0.249088	0.321045	-0.141453	0.0867903	0.269835	0.265498
MIR494	0.141376	0.451623	0.371837	0.0857628	0.453485	0.22457	0.151371	0.330697	0.263027	0.103721	0.251038	0.142299	0.0844631	0.24559	0.235776
MIR499	0.161809	0.222314	0.325023	0.0155642	0.401713	0.141623	-0.00623157	0.21815	0.237534	0.235187	0.306281	0.115049	0.204995	0.0574006	0.188315
MIR557	0.0985877	0.3069	-0.0168837	0.233131	0.333055	0.0825009	0.0755204	0.333503	0.275275	0.304659	0.0840871	0.086175	0.0231745	0.0797651	0.164246
MIR572	0.323516	0.23118	0.307438	0.30287	0.308782	0.250152	0.199513	0.165722	0.43544	0.258006	0.388734	0.143475	0.168512	0.377674	0.275787
MIR575	0.186437	0.457177	0.068904	0.249812	0.519596	0.331209	0.181382	0.323482	0.386408	0.424486	0.352766	0.132253	0.184072	0.11519	0.279512
MIR641	-0.0488381	0.351666	-0.110267	0.373155	0.449469	0.40367	0.221277	0.388073	0.469094	0.390263	0.209814	0.325173	0.286222	0.397278	0.293289
MIR645	0.134092	0.362909	0.339875	0.315958	0.323961	0.284161	-0.112182	0.494393	0.308153	0.402304	0.212701	0.15555	0.0500423	0.395904	0.261987
MIR647	0.171844	0.44603	0.327997	0.205839	0.482268	0.0995808	0.12101	0.303869	0.181736	0.365914	0.135794	0.139	-0.0362451	0.338265	0.234493
MIR657	0.169718	0.514058	0.505526	-0.0377804	0.532803	0.323185	-0.0775264	0.263128	0.397585	-0.0238073	0.37157	-0.169664	0.117522	0.262034	0.224882
MIR661	0.227775	0.34657	0.339924	0.269776	0.468764	0.0126596	0.112017	0.295248	0.298113	0.375143	0.362493	0.113181	0.0478697	0.331702	0.257231
MIR874	0.13329	0.389211	0.344739	0.184972	0.38478	0.288728	0.0609892	0.144948	0.315682	0.0561871	0.218094	0.103802	0.0881795	0.277556	0.213654
MIR93	0.197663	0.302425	-0.0610343	0.330169	0.505105	0.243634	0.16077	0.417052	0.277204	0.443349	0.0850611	0.151184	0.0976966	0.471548	0.258702
MIR938	0.178245	0.450216	0.530938	0.371153	0.38407	0.207654	0.0394919	0.501139	0.376435	0.230482	0.208223	-0.013932	0.0634283	0.324137	0.27512
MIR942	0.079771	0.517215	0.367779	0.0436885	0.591719	0.260723	0.215988	0.0665757	0.517063	-0.00194706	0.300618	0.105203	0.263504	0.389578	0.265534
MIR944	0.176988	0.184223	-0.101374	0.204558	0.246346	0.169485	0.15499	0.33066	0.201604	0.400378	0.0622965	0.144998	0.067216	0.310759	0.182366
MIRLET7A3	0.142009	0.184756	0.207184	0.251224	0.283883	0.122956	0.14595	0.291143	0.192381	0.321964	0.118867	0.135153	0.0318019	0.338545	0.197701
MIRLET7C	0.204228	0.154366	0.387219	0.17	0.420281	0.158319	-0.0807206	0.467233	0.310091	0.296477	0.0993558	0.104053	0.0934028	0.33873	0.223074
MKNK2	-0.126735	0.365066	-0.0302224	0.188545	0.310576	0.264771	0.0785546	0.494291	0.286979	0.0862958	0.174422	0.0250962	0.148863	0.0371268	0.164545
MLNR	0.33282	0.486728	0.524044	0.44242	0.332137	0.354759	0.239089	0.266311	0.412655	0.516422	0.348867	0.073801	0.182022	0.420001	0.352291
MMP1	0.19598	0.436986	0.424522	0.161838	0.385632	0.057626	0.0427434	0.285946	0.489132	0.130404	0.0727671	-0.309295	0.114416	0.346491	0.202513
MMP23B	0.055824	0.146359	0.361686	0.027574	0.135937	0.249841	0.292283	0.425962	0.178422	0.692936	0.140862	-0.135547	0.0600386	0.539861	0.226574
MMP27	0.230355	0.521233	0.385701	0.176982	0.445563	0.304629	0.149362	0.459321	0.499035	0.125158	0.314864	0.0780594	0.190461	0.321976	0.300193
MOGAT2	0.0295989	0.337267	0.0141273	0.0533582	0.453832	0.239919	0.191791	0.0738194	0.264138	0.0553326	0.190673	0.15405	0.138703	0.121711	0.165594
MON1A	0.21792	0.301514	-0.0224444	0.169311	0.303677	0.109616	0.206729	0.105742	0.324069	0.122916	0.364452	0.190716	0.173001	0.251915	0.201367
MOV10L1	0.159263	0.37708	0.105883	0.373894	0.0265778	0.205398	0.219352	0.255442	0.290849	0.381068	0.252611	0.0670883	0.157892	0.220347	0.22091
MPZL2	0.258329	0.499431	0.459628	0.0135195	0.551459	0.232215	-0.0527611	0.157874	0.412645	-0.0617789	0.337202	-0.187014	0.0295235	0.32244	0.212337
MRGPRF	0.156655	0.138599	0.135445	0.0205644	0.19804	0.142124	0.195743	0.292428	0.0961435	0.467456	0.176718	-0.00680605	0.162107	0.131794	0.164786
MRPL48	0.162413	0.276311	0.22121	0.262194	0.384877	0.217416	0.132201	0.335056	0.424068	0.207232	0.139693	-0.0129786	0.172943	0.330495	0.232367
MRPS30	0.189184	0.471746	0.476256	0.0515501	0.457018	0.187887	0.00530353	0.0577265	0.383547	-0.059072	0.230954	0.0791978	0.0936074	0.167191	0.199435
MRPS6	0.190664	0.204371	0.19493	0.0590745	0.448997	0.0901748	0.255886	0.182926	0.19159	0.359063	0.190143	0.159911	0.119577	0.297621	0.210352
MS4A10	0.0187893	0.324532	-0.101765	-0.0105727	0.398777	0.222513	0.154858	0.198799	0.234284	0.345327	0.13531	-0.11559	0.226583	0.0332555	0.147507
MSGN1	0.178868	0.350791	0.313778	0.287154	0.41946	0.144033	0.171054	0.197345	0.191794	0.328026	0.18663	0.0667538	0.0699254	0.249295	0.225351
MSLN	0.217815	0.411923	0.328379	0.255228	0.404128	0.279451	-0.0140313	0.369139	0.376972	0.19681	0.329456	0.0718469	0.162902	0.285846	0.262562
MSLNL	-0.0171931	0.369296	0.239702	0.0417094	0.471801	0.200541	0.220125	0.276625	0.308741	-0.135031	0.314666	0.331044	0.10664	0.207106	0.209698
MST1P9	0.273624	0.344766	0.398381	0.237031	0.488133	0.151444	0.0177031	0.288066	0.285804	0.0145436	0.312061	0.0310992	0.104086	0.240392	0.227652
MST1R	0.247545	0.400903	0.342448	0.258136	0.43263	0.232566	-0.0281722	0.0131132	0.267139	0.182709	0.341806	0.0380707	0.0552057	0.343977	0.223434
MT1M	0.346087	0.102112	0.351284	0.521999	0.252953	0.149826	-0.103409	0.178555	-0.163216	0.380526	0.175046	-0.0152008	0.326575	-0.0395638	0.17597
MT2A	0.268222	0.315842	0.203855	0.350074	0.36561	0.14098	0.289449	-0.0197227	0.27487	0.33675	0.250752	0.266142	0.112865	0.411266	0.254782
MT4	0.167008	0.290775	0.464487	0.213492	0.39474	0.117129	-0.0644597	0.344678	0.235078	0.241655	0.124182	0.15235	-0.000499797	0.214139	0.206768
MTA3	-0.00224297	0.29309	0.0755165	0.157331	0.333059	0.251434	0.222966	0.220545	0.316703	0.162498	0.300761	0.268263	0.179837	0.102017	0.205841
MTMR11	0.276511	0.481202	0.395228	0.488429	0.410185	0.247639	0.212397	0.351991	0.534672	0.5365	0.368787	0.170262	0.234898	0.466205	0.369636
MUC15	0.19061	0.418093	0.471991	-0.0271319	0.491447	0.205785	0.122226	0.459208	0.41953	0.197505	0.217842	0.0313375	0.0884967	0.186346	0.248092
MUC4	-0.00769384	0.323991	0.0278183	0.0120041	0.640189	0.337384	0.0184643	0.12936	0.428239	-0.0554037	0.418613	0.424268	0.262168	0.151983	0.222242
MUC5B	0.222255	0.307061	0.101367	0.0849447	0.376387	0.226321	-0.00139329	0.0774261	0.196458	0.187656	0.40239	0.146397	0.166991	0.280025	0.198163
MUM1	0.340172	0.375902	0.522896	0.435391	0.363722	0.168983	0.0791087	0.433614	0.409757	0.336767	0.399811	0.0613592	0.126539	0.547654	0.328691
MUTYH	0.00790746	0.314271	0.140917	0.171245	0.4401	0.240141	0.0860014	0.338682	0.332889	0.266485	0.184033	0.162026	0.0943122	0.29959	0.2199
MVP	-0.147033	0.340321	-0.000140317	0.0592759	0.212233	0.268068	0.2258	0.0945113	0.34361	0.435423	0.15363	-0.0120681	0.330115	0.0618691	0.168972
MYADML2	0.2183	0.406795	-0.100645	-0.0142592	0.620148	0.133211	-0.00281882	0.416867	0.291624	0.280232	0.366939	0.0523974	0.228878	0.261184	0.225632
MYL5	0.0841815	0.470276	0.184922	0.0371239	0.522755	0.235303	0.268228	0.0812466	0.32816	0.0350742	0.204471	-0.148477	0.00237624	0.251894	0.182681
MYLK	0.137978	0.393369	0.466039	0.323011	0.560598	0.342041	-0.220203	0.443634	0.321767	-0.167502	0.359888	-0.131346	0.0829209	0.230802	0.2245
MYO18A	0.239528	0.279278	0.383432	0.349511	0.134916	0.228142	0.104373	0.443737	0.404743	0.366042	0.224482	-0.0681713	0.0413016	0.30351	0.245345
MYOG	0.0144912	0.236175	0.128699	-0.0889977	0.525616	0.39236	0.233213	0.147991	0.293404	0.195896	0.266753	0.413726	0.270462	-0.0988228	0.209355
MYOM3	0.124444	0.343871	0.00834505	0.0979002	0.354332	0.14811	0.148713	-0.0250587	0.335832	0.349071	0.147071	0.136241	0.127483	0.320853	0.186943
MYOZ3	0.000428619	0.359185	-0.0433603	0.0834875	0.114103	0.243653	0.231316	0.0275563	0.349435	0.0459107	0.254181	0.0512046	0.285586	0.0829602	0.148975
NAB1	0.0780049	0.394146	0.293793	0.248114	0.469551	0.163064	0.0436547	0.293229	0.237539	0.283226	0.122154	0.127954	-0.062525	0.288524	0.212888
NACAP1	0.162358	0.336881	0.375562	0.210768	0.318724	0.199465	0.0655012	-0.0426408	0.357099	0.381519	0.189931	0.0362995	0.000774899	0.334341	0.209042
NANOG	0.0608478	0.353382	-0.0613022	0.0266077	0.186284	0.234323	0.392684	0.258969	0.385607	0.192393	0.274682	-0.0051777	0.313147	0.0954486	0.193421
NAPRT1	0.129985	0.390713	0.391335	0.0766383	0.376684	0.0861805	0.145761	0.238716	0.222389	0.190568	0.232646	0.0378759	0.00631211	0.240349	0.197582
NAV2	0.204417	0.337127	0.299238	0.364216	0.220924	0.0586774	0.046928	0.0802956	0.38344	0.150603	0.287262	-0.0505604	0.0592662	0.296108	0.195567
NCAPH2	0.00883498	0.306148	-0.0837322	0.0376913	0.429236	0.188045	0.299848	-0.116138	0.280712	0.160309	0.20017	0.0881794	0.253505	0.036895	0.149264
NCKAP5	0.212779	0.47245	0.498432	0.129604	0.34147	0.138721	0.0835415	0.108845	0.385826	-0.0523619	0.252415	0.0662041	0.0920513	0.271008	0.214356
NCOA1	0.19263	0.174021	0.280282	0.150271	0.129569	0.192585	0.0170811	0.411009	0.371246	0.357293	0.214529	0.0370093	0.0623231	0.261004	0.203632
NCOA6	0.205218	0.42956	0.500662	0.196708	0.549925	0.267706	-0.0869848	0.402403	0.357537	-0.13527	0.304688	0.0950782	0.137494	0.269845	0.249612
NCRNA00110	0.141787	0.378364	0.306856	0.215584	0.533479	0.222143	0.384455	0.119321	0.462869	0.112682	0.239085	-0.0347332	0.202159	0.294226	0.255591
NCRNA00112	0.146127	0.367363	0.225985	0.23417	0.444445	0.213746	0.0905574	0.149995	0.355395	0.0412844	0.237037	0.0175069	0.0940492	0.29094	0.207757
NCRNA00114	-0.206506	0.517682	-0.00476806	0.101587	0.613262	0.34536	0.360463	0.0566876	0.542683	0.0694748	0.141759	-0.0779813	0.403259	0.265079	0.223431
NDST1	0.173675	0.485702	0.206833	0.254984	0.545059	0.349809	0.143593	0.254395	0.382725	0.0469885	0.405281	0.232105	0.284361	0.241526	0.286217
NDUFA7	-0.065456	0.253982	-0.024995	0.0678106	0.400796	0.217701	0.219606	0.020551	0.36439	0.145395	0.18375	-0.00514454	0.287834	0.149307	0.158252
NDUFB2	0.261628	0.483951	0.210251	0.314813	0.523516	0.232662	0.0723461	0.408024	0.406554	0.218145	0.389653	-0.244983	0.122974	0.294628	0.263869
NDUFS2	0.317321	0.479372	0.476933	0.0451137	0.539303	0.187092	-0.0373892	0.371331	0.436417	0.0271162	0.381542	-0.0115109	0.18035	0.264807	0.261271
NEDD4	0.0147046	0.451671	0.0478184	0.0262358	0.481089	0.257862	0.398066	-0.0269219	0.481038	0.277838	0.138189	-0.0496397	0.25389	0.183535	0.20967
NELL1	0.126196	0.299884	0.534101	0.31792	0.510073	0.191133	0.0294504	0.224495	-0.137999	0.392438	-0.104787	0.489853	-0.0446752	0.59586	0.244567
NEUROG1	0.112503	-0.0723401	0.594882	0.475745	-0.0240089	0.0754912	0.295527	0.110242	0.156769	0.540348	0.106728	-0.226741	0.0599006	0.419915	0.187497
NFAM1	0.188625	0.491334	0.243751	0.215067	0.514007	0.324312	0.180279	0.430599	0.410567	0.396304	0.177612	0.124995	0.220231	0.268303	0.298999
NFU1	0.286164	0.516047	0.543678	0.121413	0.584342	0.309139	-0.0871151	0.324997	0.356874	-0.032842	0.401831	-0.167417	0.14968	0.293048	0.257131
NGEF	0.167842	0.378646	0.438994	0.108905	0.44551	0.170661	-0.0332084	0.352222	0.292251	0.348512	0.276371	-0.0430196	0.130581	0.24568	0.234282
NGF	0.095587	0.389926	0.209011	0.0922819	0.473552	0.259934	0.050793	0.146115	0.357489	0.158841	0.204083	-0.0651868	0.235222	0.183569	0.199373
NHLRC4	0.308453	0.273419	0.160588	0.152025	0.507475	0.151667	0.102124	0.191785	0.182621	0.34457	0.357876	0.174381	0.176977	0.221967	0.236138
NHSL1	0.252133	0.359279	0.351373	0.348637	0.496489	0.164182	0.190705	0.231236	0.317234	0.35881	0.208006	-0.00468937	0.0194824	0.445889	0.267055
NISCH	0.301312	0.326983	0.411909	0.198639	0.38958	0.290564	0.0834194	0.26201	0.231783	0.116554	0.339469	0.107392	0.0938269	0.128986	0.234459
NKAIN4	0.242822	0.0117988	0.460996	0.0900405	-0.47387	0.0608374	0.330578	0.184295	0.164671	0.669933	-0.0327747	-0.0311113	0.0525354	0.434354	0.15465
NKPD1	0.216912	0.352369	0.177046	0.23038	0.383354	0.278507	-0.0514924	0.25091	0.26289	0.0579701	0.374579	-0.035102	0.0863342	0.283645	0.204879
NLRC5	-0.28762	0.133119	-0.259423	0.336521	0.313318	0.333125	0.277581	0.220685	0.327588	0.436108	0.00224766	0.0781812	0.361839	0.374545	0.18913
NLRX1	-0.0262657	0.400743	0.0588658	-0.0169536	0.504174	0.247351	-0.00245921	0.318353	0.31941	0.188697	0.198947	0.303403	0.118609	0.160849	0.198123
NNMT	0.358588	0.431212	0.265674	0.0429593	0.377409	0.188684	0.15391	-0.0266553	0.53703	0.396904	0.390728	-0.0036257	0.174935	0.40357	0.263666
NOD2	0.239381	0.527971	0.559016	0.198743	0.444884	0.244847	-0.0886095	0.442228	0.462282	0.407445	0.319398	-0.0426743	0.0912213	0.454131	0.304305
NOL12	0.181997	0.43805	0.320413	0.375731	0.456856	0.141417	0.0593035	0.490518	0.427186	0.260021	0.267788	-0.154587	0.00546163	0.349797	0.258568
NOSIP	0.055651	0.426888	0.136697	0.133974	0.424592	0.30854	0.031156	0.0587327	0.427063	-0.0359872	0.326672	0.143636	0.210474	0.202673	0.203626
NPAS4	0.34282	0.0578367	0.5544	-0.00980318	0.158988	0.113267	0.383615	0.373318	0.163275	0.674655	0.16141	0.157328	-0.0155494	0.595443	0.265072
NPTN	0.259092	0.473106	0.48798	0.382206	0.434071	0.218191	0.05369	-0.00407656	0.410702	0.346704	0.339359	-0.0426805	0.17714	0.401297	0.281199
NPTX2	0.325368	-0.0205378	0.536333	0.177221	-0.164919	0.00922378	0.282601	0.344389	0.233652	0.504223	0.205086	0.490387	-0.0235918	0.593489	0.249495
NR1D2	0.416606	0.381966	0.428148	0.28162	0.499687	0.110519	-0.0256352	0.12874	0.339703	0.0843313	0.322535	0.146893	0.0871438	0.44406	0.260451
NR1H3	0.193436	0.312109	0.275554	0.342164	0.251038	0.162705	0.142164	0.30422	0.263808	0.202116	0.210783	0.0592664	0.0380865	0.2588	0.215446
NRIP2	0.0892241	-0.122373	0.477547	0.074064	-0.0153667	0.0365032	0.200846	0.539524	0.206603	0.598064	0.11502	0.175853	-0.0309438	0.138024	0.177328
NRN1L	0.198889	0.257	0.255393	0.22759	0.20739	0.186265	0.104036	0.155361	0.254182	0.28801	0.256447	-0.073983	0.135794	0.290153	0.195895
NRSN2	0.152064	0.159799	0.205514	0.0754759	0.297971	0.194523	0.196627	0.237425	0.309505	0.298627	0.224956	-0.114799	0.129052	0.306881	0.190973
NSD1	0.118151	0.0521501	0.422351	0.264356	0.471525	-0.0411044	0.120307	0.336879	-0.0418172	0.533189	-0.014873	0.299505	0.0383701	0.313764	0.205197
NTM	0.292604	0.402574	0.238556	0.0648345	0.448544	0.261659	0.0585459	0.115238	0.397355	0.1203	0.286209	-0.121227	0.230725	0.242895	0.217058
NTSR2	0.233548	0.518601	0.549435	0.246229	0.0677537	0.263472	-0.0732033	0.358483	0.312621	0.1289	0.118737	-0.199814	0.0263734	0.327554	0.205621
NUP62	0.145969	0.343692	-0.0509847	0.201036	0.177274	0.204593	0.23573	0.397984	0.375732	0.161188	0.415471	0.0222818	0.199014	0.369298	0.228448
NUPR1	0.1837	0.38518	0.308663	0.14421	0.515989	0.259328	0.155388	0.244143	0.305548	0.243478	0.25064	-0.0187082	0.175299	0.287993	0.245775
NXNL2	0.178766	0.334909	0.456561	0.14499	0.29615	0.0777908	0.083051	0.278282	0.236928	0.201414	0.247038	-0.120644	0.132007	0.156352	0.193114
OAS1	0.0405147	0.438525	0.295588	0.198323	0.409125	0.247157	0.0793853	0.402233	0.461042	0.140213	0.317632	0.136647	0.140401	0.296038	0.257344
OAT	0.288973	0.348546	0.292865	0.307802	0.431505	0.17112	0.0737205	0.359404	0.398528	0.307195	0.249938	0.0391274	0.0873394	0.430321	0.270456
OBP2B	0.129766	0.503802	0.0235934	0.0294959	0.360572	0.308957	0.26629	0.203967	0.353623	0.0479703	0.336484	-0.161467	0.133346	0.232875	0.197805
OBSCN	0.257799	0.434014	0.354863	0.101182	0.455111	0.296743	-0.103575	0.431477	0.285238	0.156143	0.26964	-0.419111	0.124053	0.199162	0.203053
OCIAD2	-0.0101506	0.356893	0.0174886	0.0717294	0.356421	0.291072	0.216365	0.249519	0.31167	0.243136	0.243982	0.334853	0.197233	0.209955	0.220726
ODF3L1	0.139995	0.300414	0.311165	0.285224	0.435581	0.272184	0.0297259	0.379356	0.309173	0.00850716	0.186281	0.0361026	0.123474	0.339488	0.225476
ODZ2	0.170305	0.307204	0.316667	0.0120168	0.389447	0.0768869	0.273845	0.174968	0.388133	0.244024	0.0582007	-0.113503	0.157312	0.244599	0.192865
OLFML2A	0.273481	0.319621	0.226825	-0.00664411	0.234048	0.0474374	0.121708	0.309584	0.110876	0.349258	0.15617	0.0828212	0.0931727	0.164566	0.177352
OMA1	0.258808	0.287464	0.36657	0.124761	0.351085	0.231765	0.172428	0.430578	0.281046	0.234043	0.317555	-0.00341181	0.115344	0.210098	0.241295
OR52B2	-0.140623	0.350529	0.166213	0.0366027	0.476613	0.314985	0.30986	0.365272	0.443469	0.37163	0.232265	0.0692389	0.273008	0.122215	0.242234
OR52J3	0.2387	0.405261	0.193495	-0.0738252	0.446524	0.195264	0.112181	0.0771712	0.41753	0.0706777	0.328902	0.0318139	0.112488	0.228568	0.198911
ORAI1	0.131532	0.436767	-0.0985481	0.402988	0.418101	0.28486	0.189922	0.487635	0.421392	0.329898	0.155689	0.0592267	0.221513	0.215533	0.261179
OSBPL5	0.147805	0.375816	0.28694	0.181062	0.470698	0.291219	-0.116292	0.422063	0.319242	0.352095	0.235031	0.114237	0.150821	0.24515	0.248278
OTOP2	0.136956	-0.0254884	0.115207	0.000552164	0.00238274	0.0366665	0.198715	0.195188	0.167729	0.718323	0.0922908	-0.0161605	0.0565171	0.434119	0.150928
OTOP3	0.156011	0.222488	-0.052891	0.0137266	0.686167	0.125381	0.0936946	0.368479	0.227938	0.533729	0.140276	-0.183781	0.243789	0.135445	0.193604
OTUD3	0.193152	0.33763	0.224214	0.245893	0.391146	0.26163	0.179858	0.301631	0.328883	0.404013	0.242679	0.191615	0.226706	0.395037	0.280292
OXNAD1	0.114436	0.385427	0.0206413	0.0858815	0.488504	0.229088	0.0754507	0.235759	0.385967	0.106016	0.148245	0.189445	0.0981338	0.258152	0.20151
P11	0.169148	0.412085	0.513033	0.0874431	0.570263	0.241808	-0.0518399	0.240894	0.33094	-0.0563803	0.317845	0.0860451	0.0443565	0.281317	0.22764
P4HA2	0.277372	0.343373	0.491404	0.365484	0.280332	0.137229	0.127183	0.222367	0.38911	0.390547	0.242036	-0.030617	0.119744	0.427405	0.270212
PA2G4	-0.0810581	0.210618	0.0202642	0.282061	0.144739	0.33679	0.216512	0.226123	0.19025	0.375181	-0.0214634	0.224476	0.197437	0.203017	0.180353
PACSIN3	0.12199	0.389884	0.305859	0.064818	0.197038	0.257464	0.0286069	-0.0307923	0.296057	-0.0464926	0.406524	0.211332	0.173037	0.350856	0.194727
PADI1	0.115415	0.442478	0.0221647	0.200126	0.535687	0.294087	0.376273	0.369136	0.344427	0.278206	0.193447	-0.0794559	0.253417	0.158849	0.250304
PADI6	0.210101	0.330977	0.44079	0.210249	0.288637	0.152958	0.113537	0.40624	0.378695	0.260908	0.184707	-0.252654	0.0611307	0.277509	0.218842
PAQR6	0.257389	0.516424	0.0187594	0.00870707	0.573688	0.324557	-0.156922	0.362055	0.447756	-0.0482507	0.397207	-0.277352	0.253782	0.216705	0.20675
PARD3	0.113402	0.194225	0.396718	0.621456	0.123601	0.155544	0.356908	0.465806	0.125423	0.659313	0.0459741	-0.032325	0.21658	0.0848775	0.251965
PARK2	0.29386	0.347577	0.239208	0.304434	0.23869	0.257574	0.212861	0.338147	0.236342	0.0735446	0.35282	0.0623451	0.144426	0.178842	0.234334
PARP10	-0.003361	0.409174	0.276963	0.169903	0.396219	0.302936	0.0345897	0.297467	0.396632	0.129539	0.166156	0.0218456	0.149803	0.184149	0.20943
PARP3	0.0189841	0.388498	-0.0276184	0.148405	0.465486	0.248365	0.213638	0.0520516	0.364526	0.146572	0.15931	-0.0201984	0.104883	0.176906	0.174272
PARP6	0.168479	0.311784	-0.136543	0.191524	0.175819	0.181872	0.0638728	0.318648	0.241184	0.384922	0.161036	0.106917	0.0288389	0.314197	0.179468
PART1	0.200737	0.503607	0.252676	0.0955711	0.549857	0.30052	0.177989	0.137065	0.440216	0.0965468	0.256557	0.107492	0.268063	0.32277	0.264976
PBXIP1	0.301032	0.380676	0.23129	0.230703	0.376968	0.242697	0.0640978	0.298557	0.361816	0.0514721	0.367626	-0.0793385	0.141691	0.232381	0.228691
PCDHGB6	0.143631	-0.00635725	0.100738	0.362801	-0.308387	0.148501	0.470547	0.288357	0.10696	0.686227	0.116271	0.368426	0.0367667	0.380651	0.206795
PCK1	0.257531	0.508638	0.0658227	0.0398324	0.440329	0.239561	0.116275	-0.0283728	0.358523	-0.09198	0.420211	0.113426	0.265946	0.187208	0.206639
PDCD1	-0.0403985	0.434057	-0.00775413	0.127094	0.506215	0.325692	0.253899	0.397225	0.536862	0.264532	0.30388	-0.0606077	0.443344	0.157218	0.26009
PDIA5	0.23489	0.284921	0.503317	0.208484	0.304829	0.166245	-0.0559648	0.0344301	0.245455	-0.0258268	0.340723	0.2232	0.155012	0.0655019	0.191801
PEBP4	0.179283	0.280982	0.119432	0.19237	0.420065	0.271166	0.238672	0.18374	0.268294	0.38652	0.306277	0.245611	0.261479	0.120217	0.248151
PER2	0.247138	0.436183	0.277635	0.415441	0.41044	0.143907	0.0498317	0.252698	0.416651	0.373823	0.349908	-0.000837725	0.102114	0.381553	0.275463
PER3	0.276219	0.219813	0.418448	0.372153	0.470445	0.0682458	0.213357	0.0635942	0.196693	0.324847	0.267476	0.126326	0.0772646	0.335247	0.245009
PFDN2	0.165903	0.430082	0.343497	0.0450211	0.397619	0.187332	-0.0352231	0.259256	0.411253	0.195147	0.27967	-0.125372	0.0575286	0.379775	0.213678
PGLYRP1	0.164006	0.230829	0.401557	0.333598	0.37341	0.135355	-0.0690939	0.168873	0.281327	0.277009	0.161761	0.0338581	0.0326405	0.263715	0.199203
PHC2	0.31861	0.359991	0.217603	0.389614	0.356387	0.125548	0.191503	0.0298546	0.382258	0.379804	0.31894	-0.0825173	0.101307	0.438189	0.251935
PHF2	0.296027	0.306662	0.500544	0.257306	0.165019	0.0957304	-0.148091	0.220134	0.159453	0.486625	0.279437	0.190837	0.179057	0.440174	0.244922
PHF3	0.193471	0.393798	0.313495	0.245329	0.407598	0.157131	0.0863555	0.194597	0.383776	0.292734	0.191698	0.0377671	0.114659	0.341241	0.239546
PHKG2	0.0514641	0.361607	0.362329	0.176487	0.434447	0.180145	0.235407	-0.0326561	0.35636	0.19196	0.235877	0.234551	0.254024	0.210424	0.232316
PHYHD1	0.169439	0.29669	0.16828	0.222508	0.116979	0.132325	0.0968579	0.273101	0.219431	0.361715	0.214146	0.12251	0.0179651	0.228697	0.188617
PI15	-0.0448538	0.0868674	-0.276509	0.214223	0.162489	0.249689	0.409496	0.31847	0.326864	0.434327	0.0958772	-0.195965	0.21612	0.414893	0.172285
PI4KB	0.374705	0.19823	0.382043	-0.0315714	0.373161	0.141182	-0.0676175	0.00816843	0.423896	0.33429	0.43957	-0.168647	0.129104	0.484398	0.215779
PIK3C2G	0.278912	0.363849	0.544337	0.382961	0.532661	0.190612	0.0254075	0.397367	0.302846	-0.041505	0.174546	-0.155247	-0.0337267	0.308063	0.233649
PIK3R1	0.218733	0.383229	0.244357	0.00784205	0.451774	0.222555	0.238433	0.347226	0.319717	0.504636	0.243455	0.0901531	0.12838	0.434059	0.273896
PIRT	-0.002511	0.32207	-0.0333352	-0.00128934	0.489391	0.291973	0.20701	-0.0837897	0.321752	0.202361	0.216229	0.125968	0.268336	0.119472	0.174546
PKIG	0.332503	0.345782	-0.0606457	0.177243	0.407499	0.0963329	0.0195194	-0.0301687	0.275623	0.23345	0.287831	-0.11847	0.116094	0.197423	0.162858
PKM2	0.193578	0.341718	0.475727	0.096509	0.499916	0.189924	0.258439	0.195421	0.304381	0.477114	0.142368	0.0364078	0.126618	0.316886	0.261072
PKP3	0.122848	0.460111	0.37077	0.103723	0.433609	0.240875	0.132279	-0.0115254	0.358357	0.148186	0.308235	0.0642448	0.0783398	0.36214	0.226585
PLA2G4D	0.0101026	0.429842	0.0642309	0.0200724	0.568358	0.315839	0.0241572	0.128386	0.33582	-0.0238101	0.159529	0.0507843	0.153156	0.19084	0.173379
PLA2G4F	0.11817	0.394518	0.192932	0.345262	0.413996	0.249695	0.0481946	0.384074	0.310296	0.0413075	0.125413	-0.0121251	0.124673	0.232074	0.212034
PLA2G5	0.183573	0.349428	-0.122836	0.0416799	0.424939	0.264618	0.264446	0.244953	0.307678	0.323802	0.317659	0.260795	0.270262	0.127981	0.232784
PLA2G6	0.231425	0.333937	0.404672	0.231858	0.311712	0.294804	0.0355242	-0.122239	0.23932	0.0163764	0.348048	-0.0186457	0.102402	0.186856	0.185432
PLAGL2	0.141388	0.170322	0.228588	0.411741	0.0627674	0.0778353	0.173961	0.205602	0.25463	0.348686	0.0758313	-0.0812363	0.0544646	0.287358	0.172281
PLAT	0.0983384	0.342924	0.0224042	0.0773614	0.510743	0.174436	0.184306	-0.0645054	0.291531	0.165663	0.317525	-0.0902819	0.198992	0.193891	0.173095
PLCE1	0.171911	0.249231	0.0353103	0.179278	0.370098	0.145038	0.310454	0.193199	0.384674	0.277336	0.203378	-0.0144771	0.0798736	0.26393	0.203517
PLD6	0.249556	0.358196	0.302725	0.108699	0.539513	0.25934	0.0403769	0.277784	0.353822	0.049796	0.472177	0.0945412	0.21278	0.284523	0.257416
PLEKHA4	0.330266	0.436699	0.189025	0.268022	0.371116	0.160572	0.153481	0.121194	0.474391	0.266861	0.426726	0.0606681	0.145808	0.436032	0.274347
PLEKHG3	0.192103	0.380258	0.158172	0.34959	0.430142	0.240782	0.0154368	0.129028	0.359098	0.305943	0.298617	0.121621	0.158279	0.345846	0.248922
PLEKHG5	0.21878	0.30702	0.309132	0.230833	0.361624	0.198156	0.125015	0.339585	0.289609	0.319381	0.254806	0.0205335	0.0437751	0.383436	0.242978
PLK5P	0.195307	0.347863	0.393622	0.105231	0.27857	0.133027	0.0873327	0.386984	0.202519	0.0861666	0.137088	0.0759905	-0.0387245	0.284714	0.191121
PLXNB1	0.210182	0.468525	0.269108	0.340905	0.508246	0.249233	0.200926	0.384539	0.381608	0.451323	0.279775	0.0952021	0.18749	0.390822	0.315563
PLXNB2	0.152777	0.212715	-0.0289532	0.426504	0.108415	0.141165	0.1993	0.303325	0.158266	0.463314	0.178807	0.0650889	0.00570822	0.388081	0.198179
PLXND1	0.184021	0.226822	0.0159288	0.254264	0.358875	0.292543	-0.147597	0.250559	0.157169	0.264073	0.257077	0.279177	0.118966	0.000604818	0.179463
PNMAL1	0.285407	0.262266	0.353937	0.263205	-0.317057	0.292153	0.0512089	0.387152	0.111553	0.684312	0.00305578	-0.0712443	0.174546	0.304396	0.198921
PODNL1	0.176537	0.39567	0.287208	0.0613003	0.427547	0.2474	-0.0694506	0.0510612	0.373528	0.120396	0.323089	0.208187	0.177584	0.259004	0.217076
POLR2L	0.374668	0.195387	0.170089	0.406124	0.181591	0.0421952	0.248589	0.325812	0.0310568	0.524857	0.182857	0.0716685	-0.104746	0.302136	0.210878
PPARGC1A	0.312523	0.425621	0.274466	0.107034	0.439933	0.146751	0.108146	0.147652	0.315627	0.0462317	0.229605	0.0110037	0.0947789	0.313525	0.21235
PPL	0.0513588	0.234651	0.249237	0.229211	0.231389	0.228225	0.213205	0.404627	0.174598	0.236828	0.166151	0.232253	0.029462	0.112937	0.199581
PPM1M	0.0387819	0.297799	0.0954541	0.180501	0.394493	0.230251	0.37808	0.3036	0.294496	0.197953	0.221271	-0.147734	0.240877	0.189172	0.208214
PPP4C	0.0302821	0.406353	0.108443	0.0450761	0.59368	0.185876	0.143695	0.435266	0.287388	-0.0880281	0.205384	0.0910375	0.0973884	0.233344	0.198228
PPT2	0.229659	0.397171	0.156495	0.497816	0.202951	0.194592	0.363386	0.113563	0.470231	0.301363	0.34539	-0.0944849	0.135407	0.133705	0.246232
PRDM1	-0.160478	0.281914	0.0229798	-0.0155494	0.566183	0.275214	0.345852	0.0331521	0.36662	-0.0128626	0.257478	0.247122	0.323318	0.0300356	0.182927
PRELP	0.319451	0.398113	0.405974	0.176291	0.473933	0.151867	0.0939753	0.133699	0.475476	-0.0654222	0.43628	-0.113278	0.234515	0.205213	0.237578
PRICKLE2	0.231239	0.270783	0.0665339	0.162368	0.0197796	0.226617	0.241669	0.338884	0.461715	0.288177	0.258907	0.0259641	0.281368	0.305371	0.227098
PRKAR1B	0.00910854	0.183613	0.667921	0.07447	0.733128	0.188976	0.618719	0.507516	0.0317478	0.031195	0.151474	0.0396283	0.0866971	0.666177	0.285026
PRKCDBP	0.244517	0.465865	0.56254	0.500611	0.393271	0.245904	0.314602	-0.0317669	0.408818	0.202773	0.29528	-0.00811745	0.300824	0.239886	0.295358
PROM2	0.231162	0.477808	0.460001	0.0374519	0.505159	0.338825	-0.020785	0.119812	0.396227	-0.0720658	0.341314	-0.0547257	0.0627544	0.258119	0.220076
PRR15L	0.0753655	0.348902	0.0267622	-0.00303507	0.357458	0.290605	0.274679	0.152878	0.39365	-0.008098	0.295078	0.114238	0.238424	0.134646	0.192254
PRRG2	0.055651	0.426888	0.136697	0.133974	0.424592	0.30854	0.031156	0.0587327	0.427063	-0.0359872	0.326672	0.143636	0.210474	0.202673	0.203626
PRRT1	0.229659	0.397171	0.156495	0.497816	0.202951	0.194592	0.363386	0.113563	0.470231	0.301363	0.34539	-0.0944849	0.135407	0.133705	0.246232
PRRX1	0.182358	0.0687791	0.401696	0.433614	0.149943	0.0467039	0.331321	0.431704	0.253918	0.287191	0.111715	0.145497	0.104779	-0.0534635	0.20684
PRSS27	0.264893	0.456274	0.387253	0.295549	0.519311	0.285217	-0.048836	0.466284	0.293741	0.271753	0.29628	0.0347353	0.130989	0.280046	0.280963
PRSS8	0.229284	0.444677	0.358988	0.165438	0.526833	0.243208	-0.0284533	0.113791	0.308703	-0.0128061	0.433498	0.0224401	0.177279	0.334859	0.236982
PSCA	0.102905	0.275786	0.0488411	0.276802	0.392927	0.266654	0.205055	0.412265	0.303897	0.134266	0.130054	-0.110828	0.137671	0.0701025	0.189028
psiTPTE22	0.114524	-0.099293	0.435776	0.307276	-0.522986	0.173967	0.341601	0.264707	0.0858787	0.538966	0.210597	0.305245	-0.0422182	0.481312	0.185382
PSORS1C1	0.304692	0.298816	0.229401	0.266155	0.303484	0.254739	0.176449	0.39536	0.445378	0.522501	0.228987	0.163931	0.136222	0.406557	0.295191
PTF1A	0.111638	0.0262795	0.429818	0.287414	-0.11847	0.161269	0.394219	0.138569	0.0657982	0.376352	0.0970225	0.445746	-0.0357223	0.416584	0.199751
PTGDR	0.20253	0.362068	0.40455	0.19314	0.448566	0.214556	-0.0148905	0.100568	0.328644	0.360531	0.297899	0.239687	0.199055	0.29783	0.259624
PTRF	0.206009	0.260312	-0.111148	0.308792	0.0193957	0.00616784	0.173965	0.2495	0.203984	0.342161	0.18427	0.131531	-0.0454155	0.328055	0.161256
PUF60	0.137088	0.316368	0.151522	0.232946	0.37626	0.163098	0.0589469	0.358495	0.234428	0.301814	0.23654	0.114626	0.0801359	0.311869	0.219581
QPCT	0.222628	0.321584	0.300421	0.302901	0.170204	0.23294	0.0168579	0.392416	0.332842	0.343742	0.194833	0.083463	-0.0109541	0.147515	0.217957
QRFP	0.193706	0.39346	0.428382	0.294153	0.372308	0.223832	0.101715	0.366569	0.267289	0.379666	0.262517	0.0133718	0.0794655	0.157273	0.252408
RAB17	0.308808	0.531902	0.520518	0.246331	0.601267	0.234816	0.0699901	0.0458212	0.44221	0.0348571	0.38443	-0.0306441	0.113518	0.328866	0.273764
RAB27B	0.165612	0.314665	0.525085	0.0909592	0.426294	0.249586	0.0945748	0.150188	0.221261	0.178493	0.345667	0.144094	0.109041	0.173171	0.227764
RAB31	0.096977	0.148375	-0.13877	0.315381	0.239998	0.0619196	0.406405	0.357436	0.145897	0.473912	-0.00484952	0.203445	0.0193336	0.0141348	0.167114
RABGGTA	0.140973	0.434599	0.13964	0.442684	0.270019	0.240694	0.0892352	0.45897	0.411439	0.263671	0.107622	0.124468	0.0172764	0.227667	0.24064
RAE1	0.225784	0.305827	0.283915	0.244871	0.221629	0.131623	0.208541	0.157178	0.21037	0.198744	0.284384	0.0879924	0.212435	0.316695	0.220713
RANBP3L	0.325627	0.521117	0.438397	0.0777823	0.394506	0.289298	0.0806268	0.356588	0.503515	-0.106621	0.385243	-0.160221	0.259524	0.195596	0.254356
RANGRF	0.232962	0.437635	0.123938	0.156577	0.448355	0.240629	-0.139032	0.173715	0.249289	0.0538303	0.322691	0.0456515	0.0711785	0.291535	0.193497
RARG	0.0343338	0.129089	-0.0033119	0.0264985	0.34851	0.0617834	0.0544859	0.178413	0.321335	0.664482	0.0709888	0.0463861	-0.0242945	0.557177	0.176134
RASGRP4	-0.15409	0.432576	0.151447	0.136191	0.401813	0.314413	0.278546	0.240514	0.506939	0.0695932	0.290077	-0.0570253	0.329307	0.384787	0.237506
RASL11A	0.216263	0.534234	0.373562	0.23613	0.580891	0.326184	0.0355581	0.431284	0.387363	-0.0403857	0.355805	0.115531	0.133237	0.356283	0.28871
RASSF5	-0.0260478	0.221695	-0.251078	0.276753	0.277498	0.319253	0.325779	0.279508	0.276817	0.275627	0.160658	-0.111137	0.302028	0.193838	0.180085
RAVER1	0.324547	0.466904	0.499572	0.101107	0.537176	0.206842	-0.193027	-0.062294	0.31378	-0.0341744	0.519009	-0.0518939	0.170665	0.337934	0.22401
RAX2	0.260997	0.399281	0.155058	0.200979	0.596444	0.255414	0.0948904	0.30526	0.283615	0.357574	0.365775	0.0703701	0.0748964	0.384271	0.271773
RCCD1	0.0140496	0.278682	-0.0612745	0.296882	0.232115	0.199085	0.106415	0.240475	0.205838	0.264959	0.135149	0.23118	0.0500578	0.259877	0.175249
RDH5	0.291733	0.256352	0.329117	0.406268	0.234503	0.139113	0.0649655	0.283875	0.384077	0.368996	0.357085	0.107411	0.0793065	0.344453	0.260518
RELL2	0.176962	0.283756	0.00948414	0.256373	0.225208	0.159674	0.0860084	0.0814752	0.338679	0.161639	0.291419	0.051481	0.300839	0.344751	0.197696
REM2	0.245326	0.36894	-0.185264	0.139746	0.341733	0.221047	0.302094	0.224243	0.299016	0.307499	0.350169	0.0704472	0.197224	0.127733	0.214997
RFFL	0.113914	0.18626	0.277871	0.326551	0.154051	0.0909448	0.125565	0.48449	0.249843	0.380392	0.0374922	-0.104251	-0.0823075	0.389581	0.187885
RGS12	0.15807	0.282606	-0.0982268	0.114898	0.371664	0.100979	0.0584593	0.280506	0.26005	0.485819	0.206223	0.0742581	0.151217	0.185321	0.187989
RGS13	0.0279486	0.475156	0.456117	-0.00628331	0.479064	0.2526	-0.121959	0.432638	0.407373	-0.126274	0.124888	0.173158	0.104503	0.174569	0.203821
RHBDF1	0.156961	0.395419	-0.0820955	0.346783	0.484267	0.265126	0.232391	0.361306	0.269649	0.365194	0.291107	0.160947	0.124284	0.283819	0.261083
RHOBTB2	0.104479	0.364414	0.317966	0.118444	0.501785	0.173601	-0.0825127	0.0110475	0.248987	0.02178	0.277539	0.186921	0.0823823	0.124974	0.175129
RHOT2	0.130615	0.473032	0.34097	0.0880491	0.576219	0.257211	0.114353	0.321345	0.28203	0.313693	0.271445	0.181105	0.0833271	0.197065	0.259319
RICS	0.108379	0.401795	0.167831	0.0490889	0.412914	0.209096	0.142554	0.211909	0.38935	0.112081	0.249932	-0.0103861	0.0700264	0.22912	0.195978
RILP	0.255447	0.366492	0.257642	0.244807	0.325057	0.250681	0.0980203	0.303911	0.329728	0.328302	0.338749	0.0782588	0.222733	0.324368	0.266014
RIMS1	0.229587	0.474041	0.0950597	0.0357413	0.535338	0.246164	0.162696	0.0383209	0.414092	0.00893567	0.351215	-0.128999	0.190559	0.241249	0.206714
RIN1	-0.0216762	0.408376	0.0829945	0.155405	0.486443	0.306847	0.276812	0.021258	0.402038	0.241754	0.282577	0.0196954	0.323004	0.246188	0.230837
RIN2	0.169828	0.383178	-0.0762442	0.0981409	0.45116	0.237777	0.22946	0.222941	0.3372	0.277212	0.298576	0.193414	0.179517	-0.0694951	0.209476
RINL	0.123077	0.301301	-0.00967605	0.377707	0.435954	0.136623	0.0569122	0.395476	0.265787	0.295376	0.0840307	-0.0821178	0.089853	0.181461	0.189412
RIPK3	-0.165684	0.434971	0.32083	-0.00482213	0.571364	0.317629	0.0888403	0.376584	0.458072	-0.0661327	0.194396	-0.0209736	0.239226	0.178304	0.208757
RND1	0.22919	0.295438	0.304061	0.256443	0.259017	0.171007	-0.0240793	0.355636	0.382495	0.352583	0.16889	0.068061	0.0320884	0.233584	0.220315
RNF112	0.021343	0.399019	0.00827062	0.0329748	0.598786	0.335882	0.0953638	0.358869	0.403181	0.0995239	0.223835	0.227818	0.214789	0.0373625	0.218358
RNF13	0.0958016	0.464546	0.115359	-0.022142	0.593167	0.237872	0.0505363	0.362501	0.396459	0.0375133	0.280906	0.128251	0.170402	0.0788102	0.21357
RNF141	0.0279229	0.339702	0.0332859	0.0550684	0.341512	0.290721	0.0708253	0.219549	0.356378	0.0608731	0.256625	0.0365821	0.214622	0.167508	0.176513
RNF186	0.208381	0.495718	0.325746	0.0753267	0.551801	0.322676	0.257821	0.412859	0.353359	0.140241	0.365037	0.075859	0.204275	0.249806	0.288493
RNF43	0.276364	0.44356	0.540286	-0.0216418	0.479326	0.202928	-0.130155	0.0536934	0.425181	-0.0555117	0.422133	-0.104883	0.118095	0.333085	0.213033
RNU86	-0.0817411	0.317968	-0.0261642	0.0618122	0.57555	0.196603	-0.0171591	0.0862391	0.318776	0.26692	0.187586	0.0776324	0.230262	0.308367	0.178761
RORC	0.329982	0.236184	-0.0736611	0.383214	0.358863	0.137294	0.0751862	0.267631	0.157769	0.397277	0.182923	0.00687567	-0.10704	0.0661165	0.172758
RP1L1	-0.0698728	0.340894	-0.0166568	0.105494	0.399307	0.243533	0.101218	0.0583755	0.325099	0.260517	0.207592	0.0564435	0.278784	0.0542747	0.1675
RPL3L	0.0355801	0.228112	-0.124082	0.341229	0.258903	0.193597	0.276074	0.195039	0.227221	0.274127	0.133469	0.158726	0.0598127	0.143648	0.171533
RRP9	0.0189841	0.388498	-0.0276184	0.148405	0.465486	0.248365	0.213638	0.0520516	0.364526	0.146572	0.15931	-0.0201984	0.104883	0.176906	0.174272
RSAD1	0.160929	0.274428	-0.110253	0.230574	0.270613	0.111422	0.230958	0.227525	0.292342	0.265187	0.231951	0.0736783	0.140332	0.241583	0.188662
RTN1	0.068818	0.482985	0.0743524	0.183058	0.617804	0.316823	0.341142	0.402643	0.525512	0.205569	0.292845	0.126953	0.327056	0.208658	0.298158
RUNX3	0.201154	0.333458	0.362554	0.316263	-0.0341503	0.241255	0.313029	0.205045	0.274725	0.315334	0.313525	0.269072	0.129175	0.339678	0.255723
RYBP	0.164162	0.202895	-0.0203796	0.243319	0.258607	0.322187	-0.0933763	0.283739	0.195325	0.0554105	0.319773	0.289091	0.117877	0.211876	0.182179
RYR2	0.256345	0.070192	0.40361	0.0288735	0.00597198	0.170059	0.269431	0.25068	0.197309	0.539231	0.0296881	-0.044607	-0.0408922	0.438744	0.183903
S100A10	0.269245	0.404037	0.238813	0.33429	0.366743	0.100456	0.00182719	-0.00155461	0.372532	0.305183	0.356616	-0.0708994	0.164174	0.350019	0.227963
S100A14	0.170811	0.290482	0.220668	0.26835	0.28003	0.233871	-0.00585047	0.379268	0.345333	0.155475	0.311492	-0.141547	0.026796	0.0614621	0.185474
S100A16	-0.0806299	0.388661	0.0706513	0.364892	0.287697	0.14964	0.206343	0.237815	0.275639	0.203948	0.104188	-0.167767	0.162635	0.134962	0.167048
S100A2	0.223998	0.420806	0.53474	0.0104015	0.385654	0.272184	-0.151115	-0.00202316	0.313325	0.166416	0.389533	-0.507352	0.14951	0.15004	0.168294
S100A3	0.216396	0.459664	0.40046	0.336975	0.436923	0.23462	0.0429414	0.381302	0.416148	0.226422	0.277629	-0.118165	0.108087	0.316311	0.266837
S100A4	0.192565	0.432349	-0.0423495	0.0233793	0.568009	0.261207	-0.112385	0.343651	0.306611	0.017553	0.261413	-0.194708	0.334478	0.0999369	0.177979
S100A7L2	0.256311	0.444867	0.0375968	-0.00128066	0.479618	0.288922	-0.0995099	0.389949	0.245425	0.0748726	0.277623	-0.0378321	0.0361416	0.130316	0.180216
SAPS2	0.016087	0.395969	0.240788	0.35261	0.362571	0.36735	0.147089	0.441398	0.386916	0.363389	0.150929	0.23183	0.137522	0.310468	0.278923
SBSN	0.21076	0.275121	0.476926	0.104005	0.425657	0.190043	0.0417799	0.431933	0.197547	0.218876	0.109663	-0.0218111	-0.0295459	0.315589	0.210467
SCAMP4	0.247692	0.471625	0.227844	0.170809	0.5059	0.295592	0.195012	0.326835	0.293915	0.191386	0.265113	-0.0398823	0.108119	0.34895	0.257779
SCAP	0.332522	0.413146	0.49393	0.19766	0.3616	0.121284	0.0482108	0.128839	0.307432	0.105593	0.277984	0.0346095	0.0905853	0.336788	0.232156
SCARNA12	0.123171	0.389035	0.386649	0.243648	0.497304	0.191886	0.0262042	0.250356	0.212908	0.314612	0.283015	0.164694	0.0974676	0.371287	0.253731
SCARNA18	0.170746	0.409896	0.180095	-0.0220201	0.386523	0.274079	-0.178394	0.266203	0.377513	0.226566	0.231094	-0.153907	0.0458031	0.205571	0.172841
SCD5	0.069608	0.125372	-0.0916387	0.480285	0.220093	0.0762663	0.418698	0.43633	0.125684	0.478709	0.0274038	-0.033181	0.079827	-0.0362317	0.169802
SCEL	0.183086	0.42042	0.322128	-0.0142026	0.476724	0.236653	0.101407	0.23457	0.412928	0.0121908	0.290582	0.0237775	0.0354506	0.222742	0.211318
SCGB2A1	0.111862	0.516614	0.377098	0.0319065	0.392812	0.18731	0.0782069	0.477116	0.251028	0.0933107	0.314005	-0.0433985	0.147314	0.168832	0.221716
SCGB2A2	0.200318	0.508475	0.540694	0.183356	0.488876	0.173138	-0.0310387	0.343675	0.24513	0.149054	0.263037	0.0186686	0.0637922	0.292216	0.245671
SCGBL	0.188242	0.455463	0.343793	0.170411	0.223379	0.148931	0.112328	0.390597	0.398845	0.105255	0.235106	-0.0528021	0.102815	0.363017	0.227527
SCLT1	0.10687	0.174269	0.268626	0.184568	0.205085	0.188816	-0.0209738	0.332603	0.329606	0.320822	0.111981	0.0357819	0.0135421	0.302196	0.182414
SCN2B	0.296575	0.509244	0.180152	0.378149	0.475108	0.302197	0.347346	0.369065	0.536477	0.474805	0.439226	0.196305	0.325557	0.448212	0.37703
SCNM1	0.232026	0.263718	0.473526	0.069489	0.34629	0.242021	0.0674056	0.284175	0.285926	0.0617205	0.34369	0.104254	0.131947	0.296666	0.228775
SCNN1A	0.263085	0.447154	0.19154	0.199041	0.503392	0.237704	0.124272	0.0219867	0.3112	-0.00931175	0.239664	0.136789	0.030814	0.300761	0.214149
SCNN1D	0.0981896	0.358452	0.0913024	0.0110281	0.415031	0.230238	0.252259	0.0745717	0.269145	0.180171	0.177787	0.201193	0.117945	0.215326	0.192331
SCT	0.128654	0.0439144	0.559178	0.124651	-0.0577036	-0.0134581	0.64457	0.261316	0.090871	0.584239	0.177893	0.455962	-0.0120728	0.317385	0.2361
SDC4	-0.0275806	0.370676	-0.0270237	0.0302703	0.354557	0.245088	0.215362	0.0390652	0.32803	0.0681064	0.300588	0.201348	0.202112	0.144429	0.174645
SDCBP2	-0.0249292	0.446861	0.344971	0.381578	0.599192	0.314656	0.0713222	0.431798	0.496831	0.326759	0.256781	0.298653	0.140782	0.321721	0.314784
SDHA	0.195014	0.182698	0.0654674	0.381702	0.205193	0.166687	0.24239	0.487286	0.428795	0.503027	0.23098	0.192318	0.128893	0.414563	0.273215
SDHB	0.0948025	0.466622	0.454355	0.131398	0.493047	0.244069	0.0170347	0.230292	0.347825	0.0294648	0.208948	0.0448185	0.0721581	0.277818	0.222332
SECTM1	0.272797	0.268492	0.463646	0.0375814	0.505209	0.130473	0.143173	0.36512	0.20535	0.241347	0.351191	-0.0281528	0.0159214	0.346547	0.23705
SELENBP1	0.414831	0.50845	0.471443	0.437584	0.506933	0.204762	0.123027	0.465438	0.465215	0.45777	0.452912	-0.167071	0.206365	0.330275	0.348424
SEMA3B	0.246429	0.44239	0.258126	0.22812	0.275614	0.215775	0.138749	0.163307	0.46416	0.212942	0.37748	-0.106109	0.208777	0.307955	0.245265
SEMA5A	0.367526	0.445343	0.485947	0.275435	0.136518	0.0152201	0.152742	0.320191	0.431357	0.30251	0.261468	-0.0838863	0.130498	0.223142	0.247429
SEPHS1	0.303399	0.357277	0.465715	0.175714	0.40622	0.0228771	0.0630753	0.0154833	0.302844	0.215067	0.28152	-0.0961603	0.0891865	0.501204	0.221673
SEPP1	0.218002	0.221316	0.295556	0.135409	0.272198	0.0280317	0.0586652	0.394845	0.216807	0.13637	0.264606	0.182596	0.0677109	0.11528	0.186242
SEPT8	0.234854	0.388327	0.253526	0.298734	0.412207	0.237364	0.147799	0.21446	0.259141	0.128664	0.271626	-0.0812079	0.161149	0.126317	0.218069
SEPT9	0.00295236	0.40914	0.192896	0.0624529	0.541819	0.301279	0.204792	0.183916	0.37442	0.217591	0.24339	0.139433	0.296499	0.167941	0.238466
SERPINB5	0.314185	0.611728	0.703753	0.297223	0.482853	0.148619	0.039324	0.266695	0.435646	0.104711	0.347059	-0.424363	0.0334084	0.353789	0.265331
SERTAD4	0.214985	0.318173	0.314181	0.315883	0.385005	0.231497	0.217261	0.351731	0.315076	0.406271	0.22933	0.130463	0.145778	0.444657	0.287164
SET	-0.061684	0.30205	0.011894	0.0918172	0.427633	0.282692	0.0885363	0.419043	0.296126	0.101423	0.192966	-0.0172199	0.243054	0.14214	0.180034
SF3A2	0.148261	0.384926	0.00406366	0.27835	0.241047	0.117695	0.0478507	0.334552	0.30011	0.295433	0.221999	0.0721016	0.105565	0.264281	0.20116
SFTA2	0.139418	0.403159	0.482513	0.283523	0.40357	0.232587	0.0282545	0.448008	0.362209	0.27341	0.178367	-0.131066	0.0874329	0.206969	0.242739
SFTPC	0.0405278	0.206952	-0.0938619	0.297992	0.452511	0.159082	0.0196885	0.163392	0.16883	0.280143	0.226322	0.149892	0.0928461	-0.0337091	0.152186
SGCA	0.117381	0.271919	0.162995	0.0868007	0.277175	0.253838	0.00721105	0.30954	0.287815	0.187175	0.253326	0.109823	0.0741543	0.140479	0.181402
SGK196	0.111131	0.369843	0.25632	0.306099	0.25298	0.174291	-0.0408561	0.419338	0.285489	0.320663	0.0956112	0.0125888	0.035872	0.344082	0.210247
SH2D3C	0.26751	0.424364	0.424719	0.0967299	0.42144	0.17563	0.132073	0.0740805	0.284533	0.0882715	0.403175	-0.050026	0.203787	0.329919	0.234015
SH2D4A	0.272582	0.500655	-0.0121895	0.123406	0.532481	0.31824	0.111343	0.18643	0.388122	0.145206	0.396862	0.0928835	0.243612	0.171146	0.247913
SH2D4B	-0.0760012	0.470879	0.0580301	0.0386344	0.599499	0.286683	0.300692	0.192267	0.420939	0.111007	0.287649	0.155001	0.157695	0.136714	0.224263
SH2D6	0.201654	0.372238	0.254541	0.104919	0.344927	0.222912	0.0852212	0.0304057	0.337483	0.180225	0.290678	0.0250609	0.167419	0.137595	0.196806
SH3BGRL3	0.224964	0.491491	0.52436	0.0886108	0.49947	0.120931	-0.158762	0.115818	0.419792	0.121156	0.297919	-0.142013	0.0960213	0.444744	0.224607
SH3BP1	0.0591445	0.248872	-0.0778649	0.124991	0.445676	0.187559	0.178015	0.329208	0.268566	0.188426	0.203564	0.00113279	0.14775	-0.0115869	0.163818
SH3D19	0.198144	0.454487	0.36624	0.475106	0.418611	0.236876	0.415201	0.184706	0.534736	0.508682	0.285882	0.0591516	0.186965	0.312552	0.331239
SH3TC2	0.111057	0.420102	0.166519	0.349936	0.290586	0.151283	0.0629871	0.451809	0.402778	0.199139	0.235264	-0.0988655	-4.8574e-05	0.298245	0.217199
SHF	0.14967	0.306476	0.247685	0.218295	0.40736	0.194791	-0.00918363	0.25622	0.320457	0.202776	0.280636	-0.147545	0.166816	0.306949	0.207243
SKIV2L2	0.255662	0.428984	0.024451	0.06413	0.427135	0.1318	0.20116	0.0176266	0.40893	0.0752378	0.34276	0.12442	0.159192	0.35289	0.215313
SKP1	0.28521	0.456281	0.394705	0.0985796	0.385758	0.298387	0.0540026	0.240179	0.357527	-0.0397914	0.468904	-0.109774	0.0643088	0.350422	0.23605
SLC10A6	0.35582	0.518001	0.328911	0.186922	0.485894	0.256434	0.0700295	0.23501	0.447898	-0.12733	0.400085	0.0961308	0.139151	0.346817	0.267127
SLC12A4	0.224573	0.299392	0.216026	0.365517	0.0844536	0.140607	0.17406	0.233116	0.246162	0.402219	0.147755	0.0953607	-0.00680778	0.38295	0.21467
SLC12A5	0.0961562	0.110056	0.202532	0.0673322	-0.235627	0.0545309	0.179352	0.128346	0.109644	0.709433	0.149519	0.320006	-0.0983778	0.209842	0.143053
SLC13A3	0.271724	0.480245	0.497064	0.0740894	0.520215	0.153402	0.0439276	0.00368778	0.376461	-0.0044876	0.353077	-0.0924202	0.199093	0.347536	0.230258
SLC15A2	0.247336	0.241868	0.302489	0.206748	0.00138106	0.233439	0.050507	0.413132	0.3996	0.361585	0.201957	0.0606136	0.0451906	0.193957	0.211415
SLC17A8	0.219664	0.264719	0.425228	0.0531929	0.258266	0.138096	-0.02297	0.422601	0.218967	0.28453	0.184973	-0.117765	0.125547	0.244516	0.192826
SLC22A18AS	0.163653	0.403388	0.288138	0.073057	0.477904	0.189142	0.0608937	0.290852	0.345155	0.096198	0.30765	0.065919	0.152293	0.267055	0.227236
SLC22A23	0.219924	0.432742	0.365443	0.234094	0.480501	0.249416	0.203994	-0.103365	0.480618	0.466341	0.299356	-0.0189393	0.180367	0.476741	0.283374
SLC22A7	0.127882	0.337918	-0.0901003	0.207428	0.315635	0.18194	0.22806	0.128885	0.169149	0.303908	0.266109	-0.0718165	0.262709	0.0388753	0.171899
SLC23A1	0.0472483	0.317324	0.028108	0.308452	0.361108	0.146888	0.260639	0.449562	0.271457	0.309681	0.108078	-0.170607	0.0223801	0.368435	0.202054
SLC25A16	0.284672	0.455201	0.502099	0.225981	0.556328	0.237677	-0.0698469	0.395567	0.395295	0.389159	0.281449	-0.0498581	0.125824	0.255605	0.284654
SLC25A34	0.198188	0.378982	0.442111	0.337684	0.40018	0.272238	0.0743141	0.336087	0.296254	0.320436	0.286929	0.104769	0.0655363	0.308469	0.273013
SLC2A5	0.204711	0.484315	0.354466	0.44341	0.427731	0.217496	0.161317	0.472959	0.397023	0.498801	0.26249	0.10582	0.0727869	0.468911	0.326588
SLC2A9	0.299306	0.317669	0.583631	0.0388826	0.402179	0.222555	0.203245	0.682113	0.581858	0.0671041	0.243837	-0.0142323	-0.0686723	0.425813	0.284664
SLC35A4	-0.0890261	0.356985	0.0472876	0.102986	0.34318	0.201479	0.10163	0.0269324	0.434075	0.168145	0.202434	0.141256	0.265242	0.266193	0.183486
SLC38A4	0.21322	0.183466	0.466822	0.428397	0.468951	0.121182	-0.00309419	0.390216	0.164471	0.130237	0.124221	0.326115	-0.003765	0.349775	0.240015
SLC38A7	0.27894	0.336785	0.281462	0.21658	0.340942	0.215722	0.0342883	0.216979	0.31938	0.104668	0.344285	0.121525	0.158742	0.443786	0.243863
SLC39A1	0.297871	0.140931	-0.0435628	0.0696661	0.160904	-0.0211592	0.369889	0.335773	0.0815699	0.522466	0.122386	-0.00150123	-0.0213327	0.373916	0.170558
SLC39A10	0.143123	0.423328	0.504072	0.284755	0.446823	0.175596	0.0779084	0.184973	0.388201	0.0975274	0.265831	-0.140605	0.124116	0.276681	0.232309
SLC41A1	0.214027	0.507815	0.364385	0.158096	0.427926	0.240039	0.0732129	0.464971	0.416875	0.226651	0.250545	-0.0517693	0.133687	0.218456	0.260351
SLC43A3	0.441786	0.327125	0.394451	0.182606	0.0494871	0.179805	0.156732	0.363066	0.361641	0.41605	0.401099	-0.105952	0.0780628	0.478726	0.266049
SLC44A4	0.196107	0.228426	0.178239	0.178783	0.295922	0.211322	0.0737787	0.297263	0.334112	0.393426	0.391204	0.110046	0.0969521	0.409439	0.242502
SLC47A2	0.0759327	0.333732	0.00257944	0.0462294	0.540036	0.356237	0.245587	0.418987	0.352446	0.277042	0.233996	0.128183	0.131878	0.245374	0.242017
SLC5A3	0.190664	0.204371	0.19493	0.0590745	0.448997	0.0901748	0.255886	0.182926	0.19159	0.359063	0.190143	0.159911	0.119577	0.297621	0.210352
SLC6A13	0.26399	0.353182	0.0943485	0.113349	0.288068	0.21175	-0.0551798	-0.0504316	0.271204	0.344616	0.233467	-0.175994	0.0537875	0.150302	0.149747
SLC6A2	0.257957	0.0345733	0.560927	0.469202	-0.153241	0.00151268	0.167318	0.432338	0.142541	0.633451	0.184994	0.153789	0.0224395	0.537787	0.246114
SLC6A4	0.103595	0.221212	0.248019	0.525816	0.128854	0.160333	0.215676	0.335445	0.150125	0.447951	0.136036	-0.135871	0.0215528	0.0731265	0.187991
SLC6A6	0.442659	0.597516	0.429769	0.247456	0.6081	0.400595	-0.169234	0.590447	0.515113	-0.0194594	0.448899	0.000605343	0.25912	0.392142	0.338838
SLC7A1	0.217079	0.478802	0.492115	0.405369	0.531406	0.284719	0.129893	0.474825	0.445576	0.400991	0.235159	0.0979557	0.0921368	0.448871	0.338207
SLC7A4	0.150074	0.132757	0.582358	0.483305	0.546294	0.0811252	0.0735625	0.51273	0.00697471	0.0525452	0.153282	0.228694	0.147068	0.0263023	0.226934
SLC7A8	0.16883	0.202976	0.169521	0.105827	0.30805	0.179308	0.225042	0.176042	0.320814	0.0932712	0.348384	0.225005	0.233063	0.23048	0.21333
SLITRK6	0.317685	0.362759	-0.0572532	0.134292	0.505226	0.194447	0.197783	0.102676	0.463011	0.00846218	0.251306	0.135761	0.15573	0.227959	0.214275
SLMAP	0.356061	0.392251	0.474288	0.241045	0.595484	0.234877	0.0209981	0.0621864	0.439247	-0.0272922	0.462438	-0.0977585	0.157579	0.626044	0.281246
SLURP1	0.215552	0.460393	0.531936	0.0358401	0.406646	0.304834	-0.12141	0.48373	0.373736	-0.0740167	0.4189	-0.07903	0.150746	0.202363	0.236444
SMAD3	0.28345	0.368593	0.401185	0.204698	0.351696	0.11086	-0.00395536	0.12031	0.410224	0.187301	0.26189	0.0523876	0.131718	0.3504	0.230769
SMAD5OS	0.258526	0.358182	0.251871	0.379103	0.46097	0.335491	0.184175	0.387488	0.379471	0.363958	0.230944	0.17808	0.169861	0.448557	0.313334
SMAD6	0.340992	0.40422	0.441437	0.323342	0.409809	0.248669	0.175599	0.40986	0.43261	0.349403	0.342653	0.0726114	0.24058	0.407112	0.328493
SMAP1	0.18291	0.186221	0.220784	0.204819	0.267498	0.171499	0.172763	0.305508	0.265891	0.221645	0.219938	-0.0849609	0.106945	0.274949	0.194029
SMARCB1	0.173743	0.430145	0.559453	0.255347	0.603611	0.295105	0.31891	0.418919	0.387361	0.449872	0.351601	-0.151803	0.259881	0.317428	0.333541
SMC5	0.317864	0.408891	0.463853	0.385187	0.381451	0.136344	-0.110428	0.440318	0.398238	0.350227	0.262081	0.014917	0.0710184	0.403	0.280211
SMCR7L	0.190084	0.292456	0.162316	0.079183	0.394494	0.156115	0.127125	0.144441	0.241423	0.212567	0.17346	-0.0690214	0.122706	0.0993156	0.16619
SMPD2	0.317001	0.348351	0.458786	0.447563	0.520293	0.144687	-0.0761168	0.0415136	0.418247	0.0987535	0.277767	-0.17858	0.0487458	0.35923	0.230446
SNAP47	0.00999518	0.287482	-0.00690923	0.109896	0.470789	0.218919	0.020656	0.171776	0.191813	0.127007	0.168175	0.257172	0.155776	0.31516	0.178408
SNORA33	-0.140916	0.176213	-0.111885	0.272965	0.29533	0.288269	0.260378	0.335053	0.28921	0.338816	-0.0218648	0.255336	0.177202	0.314121	0.194873
SNORA4	-0.136491	0.438484	0.199397	0.00363312	0.500289	0.311038	0.172834	0.310405	0.399802	0.208243	0.143994	-0.18657	0.318942	0.341332	0.216095
SNORA63	-0.128556	0.475853	0.15696	-0.0194129	0.481642	0.298138	0.13258	0.371309	0.433405	0.0833783	0.146189	-0.119678	0.313303	0.407036	0.216582
SNORA68	0.0269298	0.412812	0.122096	0.264615	0.314522	0.236731	-0.136311	0.292271	0.437793	0.22471	0.146708	-0.0802878	0.184453	0.427802	0.205346
SNORA71B	0.0415534	0.38451	0.15976	0.115844	0.458367	0.237992	0.195458	-0.00584591	0.41368	0.362565	0.190696	0.184446	0.25726	0.410891	0.24337
SNORA74A	-0.0447554	0.333423	-0.0745902	0.202698	0.447923	0.27086	0.164866	0.317793	0.331276	0.0861199	0.163669	0.190236	0.311386	0.226624	0.209109
SNORA7B	0.121899	0.425844	0.269083	0.070761	0.571967	0.283292	-0.0742941	0.305684	0.391276	-0.0202588	0.363155	0.1031	0.241476	0.194883	0.23199
SNORA81	-0.128556	0.475853	0.15696	-0.0194129	0.481642	0.298138	0.13258	0.371309	0.433405	0.0833783	0.146189	-0.119678	0.313303	0.407036	0.216582
SNORD100	-0.140916	0.176213	-0.111885	0.272965	0.29533	0.288269	0.260378	0.335053	0.28921	0.338816	-0.0218648	0.255336	0.177202	0.314121	0.194873
SNORD123	0.334712	0.40706	0.302763	0.307365	0.211444	0.039178	0.222773	0.360361	0.367551	0.401744	0.241349	0.0137712	0.115144	0.256125	0.25581
SNORD124	0.20125	0.409318	0.562403	0.480161	0.479674	0.216199	0.194415	0.160288	0.262162	0.520072	0.27095	-0.00943117	0.114036	0.524416	0.31328
SNORD15B	0.131479	0.272404	-0.184442	0.327516	0.515554	0.122148	0.0509185	0.35494	0.129615	0.328869	0.116949	0.196769	0.0320303	0.381693	0.198317
SNORD30	-0.171703	0.399261	-0.0583833	0.0153507	0.376193	0.266373	0.310659	0.127603	0.35676	0.0425338	0.127383	-0.101527	0.283044	0.366436	0.167142
SNORD32A	-0.119213	0.35572	-0.0929111	0.265714	0.472634	0.222307	0.239164	0.294767	0.27402	0.173814	0.00124518	0.200981	0.326439	0.305487	0.208583
SNORD33	-0.119213	0.35572	-0.0929111	0.265714	0.472634	0.222307	0.239164	0.294767	0.27402	0.173814	0.00124518	0.200981	0.326439	0.305487	0.208583
SNORD34	-0.119213	0.35572	-0.0929111	0.265714	0.472634	0.222307	0.239164	0.294767	0.27402	0.173814	0.00124518	0.200981	0.326439	0.305487	0.208583
SNORD37	0.0313675	0.518852	0.0211473	0.333515	0.433755	0.242242	0.405478	0.216498	0.399702	0.441628	0.278056	0.0268055	0.196971	0.460309	0.286166
SNORD42A	-0.0842776	0.322081	-0.0731637	0.182983	0.408623	0.243073	0.177745	0.307215	0.173424	0.270055	0.0924402	0.171471	0.19187	0.354506	0.195575
SNORD4A	-0.092744	0.433843	0.0467658	0.227692	0.520735	0.284929	0.179487	0.321967	0.208344	0.0981534	0.171678	0.138981	0.190819	0.367248	0.221278
SNORD4B	-0.0800444	0.2662	-0.133128	0.160628	0.352567	0.222145	0.176874	0.299839	0.155964	0.356006	0.0528215	0.187716	0.192396	0.348135	0.182723
SNORD85	0.181825	0.449945	0.54449	0.347777	0.528504	0.278633	0.0464631	0.46378	0.419814	0.315577	0.205044	0.0748598	0.111776	0.497202	0.318978
SNORD99	-0.104629	0.242202	0.00709441	0.215114	0.253664	0.170613	0.251702	0.305127	0.290644	0.35498	0.0936262	-0.00887084	0.148676	0.34547	0.183244
SNRPE	0.261407	0.486872	0.498701	0.116394	0.470931	0.285115	-0.0656864	0.0815983	0.434264	-0.111635	0.397549	-0.202883	0.123624	0.241583	0.21556
SNTB1	0.15314	0.401631	0.517125	0.301263	0.47875	0.199303	0.0177186	0.376343	0.398966	0.382375	0.279251	0.0554661	0.0779972	0.158581	0.271279
SNUPN	0.24545	0.285479	0.407296	0.374073	0.208535	0.152755	0.127487	0.499008	0.264554	0.466157	0.237987	0.101133	0.0278069	0.319689	0.265529
SNX31	0.133862	0.445618	0.483964	0.431459	0.509176	0.264429	0.0825167	0.436018	0.36792	0.41049	0.195132	0.059612	0.113307	0.250326	0.298845
SNX33	0.366847	0.466764	0.368833	0.46191	0.374534	0.283146	0.280064	0.355659	0.484693	0.503886	0.469756	0.235869	0.323249	0.504214	0.391387
SOHLH1	0.160269	0.482702	0.472504	0.00970427	0.451312	0.199601	-0.04714	0.233707	0.299508	0.105222	0.12908	0.108402	0.0755701	0.268371	0.21063
SORBS2	0.248228	0.322404	0.393086	0.160084	0.264764	0.250189	0.0824201	0.394648	0.411633	0.21316	0.295534	-0.0707379	0.0678801	0.0192152	0.218036
SOX15	0.159895	0.420136	0.218558	0.185361	0.494955	0.223366	0.132306	0.132257	0.341434	0.380982	0.279296	0.0389915	0.0612053	0.268932	0.238405
SP9	0.291465	0.127238	0.396695	0.317663	-0.109178	0.146091	0.292417	0.285444	0.23323	0.480519	0.0247252	-0.179036	0.0050935	0.291512	0.185991
SPAG11B	0.0326397	0.393223	0.0495122	0.180187	0.585539	0.320733	-0.022895	0.189284	0.353895	0.184038	0.0903025	0.0121168	0.176248	-0.00778452	0.181217
SPAG6	0.112801	0.0278217	0.385295	0.236738	-0.216469	0.188302	0.184008	0.247366	0.191914	0.684289	-0.0273043	-0.0971564	0.00572338	0.464047	0.170527
SPAG7	0.165526	0.23242	0.37064	0.117823	0.165143	0.110826	0.135805	0.195134	0.303114	0.330934	0.249678	-0.132546	0.233582	0.288822	0.197636
SPARC	0.0697706	0.0724571	0.578801	0.430711	0.288221	-0.100702	0.184964	0.370038	-0.00408508	0.675095	0.0727439	0.338948	-0.0578549	0.0681548	0.213376
SPARCL1	0.296549	0.341602	0.251711	0.540608	0.403069	0.147721	0.217973	0.354708	0.401463	0.224253	0.279177	0.153855	0.210275	0.414998	0.302712
SPINK5L3	0.183347	0.315136	0.370521	0.190767	0.357822	0.151442	0.198211	-0.119349	0.311448	0.145269	0.14949	0.103479	0.119606	0.133243	0.186459
SPNS2	0.172031	0.449972	0.141878	0.234946	0.310102	0.166779	0.25142	-0.0566445	0.399415	0.390148	0.321116	-0.0290599	0.104234	0.285899	0.224445
SPSB1	0.182359	0.440468	0.254123	0.180438	0.459105	0.160151	0.0157706	0.136687	0.372546	0.309342	0.305597	0.00308132	0.0832597	0.368322	0.233661
SPTBN5	-0.0144468	0.310556	0.0361187	-0.0110635	0.420458	0.152978	0.449279	0.0833336	0.146306	0.389202	0.204806	0.291049	0.216962	0.0561747	0.195122
SS18L2	0.303381	0.331323	0.0494572	0.207113	0.263649	0.146939	0.0571165	0.433225	0.34143	0.114182	0.242318	-0.0768558	0.0551951	0.455234	0.208836
SSC5D	0.172045	0.433274	0.0394816	0.30131	0.502038	0.160318	0.18398	0.313091	0.40967	0.362576	0.33802	0.125431	0.2581	0.409921	0.286375
SSPO	0.331042	0.418108	0.29235	0.159459	0.455124	0.109198	-0.215729	0.32953	0.303609	0.279543	0.38134	-0.0341193	0.175402	0.275052	0.232851
SST	0.187786	-0.0547067	0.423084	0.41158	-0.355424	0.0213487	0.256892	0.0444928	0.0319749	0.526414	0.128381	0.537614	-0.0040689	0.315872	0.176517
SSTR3	0.234832	0.365705	0.145755	0.168205	0.429999	0.259574	0.0733508	0.213358	0.278695	0.204602	0.414704	0.103459	0.228997	0.199017	0.237161
ST5	0.201714	0.353663	0.0783797	0.106961	0.355963	0.109053	0.232851	0.08915	0.269246	0.486764	0.247904	0.0958024	0.0596573	0.284668	0.21227
ST6GALNAC1	0.0630619	0.538431	0.125452	-0.0347319	0.604146	0.331656	0.0586468	0.390946	0.518118	-0.0856334	0.308294	0.0481064	0.291617	0.218431	0.241181
STAG3L4	-0.0510065	0.297655	0.0326692	0.0160666	0.37472	0.181875	0.287798	0.157725	0.290481	0.117723	0.148798	0.17484	0.0836331	0.268983	0.17014
STAP2	0.145635	0.394217	0.48455	0.154455	0.354831	0.0838943	0.0142132	0.440599	0.379251	0.38884	0.199376	-0.0104393	-0.0433134	0.31208	0.235585
STAT1	-0.188615	0.307625	-0.0648294	0.349236	0.174097	0.304225	0.0199504	0.43114	0.411742	0.269399	0.0316914	0.0387939	0.222039	0.402023	0.193465
STIM2	0.155459	0.318927	0.0145461	0.107365	0.396269	0.112836	0.24262	0.32564	0.419727	0.156395	0.176261	-0.046441	0.0198475	0.360988	0.197174
STON2	0.124978	0.261163	0.397396	0.31465	0.214589	0.226842	0.082943	0.462446	0.416516	0.458633	0.13626	-0.0167051	0.109154	0.385108	0.255284
STX2	0.0583525	0.289142	0.0743232	0.0226694	0.401805	0.173883	0.247757	0.131311	0.287157	-0.0161753	0.224566	-0.0698618	0.261463	0.177962	0.16174
STX8	0.106405	0.14591	-0.0483486	0.516857	-0.00166791	0.130038	0.399483	0.43555	0.13479	0.735301	-0.0973986	0.101862	0.0143252	0.0668846	0.188571
SULF2	0.213551	0.247356	0.172289	0.352621	0.149319	0.0587188	0.136648	0.00185697	0.290728	0.247437	0.213574	0.00653367	0.118666	0.275157	0.177461
SURF1	0.127833	0.348371	0.352359	0.130711	0.544473	0.239758	0.0307154	0.348118	0.259193	0.27782	0.148687	0.0465241	0.173245	0.411766	0.245684
SUSD2	0.175579	0.384613	0.139804	0.140781	0.486885	0.262098	0.0891232	0.144322	0.299595	0.00871786	0.277847	0.219149	0.152094	0.284059	0.218905
SWAP70	0.100883	0.4216	0.207311	0.249149	0.351632	0.101962	-0.0945179	0.461675	0.4261	0.0659387	0.223402	-0.019124	0.11694	0.258211	0.205083
SYNE2	0.1675	0.346124	0.243181	0.247043	0.359166	0.156855	0.0548186	0.283466	0.393759	0.218548	0.223214	0.0872009	0.093325	0.35457	0.230626
SYNPO	0.18775	0.341919	0.233004	0.215951	0.257453	0.149786	0.0124366	-0.0479867	0.294484	0.320267	0.275779	-0.0137868	0.194288	0.260413	0.191554
SYT8	0.0805567	0.253306	0.00804843	0.346078	0.37519	0.146728	0.186478	0.218656	0.179992	0.302142	0.145041	0.243537	0.0681841	0.29732	0.203661
TACC1	0.179948	0.522226	0.49411	0.0853904	0.528041	0.215902	-0.024619	0.195507	0.302793	0.0562585	0.273384	-0.144917	0.0257994	0.235045	0.210348
TANC1	0.154601	0.303912	0.208474	0.308093	0.322221	0.165356	0.112727	0.310016	0.354819	0.311959	0.154077	-0.0340877	0.0485135	0.256119	0.212628
TBKBP1	0.17614	0.112463	0.00496024	0.616645	0.247096	0.0993942	0.398984	0.525968	0.0847182	0.653526	0.0160304	-0.125617	-0.0987568	-0.00627521	0.193234
TBX10	0.0344461	0.336294	-0.204851	0.128198	0.220769	0.228203	0.304751	0.106211	0.184035	0.230632	0.117136	0.369321	0.220416	0.0291082	0.164619
TBX6	0.196144	0.36928	0.37061	0.400139	0.254975	0.21082	0.0856432	0.420833	0.297221	0.384757	0.233419	0.0502643	0.0426971	0.318403	0.259657
TCAP	0.0286626	0.129915	-0.182505	0.076093	0.439983	0.231065	0.310365	0.253494	0.129077	0.208618	0.154004	0.347438	-0.0340508	0.0534475	0.153258
TCEA2	0.295942	0.297817	0.466203	0.403503	0.0832387	0.200381	0.129699	0.244292	0.334338	0.0312073	0.31413	0.102615	-0.0409404	0.305708	0.226295
TCP11	0.214943	0.272808	-0.0192922	0.543163	0.357911	0.126975	0.135667	0.115738	0.20273	0.166936	-0.151936	0.628343	0.324527	0.373346	0.235133
TCTEX1D4	0.244151	0.42993	0.40745	0.369247	0.358191	0.0267106	0.222655	0.0237056	0.180985	0.174179	0.259186	0.0950062	0.0515791	0.197403	0.21717
TEAD3	0.239457	0.305189	0.251634	0.206769	0.314973	0.15531	0.123659	-0.0140378	0.306232	0.304929	0.258637	-0.12666	0.0526612	0.0930713	0.176559
TEKT2	0.154006	0.38689	0.368939	0.144139	0.394538	0.141007	0.0566288	0.430385	0.314685	0.176777	0.132062	0.035992	0.0521134	0.207897	0.214004
TEPP	0.185231	0.374907	0.250842	0.208308	0.392864	0.216356	0.0242653	0.362167	0.361767	0.347088	0.221499	0.0303758	0.0901751	0.244618	0.236462
TET3	0.326382	0.425722	0.446877	0.396559	0.389218	0.0783159	0.0889244	0.496772	0.430219	0.43619	0.341099	-0.104467	0.0693303	0.389182	0.300738
TGFB3	0.326985	0.415364	0.438401	0.300784	0.362229	0.217209	0.141333	0.343462	0.422711	0.443849	0.293627	0.0491317	0.206093	0.359767	0.308639
TGFBI	0.0639697	0.27514	0.0844722	0.187614	0.339051	0.178386	-0.037739	0.41388	0.249452	0.387673	0.117818	0.163736	0.0266711	0.0615977	0.179409
TGFBR1	0.419838	0.331298	0.536122	0.183361	0.32745	0.155137	0.0756657	0.332289	0.265581	0.25818	0.323878	-0.165358	0.099263	0.304104	0.246201
TGM1	0.208944	0.422724	0.453676	0.0223986	0.46644	0.231891	-0.116646	-0.00750523	0.412785	-0.0519784	0.389026	0.0271011	0.11154	0.333189	0.207399
TGM5	0.180983	0.567423	0.0165076	0.136259	0.507809	0.382809	0.180993	0.452653	0.381049	0.112061	0.433219	0.0726602	0.192699	0.196987	0.272437
THBS1	0.211065	0.46339	0.0796208	0.0451223	0.446919	0.165346	0.0108497	0.0335885	0.429999	0.184325	0.336249	-0.0924018	0.302794	0.28962	0.207606
THBS2	0.179259	0.24216	0.604243	0.574847	0.224572	-0.025476	0.288269	0.401859	0.140409	0.667272	0.000854574	-0.0151395	-0.0266275	0.360175	0.258334
THEG	0.0188425	0.297736	0.170165	0.0588672	0.225692	0.189088	-0.0197224	0.408646	0.203987	0.361181	0.274333	-0.0745714	0.153893	0.348235	0.186884
THOC6	0.0844517	0.365375	0.319955	0.178998	0.381991	0.210652	0.282378	-0.125209	0.355201	0.31858	0.252809	0.0433764	0.216939	0.370343	0.23256
TIAF1	0.151603	0.307174	0.422338	0.264865	0.367082	0.296611	-0.0479498	0.438286	0.0976119	0.189519	0.217679	0.0897066	0.0700365	0.280733	0.224664
TIMM13	0.214202	0.438028	0.431137	-0.0647232	0.541337	0.199197	0.0957722	0.37605	0.39074	0.284672	0.400051	-0.0152364	0.138414	0.370577	0.271444
TINAGL1	0.120498	0.522436	0.0912466	-0.0113355	0.459399	0.256873	0.116919	0.00972471	0.290521	0.0967573	0.390026	-0.0102179	0.142282	0.224709	0.192846
TJAP1	0.232648	0.322189	0.377313	0.286347	0.307947	0.180844	0.166103	0.161909	0.265273	0.3377	0.286598	0.0869332	0.0244476	0.274375	0.236473
TK2	0.326188	0.245123	-0.0669091	0.326806	0.161257	0.0309562	0.1006	0.0772796	0.262165	0.392891	0.235282	-0.282773	-0.0338273	0.295015	0.147861
TLK2	0.12015	0.312072	-0.135223	0.290264	0.310254	0.240035	0.211659	0.296096	0.306296	0.325312	0.276849	0.251475	0.161397	0.442495	0.243509
TLN2	0.0829298	0.434892	0.202389	0.204799	0.460229	0.172717	-0.0221365	0.391442	0.384416	0.00361884	0.166009	0.0932311	0.0820951	0.342425	0.214218
TLX1	0.241518	0.0545002	0.447079	0.372181	-0.173574	0.204957	0.070587	0.408634	-0.0999532	0.7214	0.22816	0.361075	0.00392928	0.28742	0.223422
TLX1NB	0.202647	0.187923	0.543993	0.268814	-0.099536	0.11674	0.0411686	0.378415	-0.108397	0.566173	0.0963592	0.069542	0.0423636	0.250451	0.182618
TM2D3	0.161652	0.505733	0.456306	-0.0149584	0.568769	0.318831	-0.206454	0.372711	0.416577	-0.0334531	0.309246	-0.0223633	0.230195	0.469229	0.252287
TMC7	0.00930794	0.349432	-0.0296605	0.0314632	0.590124	0.239983	0.1009	0.0156281	0.332777	-0.0421711	0.228726	0.218533	0.158987	0.145659	0.167835
TMEM105	0.17538	0.408578	0.352406	0.362882	0.25374	0.268634	0.136773	0.383387	0.298171	0.385776	0.251739	0.137706	0.0343616	0.330257	0.269985
TMEM110	0.220135	0.452343	0.103793	0.2661	0.411166	0.257659	0.137678	0.424038	0.470284	0.299972	0.267537	-0.0918977	0.101649	0.38208	0.264467
TMEM120A	0.223887	0.409082	0.370203	0.189161	0.184797	0.211681	0.138792	0.253415	0.372242	0.375952	0.363135	-0.125657	0.156013	0.359649	0.24874
TMEM126B	0.455235	0.231501	0.523715	0.393576	0.138531	0.0731735	0.0816133	0.32038	0.183367	0.326828	0.176511	-0.121518	-0.0185796	0.298546	0.218777
TMEM132D	0.184926	-0.0415598	0.535509	0.152995	-0.383161	0.140763	0.539071	0.168531	0.0909775	0.568883	0.249787	0.249051	-0.0456756	0.403596	0.200978
TMEM155	0.243864	0.188795	0.399287	0.31489	0.0857029	0.130438	0.162007	0.288107	0.148616	0.383919	0.308929	0.0514583	-0.110001	0.389251	0.213233
TMEM156	-0.242981	0.506806	0.0167845	0.0525359	0.494977	0.323768	0.367876	0.185369	0.502261	0.0236691	0.15699	-0.102463	0.31391	0.127366	0.194776
TMEM160	0.287507	0.546573	0.110143	0.267076	0.403332	0.213714	0.160252	0.0267133	0.437702	-0.0394772	0.439205	-0.21949	0.119428	0.441402	0.228149
TMEM179B	0.0666799	0.247146	-0.110989	0.119355	0.226153	0.168816	0.27691	0.281404	0.276724	0.334131	0.22601	0.129795	0.183051	0.355755	0.198639
TMEM194B	0.072093	0.341171	-0.0292113	0.236005	0.423312	0.113103	0.0575244	0.162864	0.277837	0.193915	0.131555	-0.0523651	0.0638249	0.19774	0.156384
TMEM216	0.171448	0.350041	0.354901	0.308967	0.363245	0.157975	0.0267053	0.421291	0.297606	0.261607	0.0451747	-0.00325933	0.0087836	0.202101	0.211899
TMEM225	0.0425259	0.433525	0.244488	-0.0119808	0.472398	0.23622	0.217176	0.421941	0.469453	0.113197	0.159888	-0.0574439	0.213394	0.135189	0.220712
TMEM40	0.195094	0.459973	0.522403	0.157913	0.47594	0.279231	0.0122145	0.151606	0.295246	-0.0186504	0.342616	0.126126	0.0176177	0.283425	0.235768
TMEM63B	0.245678	0.290865	-0.0264849	0.365793	0.507552	0.227992	-0.0537749	0.48459	0.272733	0.284274	0.265394	0.0465521	-0.00998105	0.276213	0.226957
TMEM63C	0.0941731	0.194695	-0.077256	0.272365	0.181779	0.150695	0.114389	0.258695	0.247113	0.3192	0.353317	-0.0124752	0.0820627	0.136944	0.165407
TMEM72	0.262079	0.381758	0.467831	0.173081	0.44709	0.178554	0.0737367	0.297379	0.258726	0.110864	0.306655	-0.067271	0.0532965	0.190498	0.223877
TMEM88B	-0.0134421	0.318537	-0.0463222	0.0618008	0.496501	0.226709	0.0293484	0.362666	0.33199	0.14731	0.187907	0.299405	0.211752	0.125474	0.195688
TMEM8B	0.20023	0.403558	0.540114	0.338608	0.243225	0.150587	0.0180282	0.423791	0.485582	0.417056	0.148477	0.0203701	0.133521	0.371787	0.27821
TMIGD1	0.127803	0.400202	0.418514	0.315089	0.285216	0.201513	0.0179455	0.431277	0.30956	0.190488	0.179113	-0.0822002	0.000908386	0.228586	0.216001
TMPRSS11E	0.176036	0.269913	0.145138	0.254055	0.493059	0.098876	0.159278	0.400185	0.401628	0.309048	0.112422	-0.0553643	0.143487	0.292358	0.22858
TMPRSS12	0.239234	0.491869	0.498996	0.306723	0.509732	0.152439	0.198158	0.406433	0.267416	-0.0393493	0.224325	-0.240906	0.0284181	0.18443	0.230566
TMPRSS3	0.142898	0.330155	0.443025	0.262425	0.22188	0.176279	-0.052678	0.384362	0.361917	0.226089	0.152296	-0.154728	-0.0352443	0.208357	0.190502
TMPRSS4	0.0585282	0.510185	0.13164	0.042734	0.451109	0.32002	0.124212	0.141597	0.369974	0.0292478	0.339649	0.109926	0.139709	0.301287	0.219273
TMUB1	0.160529	0.274305	0.0687742	0.0682362	0.540061	0.206554	-0.00149363	0.370255	0.242934	0.267982	0.224339	-0.167776	0.204921	0.231777	0.192243
TNFRSF11B	0.178192	0.183827	0.261459	0.138143	0.519616	0.165033	0.161936	0.208347	0.122596	0.199274	0.268783	0.123361	0.0615681	0.157252	0.196385
TNFRSF6B	0.136177	0.353299	0.280259	0.193433	0.600984	0.108185	-0.15179	0.359327	0.243202	0.417193	0.21759	0.131619	0.0532049	0.263583	0.229019
TNIP3	0.160561	0.442921	0.458916	0.156657	0.497287	0.135223	-0.0363812	0.431091	0.341564	0.271444	0.0973904	0.0585525	0.0819269	0.294748	0.242279
TNK1	0.301634	0.239468	0.520927	0.0524839	0.401203	0.108981	-0.0266015	0.221951	0.197615	0.223116	0.350936	0.135284	0.085747	0.138974	0.210837
TNK2	0.208288	0.0621811	-0.0403747	0.428315	0.185763	0.009422	0.510488	0.401331	0.0677486	0.572769	0.0337482	0.0919742	-0.0278158	-0.072383	0.173675
TNKS1BP1	0.0115001	0.26282	0.0886069	0.0341241	0.429951	0.25495	0.257597	-0.037103	0.242547	0.28026	0.127074	-0.108975	0.195607	0.317093	0.168289
TNNC1	0.301312	0.326983	0.411909	0.198639	0.38958	0.290564	0.0834194	0.26201	0.231783	0.116554	0.339469	0.107392	0.0938269	0.128986	0.234459
TNNI3	0.0887128	0.319866	0.155812	0.322794	0.315432	0.151656	0.0693997	0.173778	0.341508	0.390091	0.17176	-0.00305413	0.0356534	0.246685	0.198578
TNNT2	0.12626	0.356089	0.0482708	0.0104255	0.499397	0.297129	0.109332	0.485819	0.309657	0.013495	0.159702	-0.23562	0.15828	0.0617301	0.171426
TNNT3	0.0839446	0.167783	0.214242	-0.00336898	0.287645	0.135241	0.174866	0.0977332	0.170361	0.303764	0.170026	0.267547	0.171447	0.357811	0.185646
TNRC6B	0.0407452	0.442846	0.138876	0.199334	0.455914	0.290048	0.225504	0.0242302	0.427221	0.0332912	0.322586	0.0217119	0.317492	0.18731	0.223365
TNXB	0.21322	0.372268	0.382856	-0.00310662	0.510793	0.12592	0.0179259	0.256571	0.302671	0.141017	0.328703	0.0460307	0.0365781	0.239967	0.212244
TOX2	0.202006	0.00037775	-0.0936345	0.524071	0.0366387	0.250023	0.0717896	0.294922	0.269133	0.663181	-0.0268024	0.268562	0.115434	0.384885	0.21147
TP73	0.211631	0.424469	0.519272	0.13049	0.561674	0.318312	-0.226856	0.0752843	0.333351	0.00249239	0.374688	-0.0374064	0.0526794	0.306535	0.217615
TRAF7	0.1586	0.373764	0.237083	0.169586	0.490436	0.171084	0.0852139	0.120501	0.242396	0.134296	0.231467	0.100936	0.146599	0.245568	0.207681
TRAK1	0.0606631	0.350394	0.261396	0.171796	0.350272	0.354788	-0.116305	0.221939	0.386883	-0.0176999	0.186562	0.20296	0.318598	0.282068	0.215308
TREH	-0.0843561	0.459896	-0.0511494	0.250425	0.474626	0.223698	0.388346	0.243092	0.26249	0.397446	0.169643	0.183698	0.23557	0.0606717	0.229578
TREML4	0.311135	0.425935	0.0856711	-0.109297	0.529664	0.227798	0.127514	-0.0937948	0.36854	0.2643	0.401316	-0.291549	0.141581	0.318352	0.193369
TRH	0.163534	-0.0211465	0.319307	0.185418	-0.242619	0.114258	0.51141	0.297342	0.0148232	0.611128	0.00314708	0.0994464	0.0275603	0.409778	0.178099
TRIL	0.162773	0.353317	0.493403	0.32952	0.469712	0.236612	-0.0571008	0.440763	0.304007	0.0855038	0.27491	-0.0502745	0.108646	0.252523	0.243165
TRIM29	0.0060904	0.474882	0.221927	0.00805992	0.475981	0.30595	0.208121	0.139161	0.352092	0.0734486	0.212652	0.118354	0.0539633	0.0883631	0.195646
TRIM44	0.235761	0.577209	0.042269	0.161618	0.416524	0.132128	0.158426	0.385824	0.319418	0.0677902	0.261919	0.142414	0.0370211	0.357433	0.235411
TRIM55	-0.00202068	0.365897	-0.16052	0.0365252	0.450686	0.243149	0.312097	-0.133839	0.392201	0.204815	0.267309	0.2513	0.273603	-0.00661085	0.178185
TRIM56	0.0824921	0.376227	0.453676	0.292464	0.553371	0.229848	0.15509	0.345029	0.233102	0.363138	0.142359	0.141387	0.205838	0.413815	0.284845
TRIT1	0.228568	0.466008	0.393391	0.290895	0.430487	0.207388	0.0240547	0.33645	0.326564	0.267514	0.284613	0.0654697	0.0709201	0.324568	0.265492
TRPV3	-0.041621	0.297421	-0.0156408	0.225131	0.233034	0.165088	0.200776	-0.0910864	0.298396	0.418801	0.194376	0.245099	0.105183	0.131087	0.169003
TSKU	0.0957976	0.443145	-0.136126	0.205413	0.55913	0.349417	0.106348	0.329733	0.282091	0.164581	0.35138	0.0779163	0.259958	0.257385	0.239012
TSPAN1	0.33811	0.200336	0.448225	0.454748	0.020659	-0.101174	0.101997	0.423616	0.307625	0.297957	0.139041	-0.209521	-0.0180931	0.348633	0.196583
TSPAN10	-0.0344401	0.455503	-0.0332519	0.101246	0.529239	0.328523	0.202003	-0.0536663	0.432588	0.293659	0.0317857	0.141472	0.0382031	0.14019	0.18379
TSPAN4	0.326103	0.154674	0.13069	0.322299	0.210971	-0.002049	0.274054	0.342104	0.0309309	0.548969	0.170435	0.129052	-0.132847	0.209305	0.193907
TSPO	0.161435	0.416168	0.454158	0.309045	0.463176	0.269808	0.0563675	0.435441	0.350176	0.318508	0.236639	0.11072	0.14182	0.386551	0.293572
TSPYL5	0.151097	-0.0284663	0.0699782	0.154916	0.0153802	0.202611	0.346249	-0.0570992	0.244364	0.545773	-0.055855	0.391709	0.00835852	0.372815	0.168702
TSSK1B	0.193488	0.203785	0.297017	0.3017	0.218451	0.148354	0.0697376	0.288985	0.215719	0.315886	0.172168	0.0334368	0.00493576	0.257315	0.194356
TSSK2	0.256537	0.403616	0.474786	0.272137	0.304647	0.0925932	0.06282	0.412052	0.342442	0.372764	0.169735	0.0148808	0.0545584	0.302354	0.252566
TTC19	0.0547138	0.290726	0.153904	0.364374	0.184126	0.0476621	0.0980925	0.364999	0.321526	0.193695	0.153291	0.00865191	-0.0142246	0.277602	0.17851
TTC39C	0.156534	0.51552	0.512798	0.360925	0.551165	0.39817	0.220896	0.156111	0.4563	0.487676	0.295477	-0.053295	0.275842	0.169533	0.321689
TTLL8	0.12365	0.384421	0.381565	0.125794	0.483107	0.153769	0.0322679	-0.053884	0.367523	0.11752	0.341574	0.0249516	0.204474	0.122899	0.200688
TUBA1B	0.14264	0.268467	0.102937	0.30832	0.333304	0.0491734	0.00267751	0.375329	0.321084	0.289298	0.0501824	-0.102529	0.0497973	0.317238	0.179137
UBE3B	0.139821	0.196438	0.242928	0.102301	0.227048	0.127072	0.240866	0.073248	0.152207	0.236736	0.203683	0.16848	0.200082	0.250749	0.182976
UCK1	0.184177	0.290103	0.291228	0.350147	0.236958	0.167919	-0.0450021	0.353363	0.209168	0.148396	0.285434	-0.158951	0.161706	0.180275	0.189637
UCN	0.245889	0.317574	0.493189	-0.00793428	0.296527	0.176119	0.372037	0.168035	0.258133	0.022978	0.127865	-0.343812	0.0229385	0.577693	0.194802
UGT1A6	-0.0566722	0.481221	0.163352	0.15617	0.558551	0.328893	0.255932	0.164451	0.399515	0.0725955	0.198084	0.103615	0.251838	0.112135	0.227834
UGT1A8	0.162389	0.445766	0.095733	0.428656	0.462798	0.30253	0.306205	0.505241	0.546826	0.386037	0.249144	0.225154	0.1491	0.268448	0.323859
ULK1	0.315368	0.419138	0.46319	0.1884	0.527488	0.236181	-0.168298	0.0530434	0.221164	0.0919779	0.3494	-0.0394755	0.161636	0.363606	0.227344
UPB1	0.316449	0.481183	0.600625	0.0517669	0.587439	0.0579766	-0.366226	0.46994	0.238935	-0.00279484	0.235124	0.2408	0.118455	0.332524	0.240157
UPF3A	-0.0654062	0.42223	0.0507449	0.0506415	0.532327	0.310109	0.399327	0.21017	0.427859	0.119344	0.26034	-0.0459325	0.383922	0.200078	0.232554
UPK1B	0.149898	0.295902	-0.0745931	0.388285	0.325266	0.190301	0.185782	0.295296	0.289004	0.326518	0.209254	0.0516617	0.0820041	0.0926266	0.200515
UPK2	0.0840991	0.456861	0.156408	0.00530079	0.341327	0.0916365	0.0555757	0.342071	0.335158	0.361646	0.195085	-0.0832615	0.0915432	0.2734	0.193346
UQCRQ	0.238201	0.345954	0.278264	0.187861	0.274045	0.26323	0.0596596	0.391431	0.328666	0.110901	0.247082	-0.0816964	0.0755334	0.333956	0.218078
USP37	0.212735	0.307754	0.147665	0.196154	0.443356	0.213817	0.046651	0.146212	0.342656	0.245139	0.194142	-0.045405	0.107861	0.329241	0.206284
USP54	-0.165839	0.262259	-0.0771819	0.30597	0.376044	0.275368	0.50521	0.38599	0.508541	0.0367088	0.120252	-0.0794865	0.292497	0.175766	0.208721
UTS2D	0.0474708	0.326346	0.322348	-0.144573	0.280011	0.132944	0.331247	0.0294537	0.434318	0.232338	0.170054	-0.0695213	0.152038	0.362134	0.186186
VANGL1	0.191757	0.33206	0.448341	0.099904	0.413102	0.160793	0.0418489	0.129353	0.2831	0.175002	0.214236	0.0546995	0.0803676	0.262312	0.206205
VANGL2	0.283748	0.469459	0.516594	0.105053	0.636086	0.340631	0.31267	0.415607	0.544148	-0.101869	0.463925	0.0642554	0.271691	0.403974	0.33757
VARS	0.224231	0.486919	0.500784	0.427536	0.444496	0.0872615	-0.217611	0.522283	0.448489	0.135366	0.231566	0.0241495	-0.0345368	0.3448	0.258981
VASN	0.257255	0.327119	0.306147	0.275255	0.326197	0.238949	0.260094	0.153645	0.353268	0.402722	0.374561	0.169383	0.228004	0.170573	0.274512
VCAM1	-0.0340057	0.0155219	-0.0481778	0.145955	0.432354	0.144875	0.336599	0.137178	0.364276	0.331934	0.137949	-0.0411703	0.302789	-0.0463592	0.155694
VGLL4	0.17198	0.290095	0.20051	0.187558	0.215812	0.159058	0.106454	0.325758	0.360105	0.31937	0.208088	0.036378	0.0676558	0.23886	0.206263
VIT	0.317519	0.467082	0.416458	0.476591	0.475383	0.2187	0.225144	0.24422	0.428975	0.371676	0.287254	0.0926096	0.133046	0.465464	0.330009
VPS18	0.2078	0.340972	0.162888	0.128135	0.440155	0.229141	-0.0136974	0.401892	0.300257	0.105003	0.302605	-0.0472169	0.0745092	0.250977	0.205959
VSIG2	0.236616	0.175577	0.23542	0.12201	0.173241	0.315285	-0.0115384	0.248986	0.0452252	0.294725	0.384587	0.189267	0.100521	0.247173	0.196935
VSX1	0.204637	-0.0180147	0.350049	0.145757	-0.284833	-0.0502408	0.47257	0.27282	0.108258	0.555447	0.132199	0.640961	0.0264126	0.318765	0.205342
VTCN1	0.101205	0.479946	0.438327	0.117088	0.362455	0.319337	0.182039	0.336635	0.453583	0.277403	0.281085	-0.119989	0.163187	0.221005	0.258093
VWA5B1	0.1241	0.161059	0.337776	0.110209	0.376513	0.0318678	-0.00555113	0.280059	0.196113	0.355068	0.157261	0.155621	0.0569338	0.199679	0.181193
WDR16	0.106405	0.14591	-0.0483486	0.516857	-0.00166791	0.130038	0.399483	0.43555	0.13479	0.735301	-0.0973986	0.101862	0.0143252	0.0668846	0.188571
WDR49	0.186181	0.430435	0.0765468	0.068552	0.197664	0.131368	0.0283165	0.0133861	0.527839	0.321481	0.257561	-0.225511	0.236989	0.287466	0.181305
WDR5	0.172197	0.22236	0.35377	0.186773	0.2884	0.328042	0.0192613	0.415818	0.353849	0.227109	0.175092	-0.0432158	0.0291959	0.37532	0.221712
WDR82	0.193639	0.346679	-0.00500545	0.0744577	0.512506	0.341652	0.0634718	0.368995	0.386996	0.119227	0.320483	-0.0068158	0.301855	0.314435	0.238041
WISP2	0.166798	0.514524	0.490638	0.206431	0.581249	0.333279	0.175362	0.295372	0.357299	0.262909	0.392049	0.103571	0.155662	0.210748	0.303278
WNK4	0.00476144	0.254121	0.659317	0.0554936	0.476223	0.0705194	0.334088	0.318776	0.140007	-0.0147689	0.192204	0.143185	0.0570368	0.642914	0.238134
WWC1	0.303137	0.127732	0.429243	0.0765136	0.242954	0.0571494	0.300448	0.171798	0.121574	0.406256	0.135508	-0.0828962	0.0757536	0.175181	0.181454
XAF1	0.260905	0.493971	0.366095	0.478624	0.521824	0.204353	0.155156	0.40668	0.465446	0.378269	0.396063	-0.0867057	0.210489	0.432308	0.334534
XRCC3	0.262789	0.453071	0.341764	0.233034	0.447625	0.255495	0.267908	0.367286	0.360086	0.387805	0.34275	0.15943	0.15425	0.383912	0.315515
XRCC5	0.322448	0.505035	0.549606	0.198594	0.430063	0.334523	0.151463	0.470106	0.473418	0.394477	0.258341	0.0875624	0.183417	0.257973	0.329788
YARS2	0.263424	0.354217	0.449797	0.134426	0.290755	0.0843569	0.164312	0.12758	0.425778	0.118658	0.307092	-0.266173	0.184884	0.344791	0.213136
YPEL2	0.28467	0.183008	0.340649	0.311672	0.304454	-0.0345433	-0.155501	0.43156	0.110382	0.318957	0.164707	0.0826333	-0.168093	0.226367	0.171494
ZAK	0.134703	0.303272	0.100047	0.180135	0.298128	0.183793	0.0774352	0.231383	0.355037	0.322071	0.173157	0.0895059	0.0978109	0.27585	0.201595
ZAP70	0.223966	0.408645	0.483281	0.119869	0.532288	0.317046	-0.0714689	0.393773	0.246607	0.0908739	0.262255	0.107278	0.0993982	0.211828	0.244689
ZBTB25	-0.247906	0.460675	0.0271468	0.0647565	0.42496	0.34901	0.324721	0.240936	0.531684	0.448155	0.130608	0.185825	0.268708	0.22468	0.245283
ZBTB47	0.319404	0.193756	0.458019	0.158935	0.241228	0.0418176	-0.0630322	-0.00967368	0.1694	0.379788	0.224656	0.00350088	0.0053709	0.20878	0.166568
ZBTB48	0.284744	0.447261	0.457091	0.0322325	0.186083	0.183351	0.217096	0.0973214	0.314206	0.339668	0.227069	-0.154688	0.117354	0.191377	0.210012
ZBTB8B	0.293658	0.36974	0.47225	0.0508569	0.51144	0.065694	0.0939961	0.390236	0.215529	0.147964	0.189178	-0.146353	0.00614747	0.345556	0.214707
ZC3H12C	0.32731	0.228866	0.275585	0.194903	0.0184999	0.12659	0.0504355	0.41047	0.223957	0.373294	0.296968	0.0638062	0.0750994	0.308727	0.212465
ZDHHC11	0.0359973	0.375861	0.252442	0.106276	0.427472	0.276605	-0.0526661	0.144194	0.33361	0.0309961	0.343693	0.155079	0.203501	0.0293966	0.190176
ZDHHC3	0.166223	0.385814	0.0955322	0.215228	0.487261	0.168778	-0.085857	0.176393	0.330061	0.15116	0.201788	0.0246461	0.173551	0.3911	0.205834
ZFP106	0.116511	0.428568	0.0102998	0.21943	0.224164	0.253013	0.310947	0.317518	0.477239	0.476831	0.203716	0.1647	0.0839641	0.406565	0.263819
ZFP28	0.343036	0.10684	0.603094	0.127539	-0.441053	0.0715802	0.721036	0.517301	0.112043	0.609532	0.0174356	0.326888	-0.0320376	0.184119	0.233382
ZHX1	0.249831	0.366586	0.100386	0.479783	0.289463	0.217393	-0.0358331	0.323476	0.434224	0.217911	0.279071	0.246096	0.133229	0.36837	0.262142
ZIC5	0.252201	-0.00752332	0.51698	0.549231	-0.27254	0.0853361	0.277562	0.345107	0.0998262	0.507217	-0.0022691	-0.0338763	0.0393184	0.223499	0.184291
ZIK1	0.0966613	-0.0395757	0.430553	0.163929	-0.0775506	0.214676	0.691473	0.233671	0.112825	0.673111	0.018537	0.589045	-0.0934592	0.342809	0.239765
ZKSCAN1	0.236571	0.404757	0.466881	0.34379	0.32602	0.227754	-0.0443405	0.400655	0.422303	0.37969	0.2351	-0.259748	0.0904431	0.154183	0.241718
ZMYND17	0.0680508	0.144516	0.235806	0.186397	0.226005	0.190252	0.0532493	0.450212	0.267341	0.430846	-0.00720273	-0.0596326	0.00443676	0.323367	0.179546
ZNF132	0.174176	-0.0396451	0.374123	0.193227	-0.383846	0.048135	0.296544	0.27556	0.235388	0.576365	-0.000468357	0.574924	-0.0465166	0.274802	0.182341
ZNF135	0.294138	-0.00682194	0.365604	0.171225	-0.395372	0.0431496	0.32382	0.36055	0.0466939	0.604378	0.183889	0.306039	-0.0771728	0.403396	0.187394
ZNF154	0.0922791	0.0424879	0.252541	0.319673	-0.0504522	0.0366007	0.375127	0.305824	0.121698	0.553341	0.10922	0.392081	-0.0601643	0.38407	0.205309
ZNF274	0.277777	0.0294716	0.308391	0.206351	-0.00115021	0.108711	0.170521	0.157667	0.125266	0.39439	0.226636	0.247566	-0.0173561	0.346173	0.184315
ZNF358	0.341018	0.563636	0.471381	0.248756	0.469991	0.249021	0.0294174	0.47486	0.507845	0.506374	0.332249	0.0883508	0.217877	0.444862	0.35326
ZNF428	0.254058	0.406628	0.212541	0.438523	0.381045	0.290362	0.0747013	0.531097	0.502732	0.385895	0.384953	-0.0444141	0.206609	0.411147	0.316848
ZNF436	0.309726	0.417475	0.449643	0.14172	0.448141	0.12735	-0.0932989	0.383644	0.373835	0.117687	0.369478	-0.0230294	0.0908685	0.369845	0.248792
ZNF454	0.139344	0.044426	0.438703	-0.14141	0.345766	0.0798837	-0.0353958	0.137817	0.11665	0.544189	0.182574	0.291777	-0.0234893	0.347214	0.176289
ZNF470	0.234822	0.226012	0.362138	-0.0397885	-0.350986	0.0508699	0.480042	0.215924	0.191905	0.56236	0.0171106	0.142117	-0.00374948	0.18617	0.162496
ZNF471	0.273048	0.0707253	0.449463	0.431161	-0.384175	0.0164847	0.0741597	0.242799	0.057419	0.701809	0.0285579	0.19584	-0.0125569	0.51368	0.189887
ZNF513	0.218327	0.38861	0.49812	0.153581	0.520195	0.25056	0.099038	0.162916	0.301107	0.0893803	0.376951	0.123521	0.138823	0.276252	0.256956
ZNF532	0.249635	0.233395	0.333347	0.13364	0.271273	0.172797	-0.0520094	0.0873626	0.320747	0.212969	0.306359	0.17392	0.175826	0.327446	0.210479
ZNF542	0.250154	0.0505705	0.188226	0.224838	-0.41645	0.159496	0.300486	0.312861	0.179065	0.749698	-0.0298688	0.505536	-0.00825864	0.3419	0.20059
ZNF563	0.0666022	0.362223	-0.0591148	0.109735	0.455868	0.259533	0.20631	0.379634	0.330104	0.36347	0.25309	0.0621354	0.0456905	0.186926	0.215872
ZNF582	0.246501	0.031046	0.207902	0.241722	-0.177893	0.143454	0.34938	0.19597	0.230839	0.605408	0.00263324	0.52959	0.00521263	0.457827	0.219256
ZNF593	0.235116	0.388852	-0.0704907	0.260593	0.222806	0.212905	0.134257	0.117151	0.34614	0.337447	0.273907	-0.0925249	0.198838	0.277261	0.203018
ZNF608	0.274002	0.204002	-0.0821596	0.508268	0.520127	0.125136	0.205028	0.492387	0.344425	0.308562	0.191182	0.280827	0.105113	0.355148	0.273718
ZNF625	0.40061	0.0482006	-0.0379117	0.459106	0.18991	0.260728	0.237621	0.341121	0.294158	0.465006	0.0593264	0.723285	0.000363722	0.478809	0.280024
ZNF628	0.146512	0.130318	0.232803	0.304761	0.331357	0.0210805	0.0107052	0.343818	0.306001	0.299736	0.115145	-0.0506122	-0.0374144	0.290489	0.174621
ZNF642	0.277096	0.377382	0.20684	0.317595	0.284845	0.125434	-0.00470812	0.270722	0.42288	0.222916	0.329105	-0.183154	0.132384	0.33506	0.222457
ZNF665	0.135268	-0.00104009	-0.0459303	0.4347	-0.260301	0.0704108	0.510349	0.119241	0.109543	0.479972	0.0955729	0.584065	0.0142705	0.297289	0.181672
ZNF677	0.31312	0.0240646	0.484644	0.416882	-0.163753	0.11796	0.173953	0.234557	0.108321	0.703752	0.173724	0.374852	-0.00108215	0.468944	0.244996
ZNF682	0.134863	0.132194	0.352057	0.481039	-0.231459	0.251244	0.629527	0.0739524	0.19498	0.437348	0.149332	0.185579	0.00306514	0.00711324	0.20006
ZNF683	0.164014	0.445133	0.280778	0.0135162	0.459324	0.239469	0.17961	0.13426	0.36951	0.352684	0.269926	-0.000130414	0.072878	0.250869	0.230846
ZNF704	0.226853	0.245973	0.545791	0.226341	0.178487	0.220689	0.261336	0.00110138	0.274802	0.144642	0.091688	-0.128534	0.254095	0.215118	0.197027
ZNF710	0.370803	0.272772	0.364115	0.238558	0.516134	0.245484	0.226461	0.236174	0.384738	0.013682	0.418204	0.112942	0.183618	0.325543	0.279231
ZNF829	0.360673	-0.0358706	0.5445	0.336818	-0.238199	0.156437	0.370619	0.214461	0.349616	-0.0136597	0.196168	0.516566	-0.0514051	0.548158	0.232492
ZNRF3	0.304253	0.371039	0.246781	0.200746	0.416466	0.195837	-0.0428	0.465919	0.435504	0.140562	0.251466	-0.0181953	0.113959	0.390024	0.247969
ZSCAN12L1	0.193828	-0.0574178	0.230445	0.440489	0.00615792	0.000693997	0.213836	0.215151	0.0401944	0.410271	0.111521	0.435668	-0.0505748	0.305405	0.178262

## Sheet: Promoter hypomethylation
Differential methylation levels (Δβ) of hypomethylated promoter genes (Genes in Red font are uniformfy differentially hypomethylated in TSS1500, TSS200 and 5'UTR):
Gene	pt_2	pt_6	pt_8	pt_9	pt_13	pt_14	pt_16	pt_18	pt_19	pt_20	pt_21	pt_22	pt_23	pt_27	Avg. Δβ value
C19orf59	-0.279733	-0.437065	-0.497369	-0.147029	-0.557086	-0.319726	-0.256078	-0.126713	-0.439796	-0.280493	-0.352292	-0.0388419	-0.171052	-0.33044	-0.302408
C3AR1	-0.290621	-0.339099	-0.535537	-0.27265	-0.263925	-0.244152	-0.374166	-0.414833	-0.415556	-0.298173	-0.321349	-0.127994	-0.209245	-0.376588	-0.320278
CASS4	-0.213975	-0.451055	-0.600078	-0.0276807	-0.450107	-0.308851	-0.0644997	-0.136623	-0.397503	-0.0402089	-0.345834	0.0673009	-0.16134	-0.221678	-0.239438
CCRL2	-0.203338	-0.504626	-0.536579	-0.286974	-0.489039	-0.296372	-0.142055	-0.421026	-0.490481	-0.0529923	-0.358237	-0.0850208	-0.153548	-0.456858	-0.319796
CD22	-0.245122	-0.548963	-0.636148	-0.225483	-0.519134	-0.395133	-0.166057	-0.127029	-0.5036	0.034038	-0.402824	0.272721	-0.320714	-0.486309	-0.304983
CD38	-0.307637	-0.416089	-0.614575	-0.108554	-0.363137	-0.223504	-0.126928	-0.0761584	-0.378152	-0.206524	-0.290041	0.0657086	-0.247954	-0.437439	-0.266499
CLNK	-0.394888	-0.542971	-0.642869	-0.134381	-0.765623	-0.304639	-0.244737	-0.148769	-0.65308	-0.160575	-0.56051	-0.110404	-0.281313	-0.629971	-0.398195
CNR2	-0.363855	-0.604211	-0.580797	-0.442622	-0.489293	-0.188003	-0.1976	-0.0572162	-0.593349	-0.0158281	-0.491898	0.00108929	-0.248759	-0.482826	-0.339655
DOK3	-0.308235	-0.42202	-0.570611	-0.0668774	-0.288497	-0.311406	-0.218338	-0.00138249	-0.383543	0.0155833	-0.350816	0.0839374	-0.344217	-0.19787	-0.240307
FAM129C	-0.224483	-0.365928	-0.57582	-0.00521566	-0.534158	-0.254808	0.0422952	-0.00125371	-0.393977	-0.0256972	-0.372163	0.188614	-0.307699	-0.283982	-0.222448
FBP1	-0.0760638	-0.41109	-0.242087	-0.00664699	-0.42371	-0.28207	-0.0413549	-0.0807433	-0.415867	-0.295413	-0.244914	0.0223861	-0.192647	-0.413793	-0.221715
GMFG	-0.448137	-0.552393	-0.617445	-0.42646	-0.311915	-0.236265	-0.170939	-0.159683	-0.524491	0.0997414	-0.412974	-0.00591044	-0.0655505	-0.536209	-0.312045
GPR114	-0.25362	-0.421637	-0.532803	0.0569389	-0.40537	-0.332334	-0.109563	-0.077072	-0.418355	0.0710611	-0.376529	0.136724	-0.296682	-0.155058	-0.22245
GRAP2	-0.359581	-0.376552	-0.602488	-0.363842	-0.275359	-0.0635102	-0.136846	-0.199895	-0.297991	-0.11194	-0.341244	-0.0418371	-0.0493076	-0.532536	-0.268066
INPP5D	-0.278526	-0.468119	-0.575123	-0.0887059	-0.688194	-0.215476	0.00569994	-0.147582	-0.43902	0.0751561	-0.549979	-0.219484	-0.193378	-0.291917	-0.291046
LST1	-0.317209	-0.491489	-0.552098	-0.103165	-0.589703	-0.219981	-0.157362	0.00501374	-0.58267	0.119935	-0.432586	0.0779343	-0.223607	-0.507714	-0.283907
MLC1	-0.194121	-0.414075	-0.418257	-0.0736871	-0.534014	-0.354977	-0.190488	-0.178786	-0.471758	0.0139861	-0.369245	0.0563871	-0.206435	-0.333316	-0.262056
NLRP3	-0.164514	-0.422372	-0.391251	-0.263422	-0.247231	-0.29983	-0.352387	-0.286975	-0.5098	-0.362273	-0.326857	-0.0799577	-0.247155	-0.341504	-0.306824
PARVG	-0.220575	-0.365783	-0.515578	-0.252561	-0.49439	-0.221307	-0.265286	-0.0158199	-0.452633	-0.230708	-0.284842	-0.00805242	-0.316099	-0.391515	-0.288225
PDE1A	-0.236743	-0.414857	-0.434077	-0.265504	-0.516003	-0.188305	-0.214123	-0.245932	-0.396448	-0.284784	-0.264025	0.0151836	-0.120571	-0.525681	-0.292276
PIK3CG	-0.288113	-0.420063	-0.648445	-0.334207	-0.433863	-0.26719	-0.052038	-0.0538885	-0.395164	0.056116	-0.497284	0.00401136	-0.0846252	-0.478481	-0.278088
PIK3R6	-0.178542	-0.456246	-0.538853	-0.125784	-0.321649	-0.258759	-0.0826071	-0.0762875	-0.381793	-0.0471797	-0.287389	-0.0738255	-0.304944	-0.438667	-0.25518
PLCB2	-0.239358	-0.530234	-0.452712	-0.0806502	-0.597842	-0.399046	-0.205115	-0.0780177	-0.554682	0.00522756	-0.453404	-0.0293454	-0.276762	-0.421156	-0.308078
PTPN7	-0.245908	-0.426785	-0.582458	0.0292542	-0.538413	-0.225695	-0.0263293	-0.099458	-0.52301	0.0425278	-0.381756	0.117328	-0.18455	-0.321588	-0.240489
SCML4	-0.396997	-0.50204	-0.75951	-0.0853353	-0.506924	-0.305254	-0.227376	-0.0544735	-0.669295	-0.118472	-0.587401	0.178609	-0.301141	-0.654013	-0.356402
SIGLEC12	-0.290467	-0.370838	-0.546847	-0.158246	-0.334503	-0.35068	-0.151677	-0.233598	-0.481274	-0.22419	-0.295945	-0.000209863	-0.121014	-0.425397	-0.284635
SPI1	-0.246877	-0.542153	-0.498355	-0.21195	-0.62238	-0.271949	-0.250672	-0.054736	-0.519487	-0.116007	-0.373123	-0.214632	-0.235501	-0.447458	-0.328949
SPN	-0.315123	-0.472872	-0.5045	-0.054813	-0.458311	-0.275658	-0.125546	-0.0509955	-0.533029	0.0425654	-0.44651	-0.0358928	-0.213522	-0.468466	-0.279477
TREM1	0.0830726	-0.152069	0.045276	-0.160653	-0.13223	-0.274786	-0.340943	-0.416424	-0.288027	-0.428913	-0.249644	-0.138035	-0.198704	-0.25359	-0.207548
TREML2	-0.214112	-0.384011	-0.503724	-0.109254	-0.282481	-0.231683	-0.303546	-0.160504	-0.401668	0.0545929	-0.313015	0.213562	-0.244703	-0.364456	-0.231786
TSPAN32	-0.285257	-0.432087	-0.527834	-0.0457931	-0.507668	-0.31269	-0.180326	-0.100165	-0.568013	0.0566431	-0.412392	-0.155732	-0.269673	-0.413997	-0.296785
VSTM1	-0.317614	-0.438315	-0.235186	-0.262915	-0.397063	-0.23935	-0.337652	-0.240868	-0.284788	-0.563856	-0.248336	-0.154416	-0.127608	-0.482649	-0.30933
SEPT1	-0.347784	-0.512491	-0.604924	-0.0208789	-0.522208	-0.262547	0.0240956	-0.106003	-0.455459	0.0259885	-0.593183	-0.161621	-0.300903	-0.403026	-0.302925
A2M	-0.368045	-0.440936	-0.546946	-0.346682	-0.362014	-0.122314	-0.0698534	-0.406972	-0.297467	-0.478965	-0.288521	-0.217421	-0.0609894	-0.420446	-0.316255
AACSL	-0.244067	-0.500923	-0.0377709	-0.0461711	-0.393597	-0.305054	-0.244648	-0.123686	-0.521604	0.0192289	-0.418071	0.229408	-0.325005	-0.194798	-0.221911
AADACL3	0.00285622	-0.494258	-0.0332318	-0.294378	-0.58155	-0.374507	-0.235637	-0.126617	-0.626981	-0.0135276	-0.349793	-0.322176	-0.443807	-0.271559	-0.297512
ABCA10	-0.209651	-0.337529	-0.434763	-0.177667	-0.386955	-0.188044	-0.117474	-0.395568	-0.30681	-0.435141	-0.179944	-0.129945	-0.0620618	-0.428784	-0.270738
ABHD1	-0.114848	-0.357195	0.00947786	-0.213959	-0.518144	-0.185532	-0.202871	-0.0127269	-0.376507	-0.161521	-0.17855	-0.212727	-0.152504	-0.383039	-0.218617
ABP1	-0.0907635	-0.329956	-0.392981	-0.259185	-0.256262	-0.155576	-0.227961	-0.0873903	-0.214078	-0.300956	-0.14664	0.0900525	-0.111806	-0.316554	-0.200004
ACAN	-0.135115	-0.417003	0.0364647	-0.303092	-0.356337	-0.309985	0.0440707	-0.1282	-0.383329	-0.0925459	-0.135019	-0.0767612	-0.13633	-0.182401	-0.18397
ACN9	-0.187712	-0.431205	-0.4558	0.0217043	-0.455287	-0.266887	-0.247957	-0.120715	-0.391687	-0.0774082	-0.317505	0.178795	-0.255238	-0.387405	-0.24245
ACOT11	-0.0302085	-0.462496	-0.597585	0.01764	-0.440471	-0.495158	-0.327264	0.00745332	-0.537252	0.0208953	-0.249285	0.037551	-0.551712	-0.153405	-0.268664
ACRBP	-0.209838	-0.356197	-0.453497	-0.269262	-0.176313	-0.168877	0.00422393	-0.440986	-0.262907	-0.434722	-0.07386	0.321078	-0.12593	-0.0419404	-0.192073
ADAD2	0.0363427	-0.424365	-0.0601539	-0.107256	-0.32611	-0.397429	-0.530258	-0.0624585	-0.453567	-0.0234194	-0.199071	-0.256414	-0.377158	-0.214527	-0.24256
ADAM19	-0.0253846	-0.337905	-0.374097	-0.246465	-0.111702	-0.335308	-0.193562	-0.0519862	-0.377672	-0.0741437	-0.223983	0.0253097	-0.381807	-0.243955	-0.210904
ADAM28	-0.36928	-0.542762	-0.557201	-0.365133	-0.371225	-0.310729	-0.266987	-0.269478	-0.540067	-0.482206	-0.404642	0.106765	-0.326167	-0.451809	-0.367923
ADH4	0.0786913	-0.454206	-0.112476	-0.062632	-0.113002	-0.235099	-0.237866	-0.291249	-0.10403	-0.41687	-0.158073	-0.114057	-0.148819	-0.188381	-0.182719
ADORA2A	-0.223949	-0.511265	-0.4869	-0.247623	-0.465774	-0.200556	-0.229324	0.00952717	-0.569696	0.00693211	-0.341094	0.123728	-0.207916	-0.473861	-0.272698
AGRP	-0.0116838	-0.411966	-0.188636	0.000233688	-0.300653	-0.369548	-0.321098	-0.0513179	-0.490198	-0.0218495	-0.312722	-0.0101747	-0.451478	-0.0737925	-0.215349
AGTR1	-0.230319	-0.418424	-0.607089	-0.414142	-0.394878	-0.369491	-0.351212	-0.501027	-0.612541	-0.314765	-0.357737	-0.324857	-0.315143	-0.505945	-0.408398
AHCYL1	0.0088115	-0.421901	-0.125734	-0.0164798	-0.549331	-0.40232	-0.248136	-0.228912	-0.478927	0.0268093	-0.315811	0.0196407	-0.277744	-0.245559	-0.232542
AHCYL2	-0.171088	-0.340691	-0.389116	0.0625077	-0.465826	-0.117662	0.042535	-0.289264	-0.37864	0.00874628	-0.186003	-0.144437	-0.159905	-0.522683	-0.217966
AIF1	-0.237139	-0.443295	-0.545413	-0.300089	-0.425269	-0.198101	-0.15492	0.0203844	-0.337802	-0.113742	-0.219017	0.206155	-0.279092	-0.44176	-0.247793
AKNA	0.0241502	-0.434293	-0.673342	0.0153647	-0.439896	-0.344583	-0.30366	-0.0714996	-0.463349	-0.015322	-0.338585	0.0209622	-0.441436	-0.0677417	-0.252374
ALDH1A1	-0.103238	-0.283528	-0.5646	-0.354983	-0.0842994	-0.197382	-0.320731	-0.0866376	-0.313936	-0.294197	-0.309033	0.083573	-0.171427	-0.450573	-0.246499
ALG1L2	-0.112369	-0.378478	-0.294554	-0.202727	-0.271638	-0.359042	-0.284202	-0.103976	-0.518086	-0.144382	-0.293052	-0.299089	-0.296808	-0.382561	-0.281497
ALMS1P	-0.25469	-0.41717	-0.528144	-0.247754	-0.40005	-0.26452	-0.140682	-0.118306	-0.449415	-0.0521343	-0.30313	-0.19188	-0.241457	-0.385847	-0.28537
ALOX12P2	-0.0604626	-0.220573	-0.527253	-0.256063	-0.335905	-0.213299	-0.0590608	-0.375551	-0.255259	-0.438065	-0.160744	-0.203255	-0.0578914	-0.249024	-0.243743
AMBP	-0.313248	-0.430048	-0.563316	-0.203307	-0.373174	-0.235823	-0.13724	-0.186291	-0.434115	-0.132535	-0.323387	-0.0608641	-0.162001	-0.500698	-0.289718
AMN1	-0.245822	-0.394852	-0.594235	-0.215087	-0.288499	-0.158318	-0.262907	-0.397028	-0.293214	-0.295816	-0.0931654	-0.285172	-0.164315	-0.114909	-0.271667
ANGPTL5	-0.0504639	-0.348259	-0.603179	0.0360449	-0.426092	-0.28669	-0.196008	-0.089841	-0.399191	-0.165372	-0.291205	-0.116148	-0.263436	-0.268494	-0.247738
ANK3	-0.0110448	-0.140877	-0.110722	-0.406924	-0.0342488	-0.0327311	-0.0577714	-0.54834	-0.174493	-0.549359	-0.00856238	-0.288355	-0.15319	-0.143263	-0.189992
ANKRD1	0.0335226	-0.614617	-0.100981	-0.0727337	-0.715358	-0.454005	-0.611694	-0.614192	-0.638647	-0.00705113	-0.234207	-0.455654	-0.491695	-0.378842	-0.382583
ANKRD22	-0.116634	-0.39932	-0.221299	0.0262977	-0.535476	-0.366028	-0.546987	0.0397575	-0.519757	0.0474493	-0.416311	-0.0946448	-0.437368	-0.0158077	-0.254009
ANKRD27	-0.0811344	-0.526824	-0.532251	0.0792687	-0.45187	-0.372573	-0.107343	-0.183589	-0.416961	0.0749086	-0.319184	0.113077	-0.339276	-0.21256	-0.234022
ANKS1B	-0.0883232	-0.277222	-0.510126	-0.334569	-0.342891	-0.0780252	-0.198393	-0.361386	-0.321973	-0.458933	-0.152373	-0.00178487	-0.174919	-0.325518	-0.259031
ANO2	-0.493461	-0.681101	-0.611293	-0.114778	-0.280685	-0.401985	-0.307252	-0.48385	-0.480687	-0.198763	-0.530221	-0.31524	-0.208367	-0.546812	-0.403892
ANPEP	-0.133102	-0.337666	0.0534736	-0.275946	-0.424509	-0.167411	0.286937	-0.0548609	-0.395566	-0.553796	-0.337676	-0.073355	-0.11539	0.0267843	-0.17872
ANTXRL	-0.276258	-0.352845	-0.466464	-0.300166	-0.171094	-0.147347	-0.0390434	-0.46408	-0.284375	-0.0455036	-0.189244	-0.114934	-0.156137	-0.312594	-0.237149
APBB1IP	-0.461754	-0.576735	-0.596957	-0.464129	-0.59692	-0.349938	-0.137403	-0.0640211	-0.594825	-0.293114	-0.495138	-0.136954	-0.238095	-0.521768	-0.394839
APLNR	-0.328394	-0.480764	-0.493861	-0.30985	-0.450451	-0.202374	0.0372629	-0.197949	-0.360247	-0.0183337	-0.324188	0.291807	-0.164245	-0.392231	-0.242416
APOBEC3D	-0.167383	-0.549799	-0.276761	-0.179357	-0.629755	-0.244443	0.328267	-0.31981	-0.187943	-0.438719	-0.294672	-0.0671366	-0.102487	-0.38396	-0.250997
APOC2	-0.0959907	-0.343589	-0.303761	-0.0633572	-0.372609	-0.210358	-0.415774	-0.0408891	-0.296673	-0.0835357	-0.226277	-0.0282618	-0.22079	-0.195661	-0.206966
APOL3	-0.186902	-0.443641	-0.5481	-0.142994	-0.311282	-0.128449	-0.264812	-0.126143	-0.371944	-0.0382941	-0.28808	0.217688	-0.269564	-0.474228	-0.241196
AQP1	-0.123683	-0.416843	-0.190072	-0.347135	-0.487145	-0.250253	-0.0189348	-0.12993	-0.433273	-0.0056298	-0.234698	0.0452965	0.00347867	-0.538694	-0.223394
ARG1	-0.0350338	-0.412312	0.22203	0.0754442	-0.341649	-0.367473	-0.565574	0.0740896	-0.480647	-0.206745	-0.36388	0.01553	-0.440572	-0.163794	-0.213613
ARHGAP24	-0.0699322	-0.449586	-0.340361	0.0521771	-0.363409	-0.137066	-0.264816	-0.15781	-0.229861	-0.335419	-0.193188	-0.230423	-0.106691	-0.31115	-0.22411
ARHGAP30	-0.259972	-0.406514	-0.598925	0.0476137	-0.501771	-0.241127	0.11254	-0.116462	-0.396378	0.0741074	-0.538254	0.143322	-0.129483	-0.102126	-0.208102
ARHGDIB	-0.433694	-0.445063	-0.63137	-0.0430175	-0.484573	-0.15589	0.0665874	-0.367122	-0.387804	0.0534749	-0.43602	0.334593	-0.0472796	-0.435727	-0.243779
ARL5C	-0.165913	-0.435575	-0.574254	0.0594972	-0.454621	-0.205718	0.113363	-0.174016	-0.351556	0.0742537	-0.26869	0.242778	-0.19015	-0.381408	-0.193715
ATG7	0.00974741	-0.402948	0.00380136	0.111074	-0.395514	-0.334807	-0.405211	-0.11252	-0.469619	-0.118913	-0.265416	-0.0657446	-0.387023	-0.16688	-0.214284
ATIC	-0.214064	-0.433589	-0.520124	-0.231407	-0.0867834	-0.156056	-0.180344	-0.416931	-0.256749	-0.229706	-0.296596	-0.179817	-0.0808607	-0.188194	-0.247944
ATP11A	-0.0924623	-0.590805	-0.604281	0.0560807	-0.524624	-0.330766	-0.328827	-0.09797	-0.529439	-0.0652019	-0.322367	0.00581639	-0.25344	-0.351746	-0.28786
ATP8B4	-0.415277	-0.54807	-0.599709	-0.272291	-0.427189	-0.33257	-0.358167	-0.314239	-0.56265	-0.26081	-0.492782	-0.0620172	-0.320979	-0.531969	-0.392766
AVIL	0.101016	-0.450139	-0.249152	-0.276984	-0.49937	-0.31738	-0.444951	-0.0589593	-0.383739	-0.394324	-0.176109	-0.15807	-0.261314	-0.2686	-0.274148
AVP	-0.193681	-0.311472	-0.555146	0.0910857	-0.479929	-0.214012	-0.203616	-0.0762068	-0.318806	0.0386094	-0.144472	-0.0452182	-0.157437	-0.432366	-0.214476
AZI1	-0.135234	-0.522846	-0.116498	0.0916651	-0.429171	-0.311639	0.0892281	-0.217675	-0.472554	-0.0875442	-0.236114	0.0489086	-0.275147	-0.474936	-0.217825
AZU1	-0.146445	-0.413961	-0.443161	-0.286111	-0.225451	-0.245758	-0.259322	-0.130255	-0.485094	-0.262552	-0.267559	-0.221979	-0.188238	-0.352402	-0.280592
B2M	-0.347306	-0.535534	-0.709595	0.00998458	-0.500898	-0.459857	0.000166046	-0.0849321	-0.490395	0.000371351	-0.677225	0.313543	-0.253834	-0.248685	-0.284585
B3GNT8	-0.0160777	-0.376489	-0.587771	0.00695151	-0.415913	-0.402262	-0.0560296	-0.133888	-0.398741	0.045257	-0.379697	-0.119787	-0.339858	-0.0912925	-0.233257
B4GALT4	-0.242144	-0.518761	-0.654629	0.0334451	-0.591616	-0.212005	0.0616729	-0.118955	-0.468988	0.0526728	-0.500654	0.335954	-0.268157	-0.120142	-0.22945
B4GALT7	-0.245952	-0.215082	-0.304207	-0.237272	-0.247901	-0.0208776	-0.0669066	-0.374644	-0.253773	-0.396518	-0.131341	-0.0973347	-0.0122129	-0.399172	-0.214514
BCAS4	-0.119807	-0.443088	-0.608987	0.0654329	-0.526585	-0.249174	0.170783	-0.0603517	-0.347933	-0.320545	-0.244689	0.293509	-0.214176	-0.167387	-0.198071
BCL2L14	-0.354865	-0.360326	-0.648207	0.0125357	-0.107239	-0.203381	0.231304	-0.116989	-0.38994	0.0692306	-0.491449	-0.476243	-0.154004	-0.696449	-0.263287
BIN2	-0.235072	-0.425934	-0.613587	0.00341789	-0.470527	-0.240882	0.157849	-0.0565169	-0.405452	0.0169137	-0.585066	0.233572	-0.258796	-0.173688	-0.218126
BMI1	-0.126298	-0.42584	-0.572289	-0.0457069	-0.628967	-0.345719	-0.351179	-0.102872	-0.404887	-0.167692	-0.350947	-0.0899978	-0.35923	-0.182324	-0.296711
BRCA2	0.0220978	-0.484646	-0.116048	0.00507594	-0.385815	-0.360892	-0.0893866	-0.0758187	-0.540578	-0.00764007	-0.322134	-0.0948193	-0.41402	-0.0759612	-0.210042
BST2	-0.310693	-0.57503	-0.551731	0.348536	-0.373132	-0.296151	-0.265754	-0.0594618	-0.331773	-0.418488	-0.373711	-0.120568	-0.14845	-0.355075	-0.273677
BTLA	-0.408792	-0.425841	-0.7111	-0.0294972	-0.372279	-0.129497	0.175008	-0.0655468	-0.397593	0.0409756	-0.417404	0.256961	-0.173249	-0.225104	-0.205926
C10orf128	-0.272469	-0.515224	-0.645138	-0.42126	-0.553645	-0.346584	-0.334352	-0.123266	-0.673704	-0.267622	-0.459771	-0.152983	-0.36044	-0.613025	-0.409963
C10orf27	-0.224114	-0.435217	-0.56514	-0.260871	-0.426448	-0.271445	-0.121092	-0.130431	-0.491949	-0.0322015	-0.394895	0.096443	-0.283487	-0.379966	-0.280058
C11orf41	-0.0254267	-0.38672	-0.274369	-0.00734668	-0.302242	-0.37626	-0.296169	-0.0201128	-0.508895	-0.0177682	-0.276921	-0.0748778	-0.407037	-0.220075	-0.228159
C11orf42	-0.0269363	-0.464062	-0.109313	-0.0184181	-0.394999	-0.449979	-0.47913	-0.0229811	-0.55427	-0.0466413	-0.326936	-0.0963131	-0.509741	-0.119202	-0.258494
C13orf30	-0.0609842	-0.366825	-0.422954	-0.214496	-0.274982	-0.271369	-0.29782	-0.108652	-0.46936	-0.279784	-0.240181	-0.0727266	-0.195941	-0.366053	-0.260152
C14orf162	-0.0555394	-0.402797	-0.606161	-0.0195893	-0.200509	-0.310966	-0.0190342	-0.116866	-0.428779	0.00578574	-0.243764	-0.355711	-0.332388	-0.0621498	-0.22489
C15orf54	-0.154955	-0.370254	-0.546723	0.0745692	-0.572749	-0.211462	-0.101524	-0.0962165	-0.426578	0.0168	-0.332316	0.159564	-0.346811	-0.353421	-0.233005
C16orf38	-0.17445	-0.336799	-0.126015	-0.122895	-0.441949	-0.237056	-0.228285	-0.136445	-0.418065	-0.106266	-0.18389	-0.013645	-0.197671	-0.199352	-0.20877
C16orf89	-0.142438	-0.278695	-0.537184	-0.30803	-0.360146	-0.351407	-0.546246	-0.165007	-0.581195	-0.279617	-0.316821	-0.112895	-0.395176	-0.43633	-0.343656
C17orf105	-0.165274	-0.366374	-0.538349	0.0612385	-0.297964	-0.295307	-0.212756	-0.0714363	-0.413435	0.0553275	-0.271678	-0.150938	-0.267959	-0.433619	-0.240609
C17orf108	-0.188958	-0.385436	-0.520755	-0.134568	-0.238743	-0.201194	-0.0915407	-0.148039	-0.425524	-0.107813	-0.345186	-0.132324	-0.203995	-0.331566	-0.246832
C17orf59	0.0393278	-0.373937	-0.198684	-0.036615	-0.24634	-0.399835	-0.189522	0.00873547	-0.438576	-0.101491	-0.368443	-0.11077	-0.451178	-0.102163	-0.212106
C17orf74	-0.303473	-0.537129	-0.538903	0.00848575	-0.587788	-0.276697	-0.0707708	-0.0895579	-0.48635	-0.0200614	-0.397688	-0.23412	-0.26673	-0.472883	-0.305262
C17orf82	-0.241018	-0.284968	-0.365639	0.29929	-0.31317	-0.358981	-0.27354	-0.352594	-0.325983	-0.556171	-0.131137	0.263148	-0.0964902	-0.584286	-0.237253
C17orf87	-0.317657	-0.397593	-0.591063	-0.0146418	-0.465628	-0.213276	0.00911546	-0.108255	-0.397106	-0.00922557	-0.347048	0.320419	-0.35596	-0.224483	-0.222314
C19orf35	-0.311793	-0.324258	-0.406415	-0.308227	-0.0562686	-0.250519	-0.0161553	0.151129	-0.387227	-0.458987	-0.120453	-0.0101768	0.0248666	-0.568681	-0.217369
C19orf38	-0.171693	-0.549048	-0.59187	-0.0131838	-0.626351	-0.372645	0.0850973	-0.0633642	-0.500813	0.0601233	-0.336204	0.150946	-0.28531	-0.256796	-0.247937
C19orf39	-0.300373	-0.353616	-0.479268	-0.307849	-0.309064	-0.262708	-0.129359	-0.168369	-0.533473	-0.207567	-0.387411	-0.189069	-0.264039	-0.37684	-0.304929
C19orf62	-0.267084	-0.318052	-0.527135	-0.125884	-0.288828	-0.166752	0.123618	-0.313956	-0.287719	-0.367011	-0.224817	-0.0199826	-0.111541	-0.150103	-0.217518
C19orf71	-0.0110668	-0.412104	-0.0795406	-0.0112412	-0.302477	-0.441905	-0.314422	-0.0627624	-0.514041	-0.0542635	-0.307138	-0.117698	-0.443314	-0.0642636	-0.224017
C1orf175	-0.0829208	-0.406758	-0.4636	-0.0181151	-0.586987	-0.357247	-0.347652	-0.186399	-0.473591	-0.0186079	-0.178465	0.0922112	-0.330053	-0.416086	-0.269591
C1orf55	-0.308338	-0.484871	-0.621195	0.0232569	-0.26949	-0.31594	0.0126682	-0.0724417	-0.420354	0.0638547	-0.462516	-0.0865182	-0.252661	-0.211445	-0.243285
C1QL1	-0.211106	-0.287878	-0.498214	0.0958678	-0.305566	-0.147727	-0.209277	-0.0234169	-0.362052	-0.114171	-0.260407	-0.0944867	-0.114595	-0.311624	-0.203189
C1QTNF3	-0.0214346	-0.429739	-0.221531	-0.116495	-0.373766	-0.228537	-0.330163	-0.104416	-0.327038	-0.185114	-0.214291	-0.238718	-0.185406	-0.350099	-0.237625
C1QTNF4	-0.34447	-0.559249	-0.594103	-0.210547	-0.626574	-0.319919	-0.304299	-0.119016	-0.495973	-0.22676	-0.519863	-0.0781282	-0.203251	-0.526882	-0.36636
C20orf135	-0.211568	-0.320363	-0.39688	-0.156034	-0.48203	-0.255621	-0.296421	0.0326051	-0.395413	-0.0777967	-0.194801	0.285809	-0.229714	-0.30397	-0.214443
C20orf27	-0.046395	-0.458932	-0.596358	0.0237135	-0.621963	-0.333963	-0.148764	-0.0887627	-0.466852	0.0431789	-0.340639	0.123001	-0.407481	-0.037864	-0.239863
C21orf62	-0.0177758	-0.552165	-0.6108	-0.364325	-0.646038	-0.354436	-0.222718	-0.167337	-0.419745	0.0173341	-0.0866138	0.314205	-0.27106	-0.519977	-0.278675
C21orf7	-0.229586	-0.45604	-0.434209	-0.245728	-0.522232	-0.199378	-0.170899	-0.160379	-0.484936	-0.288325	-0.355018	0.159749	-0.223921	-0.317828	-0.280624
C21orf96	-0.157187	-0.433441	-0.569014	0.0704812	-0.422075	-0.16436	-0.324585	0.00198092	-0.51815	-0.0608051	-0.266729	0.15406	-0.237729	-0.450866	-0.241316
C22orf34	-0.205747	-0.409094	-0.51226	-0.185016	-0.415258	-0.163932	-0.306775	-0.0140142	-0.513453	-0.402661	-0.273643	-0.137179	-0.21236	-0.406012	-0.296957
C2orf58	-0.136937	-0.423602	-0.502464	-0.189924	-0.502279	-0.266396	-0.280563	-0.00779505	-0.368534	-0.100255	-0.320288	0.133925	-0.249282	-0.453724	-0.262008
C3orf32	-0.227121	-0.573543	-0.546304	-0.193173	-0.276959	-0.0689337	-0.270853	-0.0561462	-0.341764	-0.0173051	-0.362313	-0.300897	-0.0326224	-0.507236	-0.269655
C3orf66	-0.0611943	-0.381255	-0.49401	-0.410553	-0.394031	-0.31981	-0.229563	0.00675624	-0.372022	-0.0576327	-0.244137	-0.255958	-0.292311	-0.448644	-0.282455
C4BPA	-0.171654	-0.506639	-0.608569	-0.24904	-0.294812	-0.317388	-0.306315	-0.353468	-0.396027	-0.667772	-0.231817	-0.327298	-0.288694	-0.506931	-0.373316
C5AR1	-0.265035	-0.482378	-0.472455	-0.325817	-0.330216	-0.281717	-0.291599	-0.273753	-0.334093	-0.157944	-0.0037256	-0.206915	-0.110583	-0.37826	-0.279606
C5orf39	-0.231324	-0.387908	-0.435633	-0.326859	0.0375007	-0.25212	-0.124255	0.167178	-0.425933	-0.431234	-0.286475	-0.00771058	-0.113876	-0.4629	-0.234396
C6orf223	-0.27053	-0.223088	-0.480631	-0.274712	-0.402118	-0.0844719	-0.140583	0.165735	-0.292255	-0.209668	-0.335641	-0.219506	0.0548898	-0.403105	-0.222549
C7orf58	-0.196349	-0.490791	-0.580808	-0.0311618	-0.473447	-0.221087	-0.123722	-0.123316	-0.337369	-0.3918	-0.368928	-0.0707428	-0.0269808	-0.335487	-0.269428
C7orf65	-0.102174	-0.51264	-0.112875	-0.0346323	-0.571407	-0.244852	-0.101358	-0.279486	-0.601738	-0.0489726	-0.323523	-0.35859	-0.157587	-0.510699	-0.282895
C7orf70	-0.291371	-0.431866	-0.686994	-0.000291021	-0.327507	-0.22678	0.173683	-0.0879237	-0.410266	0.0436068	-0.558341	0.249789	-0.250062	-0.400258	-0.228899
C8orf73	-0.103829	-0.232923	0.218953	-0.127627	-0.393176	-0.363625	-0.340113	0.0349429	-0.2698	-0.121105	-0.284283	-0.414907	-0.39979	-0.318568	-0.222561
C8orf75	-0.326132	-0.416042	-0.516831	-0.397639	-0.281937	-0.0877371	-0.22456	-0.0558999	-0.455841	-0.100218	-0.417124	0.0298749	-0.155008	-0.516551	-0.280118
C8ORFK29	-0.26088	-0.564918	-0.52008	-0.0522109	-0.552586	-0.364094	0.261556	-0.397412	-0.36365	0.143103	-0.365245	-0.236474	-0.321315	-0.13705	-0.266518
CA14	-0.172446	-0.396219	-0.456175	-0.184839	-0.523282	-0.135407	-0.121479	-0.129865	-0.389755	0.0816812	-0.198397	-0.209885	-0.121379	-0.44541	-0.243061
CALHM1	-0.256076	-0.33736	-0.508334	0.0797355	-0.29312	-0.210508	0.0417748	-0.0661783	-0.303789	-0.197136	-0.0147314	-0.316175	-0.153371	-0.293728	-0.202071
CAPN14	-0.327466	-0.298763	-0.580082	-0.227824	-0.42559	-0.00341375	-0.0488224	-0.0257324	-0.328508	-0.00625285	-0.340832	-0.152381	-0.144125	-0.370274	-0.23429
CARD8	-0.307893	-0.492627	-0.588264	-0.0664678	-0.50569	-0.230398	0.0150063	-0.0698153	-0.43672	0.0424798	-0.534999	0.252066	-0.189892	-0.4099	-0.251651
CCBP2	-0.312866	-0.540002	-0.557515	-0.281639	-0.562628	-0.245644	0.0591537	-0.168564	-0.437438	0.0378027	-0.422202	-0.165555	-0.154128	-0.52095	-0.305155
CCDC102A	-0.238415	-0.490674	-0.589181	0.0144783	-0.550685	-0.284705	0.249149	-0.00627676	-0.417755	0.140925	-0.422762	-0.151562	-0.165221	-0.321136	-0.230987
CCDC116	-0.264325	-0.225414	-0.484492	-0.10498	-0.352368	-0.113415	-0.160368	-0.310545	-0.254132	-0.413152	-0.207687	-0.14031	0.0187448	-0.391207	-0.243118
CCDC135	-0.178411	-0.480157	-0.53462	0.0197795	-0.658601	-0.370418	-0.194995	-0.0460969	-0.48252	0.067284	-0.396034	0.16753	-0.390543	-0.403406	-0.277229
CCDC52	-0.0440516	-0.0107518	-0.121001	-0.0326923	-0.279088	-0.183665	-0.138434	-0.277185	-0.33012	-0.452217	-0.223982	-0.253	-0.127649	-0.418588	-0.206602
CCDC60	-0.153023	-0.433443	-0.577428	-0.370413	-0.411838	-0.14051	-0.115602	-0.463042	-0.27748	-0.496995	-0.0462705	0.0266278	-0.0331953	-0.420337	-0.279496
CCDC65	-0.114238	-0.393912	-0.340553	-0.258507	-0.350712	-0.00790044	-0.236218	-0.42006	-0.150404	-0.352988	-0.0986643	-0.176599	0.0393324	-0.253483	-0.222493
CCDC82	-0.218524	-0.39125	-0.490105	-0.0586585	-0.339759	-0.224114	-0.204933	-0.326352	-0.314239	-0.417539	-0.207048	-0.185273	-0.0421592	-0.419898	-0.274275
CCDC88B	-0.378767	-0.432182	-0.630906	0.0310822	-0.428856	-0.243344	-0.0287305	-0.0448558	-0.425057	0.0598283	-0.448314	0.215465	-0.191505	-0.319683	-0.233273
CCL1	-0.00909906	-0.268487	-0.539311	-0.00201513	-0.451694	-0.141219	-0.383367	-0.370758	-0.299857	-0.0783084	-0.256453	-0.441839	-0.216624	-0.0802823	-0.252808
CCL24	-0.257377	-0.511365	-0.576331	0.00628633	-0.502587	-0.289789	0.077141	-0.103743	-0.432485	0.0752213	-0.485768	-0.0822768	-0.221119	-0.453532	-0.268409
CCL25	-0.437431	-0.387341	-0.569479	0.0498958	-0.189473	-0.325958	-0.128713	-0.0155874	-0.511132	-0.104646	-0.426534	0.0554127	-0.186178	-0.5642	-0.26724
CCL26	-0.565626	-0.302274	-0.576268	-0.107163	-0.349849	-0.136107	0.0726552	-0.656106	-0.226865	-0.163911	-0.223989	-0.0158107	0.233603	-0.301221	-0.237067
CCL3	-0.346793	-0.536512	-0.524595	-0.444792	-0.435239	-0.258462	-0.183941	-0.317932	-0.484494	0.0256788	-0.454829	0.0560145	-0.155406	-0.500109	-0.325815
CCL4L1	-0.357719	-0.480732	-0.563772	-0.366105	-0.56229	-0.258344	-0.175122	-0.0581287	-0.496231	-0.0929041	-0.494371	-0.00863669	-0.231274	-0.451057	-0.328335
CCL4L2	-0.357719	-0.480732	-0.563772	-0.366105	-0.56229	-0.258344	-0.175122	-0.0581287	-0.496231	-0.0929041	-0.494371	-0.00863669	-0.231274	-0.451057	-0.328335
CCR4	-0.368876	-0.443267	-0.675981	-0.0175308	-0.474801	-0.471468	0.0362791	-0.112486	-0.55121	-0.00846863	-0.482085	0.152806	-0.366205	-0.277353	-0.290046
CCR5	-0.342456	-0.507428	-0.523042	-0.363901	-0.299028	-0.228663	-0.256939	-0.270144	-0.5658	-0.372051	-0.441325	-0.105319	-0.129864	-0.54699	-0.353782
CCR7	-0.378597	-0.646929	-0.661768	-0.365727	-0.624101	-0.341354	-0.177082	-0.20048	-0.636754	-0.272491	-0.620255	0.185293	-0.295664	-0.603094	-0.402786
CCT6P1	-0.0106661	-0.436994	-0.0381113	-0.0326756	-0.471354	-0.362553	-0.204451	-0.0503789	-0.491028	0.018027	-0.363175	-0.110378	-0.474792	-0.031424	-0.218568
CD1D	-0.235816	-0.514759	-0.505489	-0.287811	-0.52432	-0.303386	-0.369118	-0.228239	-0.456763	-0.0294069	-0.279041	-0.315673	-0.202422	-0.399301	-0.332253
CD244	-0.0347653	-0.374644	-0.625419	-0.0579873	-0.521132	-0.351375	-0.138625	-0.0861299	-0.420847	0.00927289	-0.388687	0.0502725	-0.391298	-0.283677	-0.258217
CD27	-0.337333	-0.390337	-0.475636	0.03512	-0.571617	-0.197143	-0.134636	-0.142372	-0.2937	0.0633348	-0.416372	-0.0164347	-0.102068	-0.2927	-0.233707
CD28	-0.368369	-0.554699	-0.550146	-0.157275	-0.496994	-0.215127	-0.207125	-0.170095	-0.472491	0.000918121	-0.423635	-0.258093	-0.200658	-0.565551	-0.331381
CD300E	-0.35552	-0.0594591	-0.281093	-0.303562	-0.00836839	-0.0724975	-0.272196	-0.340941	-0.381133	-0.215403	-0.493677	-0.160696	-0.0321169	-0.300822	-0.234106
CD300LD	-0.387631	-0.607551	-0.559883	-0.244003	-0.401521	-0.367636	-0.382887	-0.38811	-0.66665	-0.486644	-0.535163	-0.263442	-0.172453	-0.512769	-0.426882
CD34	-0.152977	-0.432339	-0.415377	0.043513	-0.480117	-0.283716	-0.145082	-0.121441	-0.407354	-0.0229916	-0.350039	-0.0925427	-0.272437	-0.363351	-0.249732
CD37	-0.326714	-0.317879	-0.519297	-0.106675	-0.368196	-0.144085	-0.0967572	-0.142532	-0.410457	-0.0403044	-0.46923	-0.203708	-0.168049	-0.369154	-0.263074
CD3E	-0.191557	-0.38198	-0.439746	-0.241288	-0.439902	-0.192741	-0.16284	-0.182386	-0.275608	-0.116458	-0.204068	-0.129989	-0.068709	-0.392638	-0.244279
CD4	-0.153616	-0.409027	-0.0610696	-0.0243945	-0.512675	-0.247557	-0.206323	0.00650335	-0.378199	-0.0906614	-0.252924	0.201379	-0.225881	-0.397874	-0.196594
CD48	-0.355915	-0.532878	-0.598508	-0.0051484	-0.603314	-0.241939	-0.0160336	-0.158836	-0.437207	0.0192667	-0.483262	0.0789226	-0.166356	-0.492674	-0.285277
CD5	-0.264078	-0.500163	-0.590894	-0.0766029	-0.482858	-0.230471	-0.177152	-0.0772301	-0.468988	0.0330262	-0.330237	-0.15616	-0.275567	-0.55153	-0.29635
CD53	-0.375357	-0.500323	-0.540055	-0.317927	-0.296213	-0.27702	-0.283431	-0.388746	-0.528941	-0.16013	-0.470138	-0.226268	-0.1168	-0.515199	-0.356896
CD69	-0.418078	-0.496351	-0.526326	-0.20918	-0.451927	-0.199245	-0.0360818	-0.39213	-0.455029	0.0615192	-0.356997	-0.11379	-0.106699	-0.443568	-0.295992
CD72	-0.27309	-0.529071	-0.61773	-0.131526	-0.320195	-0.29272	-0.355866	-0.392767	-0.703475	-0.128118	-0.443001	-0.436294	-0.430686	-0.526816	-0.398668
CD79A	-0.271536	-0.386911	-0.496844	-0.291836	-0.389172	-0.156797	-0.200664	-0.146254	-0.338938	-0.0746202	-0.318043	0.0967137	-0.193802	-0.442463	-0.257941
CD79B	-0.291929	-0.571462	-0.565986	-0.0504994	-0.405702	-0.278741	0.0304754	-0.206083	-0.585602	0.107567	-0.512101	-0.13385	-0.233771	-0.49835	-0.299717
CD84	-0.401977	-0.540632	-0.558741	-0.343694	-0.334611	-0.303844	-0.293878	-0.236933	-0.599066	-0.160423	-0.585961	-0.131619	-0.159503	-0.582967	-0.373846
CD86	-0.329063	-0.449539	-0.591434	0.107931	-0.504304	-0.110996	-0.158315	-0.0507752	-0.548216	-0.068533	-0.46273	-0.183225	-0.249476	-0.634559	-0.302374
CDH17	-0.303439	-0.361979	-0.518287	-0.126394	-0.157246	-0.19271	-0.0480037	-0.151177	-0.436172	8.39919e-05	-0.437867	0.0366096	-0.209007	-0.526047	-0.245117
CEACAM21	-0.340061	-0.308759	-0.310608	-0.340394	-0.366306	-0.285852	-0.19607	-0.380734	-0.461843	-0.462701	-0.3089	-0.0972361	-0.112057	-0.406652	-0.312727
CEACAM4	-0.177789	-0.481177	-0.32596	-0.218254	-0.352153	-0.226674	-0.257576	-0.325302	-0.329263	-0.433918	-0.283434	-0.186693	-0.095586	-0.406261	-0.29286
CEACAM8	-0.142396	-0.41319	-0.525508	-0.181852	-0.224535	-0.342264	-0.359294	-0.146832	-0.394327	-0.0264261	-0.248494	-0.335258	-0.227865	-0.402998	-0.28366
CEBPE	-0.028325	-0.371152	-0.603194	-0.0157905	-0.427845	-0.40368	-0.273677	-0.0305441	-0.505201	0.0108802	-0.291764	0.0133167	-0.407208	-0.0542465	-0.242031
CECR2	-0.027779	-0.348338	-0.136244	-0.326599	-0.437439	-0.289418	-0.431149	-0.106925	-0.390408	-0.527417	-0.177966	-0.341298	-0.23872	-0.378418	-0.297008
CEP110	0.0219293	-0.483305	-0.0525173	-0.0409388	-0.520654	-0.381927	-0.428669	-0.0993715	-0.592384	-0.0755964	-0.409403	-0.0256324	-0.460782	-0.149828	-0.26422
CFHR5	-0.187322	-0.10152	-0.454533	-0.316631	-0.137948	-0.11464	-0.19233	-0.389185	-0.184385	-0.512229	-0.173997	-0.278208	0.0900541	-0.429393	-0.24159
CHMP4B	-0.200097	-0.352964	-0.5422	-0.369354	-0.614006	-0.350643	-0.390445	-0.270342	-0.594071	-0.123339	-0.393458	0.0325093	-0.407412	-0.543787	-0.365686
CHST12	-0.337888	-0.4871	-0.550492	0.0364667	-0.500869	-0.212812	0.00771895	-0.128768	-0.386749	0.0774301	-0.493	-0.0909879	-0.161507	-0.299062	-0.251973
CLDN1	-0.291042	-0.36092	-0.570832	0.0573725	-0.256393	-0.204514	-0.121937	-0.364274	-0.356614	-0.0330989	-0.300395	-0.280233	-0.278606	-0.50325	-0.276053
CLEC12A	-0.0313405	-0.440295	-0.204942	-0.0538061	-0.488104	-0.383462	-0.196601	-0.0729052	-0.445084	0.0112421	-0.303924	0.0983134	-0.423239	-0.1658	-0.221425
CLEC14A	-0.299649	-0.399983	-0.320245	-0.182116	-0.345315	-0.281965	-0.28434	-0.306053	-0.532244	-0.499422	-0.38428	-0.0343226	-0.232741	-0.439621	-0.32445
CLEC4A	-0.0933089	-0.4253	-0.402386	-0.0832982	-0.41761	-0.451935	-0.257847	-0.027746	-0.493227	0.00921011	-0.478903	0.0864028	-0.38009	-0.0525378	-0.247755
CLEC4E	-0.16363	-0.448945	-0.562802	0.00402725	-0.546593	-0.274111	-0.537518	-0.0385979	-0.408549	-0.35062	-0.435351	-0.03741	-0.176934	-0.422347	-0.314241
CLEC5A	-0.0423937	-0.467176	-0.0286506	-0.412857	-0.490508	-0.330392	-0.345976	-0.214922	-0.637999	-0.271094	-0.467789	-0.0245753	-0.46412	-0.37738	-0.326845
CLU	-0.143664	-0.395992	-0.573341	0.240317	-0.557681	-0.323652	0.199693	-0.127981	-0.390399	0.0266114	-0.234292	0.0570425	-0.298955	-0.17721	-0.192822
CMA1	-0.0955264	-0.30871	-0.473606	-0.254356	-0.141249	-0.131022	-0.319603	-0.255932	-0.164157	-0.459676	-0.0848727	-0.0835527	0.01324	-0.267999	-0.216216
CMAH	-0.390153	-0.479913	-0.663893	0.00301194	-0.529222	-0.204556	0.0806	-0.103628	-0.406802	0.0536315	-0.529434	0.369143	-0.067647	-0.314072	-0.227352
CNBD1	-0.148927	-0.00968593	-0.145172	-0.0489639	0.0213444	-0.101505	-0.0937557	-0.459699	-0.022117	-0.514431	-0.0705107	-0.453697	-0.0789298	-0.183471	-0.164966
CNST	-0.140903	-0.160627	0.0436033	-0.259927	0.0712143	-0.143943	-0.381072	-0.36159	-0.207089	-0.55069	-0.133141	-0.27779	-0.0381665	-0.209203	-0.19638
COCH	-0.277144	-0.268471	-0.475755	-0.256996	-0.434539	-0.20308	0.194475	-0.266447	-0.254465	-0.475693	-0.128104	-0.0943341	-0.0722832	-0.372973	-0.241843
COL9A1	0.108193	-0.372629	-0.038359	0.0255477	-0.485222	-0.172854	-0.0485986	-0.430038	-0.327809	-0.431121	-0.0313001	-0.0778572	-0.0739328	-0.186034	-0.181573
COLQ	-0.318562	-0.512593	-0.633762	-0.337512	-0.404968	-0.375965	-0.319005	-0.130943	-0.655189	-0.408103	-0.420721	-0.00887187	-0.300223	-0.466785	-0.378086
COPS5	-0.0476054	-0.474983	-0.563961	-0.185047	-0.419191	-0.375806	-0.526105	-0.0729392	-0.409738	-0.604682	-0.312199	-0.320783	-0.422368	-0.358811	-0.363873
CPB2	-0.0508756	-0.406537	-0.0582853	-0.223177	-0.359407	-0.390131	-0.684259	-0.0699328	-0.541814	-0.205669	-0.382175	-0.140653	-0.37024	-0.202735	-0.291849
CPNE3	-0.0712118	-0.401959	-0.481392	0.0823539	-0.279694	-0.395257	-0.275962	-0.0485817	-0.513144	-0.0814946	-0.383042	0.0306946	-0.348988	0.0242506	-0.224531
CPOX	0.0611115	-0.40645	-0.602295	0.0156281	-0.478741	-0.366388	-0.150185	-0.0400874	-0.443852	-0.0339787	-0.317362	-0.0536916	-0.440372	-0.370691	-0.259097
CRADD	-0.0296821	-0.283928	-0.472407	0.000666173	-0.211502	-0.17409	-0.00445726	-0.383282	-0.179751	-0.334644	-0.11845	-0.19651	-0.16803	-0.172023	-0.194864
CRHBP	-0.153521	-0.384704	-0.0342879	-0.0682641	-0.415574	-0.385355	-0.134482	-0.0786948	-0.45211	-0.0344319	-0.307958	-0.13828	-0.335511	-0.203855	-0.223359
CRNKL1	-0.0997171	-0.352809	-0.367267	-0.271901	-0.405268	-0.26229	-0.355835	-0.182189	-0.339194	-0.290249	-0.166101	-0.043413	-0.205457	-0.514145	-0.275417
CSF2	-0.299053	-0.41887	-0.459682	-0.361032	-0.424112	-0.349774	0.143091	-0.547859	-0.205834	-0.0510562	-0.380681	-0.0698238	-0.0854642	-0.380342	-0.277892
CSF3R	-0.156718	-0.474681	-0.43818	-0.115184	-0.594255	-0.364438	-0.309227	-0.0863549	-0.527439	0.0968452	-0.392855	0.193753	-0.271696	-0.402972	-0.274529
CSNK1A1L	-0.235711	-0.302919	-0.0850396	-0.0426644	-0.344513	-0.156876	-0.020289	-0.127309	-0.227828	-0.377491	-0.260213	-0.121041	-0.0964983	-0.156762	-0.182511
CSPP1	-0.0476054	-0.474983	-0.563961	-0.185047	-0.419191	-0.375806	-0.526105	-0.0729392	-0.409738	-0.604682	-0.312199	-0.320783	-0.422368	-0.358811	-0.363873
CSRP3	-0.131205	-0.486814	-0.470549	-0.416164	-0.459687	-0.19991	-0.223096	-0.263513	-0.476081	-0.137889	-0.27231	-0.22376	-0.279305	-0.43958	-0.31999
CST7	-0.368836	-0.431143	-0.508644	-0.359958	-0.0795715	-0.353356	-0.309159	-0.572569	-0.628314	-0.370607	-0.406895	-0.206257	-0.193434	-0.558699	-0.38196
CTSG	-0.219688	-0.493036	-0.568879	-0.317508	-0.289106	-0.234634	-0.209522	-0.12029	-0.394063	-0.363228	-0.449724	-0.225086	-0.254809	-0.459936	-0.328536
CTSK	0.0230953	-0.370496	-0.50048	0.0383107	-0.411986	-0.310441	-0.211986	-0.0256116	-0.455838	0.081184	-0.253231	-0.1596	-0.344854	-0.12033	-0.215876
CTSZ	-0.240867	-0.469464	-0.589326	0.0080501	-0.595918	-0.323295	-0.0173179	-0.0902003	-0.400289	-0.00460294	-0.387148	0.120953	-0.367024	-0.267408	-0.258847
CTTN	-0.049659	-0.516918	0.00714056	-0.167805	-0.444263	-0.263581	0.0151368	-0.0645491	-0.413237	-0.532744	-0.320084	0.251276	-0.330483	-0.0969229	-0.20905
CXCL10	-0.224886	-0.411735	-0.611997	-0.0629011	-0.33826	-0.236951	-0.146285	-0.0294283	-0.407476	-0.00951904	-0.442953	-0.135496	-0.222398	-0.509753	-0.270717
CYFIP2	-0.353585	-0.446231	-0.49406	-0.238451	-0.428708	-0.262175	-0.212911	-0.0793406	-0.429867	-0.109161	-0.450275	-0.170243	-0.268728	-0.357809	-0.307253
CYTIP	-0.410105	-0.379135	-0.572073	0.0406955	-0.27066	-0.120813	-0.00988454	-0.0911054	-0.357124	-0.0952832	-0.292073	0.190776	-0.135018	-0.316271	-0.201291
DAB1	-0.222639	-0.551288	-0.577874	-0.481787	-0.591921	-0.329258	-0.334421	-0.452904	-0.421922	-0.150191	-0.255325	-0.114252	-0.260067	-0.527941	-0.376556
DBF4B	-0.249398	-0.346727	-0.36718	-0.191751	-0.217315	-0.19731	-0.314951	-0.188815	-0.352742	-0.310744	-0.374273	-0.129139	-0.191515	-0.312061	-0.267423
DCHS1	-0.279392	-0.404276	-0.543978	-0.278089	-0.395721	-0.220874	-0.169802	-0.0321175	-0.439472	0.057829	-0.438807	0.0527415	-0.125737	-0.606958	-0.273189
DCTN2	-0.451775	-0.499266	-0.504205	-0.354604	-0.299976	-0.150905	-0.42993	-0.41462	-0.522553	-0.361336	-0.522509	-0.29367	-0.209303	-0.42909	-0.388839
DEFA10P	-0.121354	-0.447192	-0.574464	-0.292278	-0.471681	-0.437328	-0.326857	-0.240443	-0.484954	-0.117767	-0.28234	-0.240377	-0.432795	-0.358362	-0.344871
DEFA4	-0.0767011	-0.291621	-0.319008	-0.253771	-0.315285	-0.204362	-0.0645174	-0.243083	-0.287938	-0.259068	-0.220171	-0.227134	-0.181992	-0.280526	-0.23037
DEFB115	-0.0506478	-0.166774	-0.201766	-0.226328	-0.253471	-0.0881635	-0.12037	-0.485823	-0.0617764	-0.571097	-0.0446583	-0.00277593	-0.0143759	-0.179551	-0.176256
DEFB133	-0.0352346	-0.0204222	-0.250931	-0.476887	-0.000765794	-0.0246853	-0.0799862	-0.172688	-0.0578802	-0.525484	-0.14084	-0.216856	0.0147682	-0.379406	-0.169093
DHRS7B	-0.364496	-0.352393	-0.543326	-0.277604	-0.32011	-0.245847	-0.298199	-0.196373	-0.49766	-0.165622	-0.431073	-0.0810525	-0.145631	-0.509093	-0.31632
DHRS9	-0.13572	-0.374521	-0.577023	0.0559561	-0.505512	-0.296253	-0.0352166	-0.0529472	-0.424368	0.00955418	-0.289787	0.328309	-0.387687	-0.322656	-0.214848
DKFZp434J0226	-0.251371	-0.347037	-0.55502	-0.00559443	-0.275279	-0.140164	0.0161717	-0.0950382	-0.449629	0.0531315	-0.404584	-0.00915061	-0.161973	-0.203154	-0.202049
DMRT2	-0.267655	-0.369078	0.0674574	-0.273556	-0.282127	-0.195326	-0.172138	0.0737824	-0.298702	-0.424303	-0.236742	0.0030282	-0.0288379	-0.456516	-0.204337
DOCK1	-0.39492	-0.529022	-0.61327	0.0697692	-0.597263	-0.239685	0.0731295	-0.171395	-0.478252	0.0545222	-0.487137	0.300772	-0.238226	-0.291724	-0.25305
DOPEY2	-0.137198	-0.440826	-0.237013	-0.0888858	-0.474542	-0.279229	-0.540404	-0.0562331	-0.388936	-0.388824	-0.316701	0.101305	-0.424201	-0.380227	-0.289423
DPPA2	-0.09907	0.0277425	-0.0034254	-0.127115	-0.0374388	-0.0103533	-0.322075	-0.395749	-0.0844727	-0.642639	-0.0177004	-0.173097	0.00523252	-0.284285	-0.154603
DPPA4	-0.292028	-0.486854	-0.52339	-0.282594	-0.596406	-0.325981	-0.31605	-0.0513217	-0.437815	-0.0577157	-0.376932	0.154667	-0.284276	-0.404516	-0.305801
DSCR9	-0.20188	-0.506112	-0.47128	-0.448291	-0.346544	-0.15691	0.0486239	-0.243269	-0.303452	-0.230314	-0.202142	0.0435542	-0.18446	-0.4743	-0.262627
DSTYK	-0.165709	-0.420279	-0.531897	-0.106761	-0.482875	-0.313244	0.0203143	-0.149477	-0.499694	-0.185942	-0.317428	0.19955	-0.349152	-0.381467	-0.263147
DUSP3	-0.165274	-0.366374	-0.538349	0.0612385	-0.297964	-0.295307	-0.212756	-0.0714363	-0.413435	0.0553275	-0.271678	-0.150938	-0.267959	-0.433619	-0.240609
E2F6	-0.361684	-0.468223	-0.580302	-0.0465499	-0.30109	-0.26768	-0.178796	-0.181982	-0.485218	-0.366389	-0.467749	-0.199169	-0.123773	-0.603965	-0.330898
EIF4E3	-0.115966	-0.521254	-0.300557	-0.00242329	-0.166402	-0.220721	-0.15947	-0.0460833	-0.206927	-0.236658	-0.354853	-0.00391591	-0.443136	-0.191244	-0.212115
ELANE	-0.0151561	-0.525238	-0.171944	-0.107194	-0.504404	-0.485739	-0.678755	-0.0856231	-0.802272	-0.187622	-0.27202	-0.141191	-0.42083	-0.0962712	-0.321018
ELAVL4	-0.248807	-0.490746	-0.426991	-0.411584	-0.354208	-0.335033	-0.339474	-0.544979	-0.476354	-0.480212	-0.370805	-0.257044	-0.187402	-0.461775	-0.384672
EMILIN3	-0.194036	-0.403534	-0.030124	0.0447598	-0.606571	-0.193885	-0.0150386	-0.0348077	-0.361527	0.0115181	-0.342886	0.167918	-0.158998	-0.374562	-0.177984
EMR1	-0.158482	-0.552162	-0.314987	-0.378397	-0.380683	-0.416805	-0.544052	-0.241757	-0.717907	-0.368937	-0.383603	-0.135148	-0.380136	-0.309726	-0.377341
ENC1	-0.105404	-0.419976	-0.539207	0.000786002	-0.404784	-0.213362	-0.167758	-0.301433	-0.368356	-0.0186461	-0.198164	0.0228575	-0.35814	-0.0832915	-0.225349
ENTHD1	-0.0845427	-0.306265	-0.550965	-0.235138	-0.417401	-0.292696	-0.282953	-0.130421	-0.282503	0.0478906	-0.190352	-0.0673404	-0.206559	-0.42263	-0.24442
EPB42	-0.18403	-0.323527	-0.584728	-0.0304118	-0.130309	-0.211793	-0.235333	-0.00657792	-0.342342	-0.0162961	-0.262794	0.158063	-0.252505	-0.440616	-0.204514
EPDR1	-0.281303	-0.454289	-0.566701	-0.423789	-0.461416	-0.298582	-0.296474	-0.0180832	-0.421985	-0.340111	-0.366752	-0.198426	-0.317545	-0.436269	-0.348695
EPHA3	-0.287645	-0.494989	-0.585382	-0.0204395	-0.272914	-0.0848114	-0.0141967	-0.150372	-0.318499	-0.536209	-0.260274	0.0403457	-0.0820504	-0.436808	-0.250303
ERCC3	0.0145811	-0.464368	-0.158514	0.00155952	-0.568736	-0.350593	-0.134825	-0.0674448	-0.480297	-0.0724116	-0.338621	0.0268721	-0.425585	-0.0550232	-0.219529
ERG	-0.253915	-0.501705	-0.548217	-0.0159485	-0.489637	-0.316414	-0.130012	-0.1575	-0.476428	-0.0112327	-0.418449	0.204351	-0.265916	-0.366325	-0.267668
ERMN	-0.271093	-0.397358	-0.478703	-0.323545	-0.116695	0.0174793	-0.0506485	-0.430698	-0.120547	-0.486215	-0.0935861	-0.25216	0.194025	-0.406378	-0.229723
EVI2B	-0.4006	-0.611927	-0.672364	-0.00282355	-0.564476	-0.324773	0.0753454	-0.103526	-0.553126	0.0306943	-0.68413	0.356751	-0.309433	-0.342999	-0.293385
F12	0.00809723	-0.432182	-0.0634635	0.00394787	-0.639894	-0.439779	-0.536853	-0.107647	-0.526678	-0.0509477	-0.322397	0.0420287	-0.478871	-0.127099	-0.262267
FAIM3	-0.31069	-0.529661	-0.653963	-0.295619	-0.495091	-0.279952	-0.0933815	-0.280886	-0.657075	-0.191037	-0.449527	0.0234688	-0.24465	-0.646675	-0.364624
FAM157B	-0.0704821	-0.531843	-0.466842	0.00839058	-0.418299	-0.305955	-0.0445767	-0.0916922	-0.470668	0.0168029	-0.317006	-0.248585	0.181479	-0.0913827	-0.203619
FAM165B	-0.000360994	-0.454414	-0.163562	-0.00946247	-0.587724	-0.321168	-0.20007	-0.24015	-0.503109	-0.0690319	-0.331593	0.0434706	-0.448059	-0.178906	-0.247439
FAM167B	-0.165658	-0.228601	-0.379828	-0.158968	-0.337107	-0.253904	-0.395205	0.00868983	-0.279462	-0.1047	-0.145711	-0.0968776	-0.317944	-0.382281	-0.231254
FAM169A	-0.0350598	-0.445772	-0.0862714	-0.0335525	-0.372964	-0.368231	-0.228902	-0.134092	-0.484377	-0.387659	-0.255647	0.0579906	-0.422397	-0.144869	-0.2387
FAM71C	-0.0810622	-0.110922	-0.460261	-0.383995	0.181239	-0.0379099	-0.307798	-0.516873	-0.156241	-0.585088	0.0113704	-0.127158	-0.0283064	-0.303426	-0.207602
FAM71D	-0.124226	-0.258749	-0.548929	-0.250097	-0.410173	-0.271673	-0.169115	0.000818436	-0.302261	0.0134497	-0.235236	0.0961181	-0.218225	-0.409564	-0.220561
FBXO17	-0.292909	-0.322585	-0.561356	-0.300297	-0.301481	-0.109997	-0.140265	-0.16841	-0.315711	-0.458163	-0.227479	-0.0652295	-0.13078	-0.464057	-0.275623
FBXO6	0.0200285	-0.496409	-0.0959468	-0.0219282	-0.593632	-0.457236	-0.37433	-0.084311	-0.574072	-0.056972	-0.37772	-0.0843104	-0.492462	-0.013872	-0.264512
FBXW12	-0.0778086	-0.571004	-0.0973907	-0.0525378	-0.625965	-0.529535	-0.148478	-0.173098	-0.619621	-0.0572361	-0.415726	0.247744	-0.518846	-0.193424	-0.27378
FCAMR	-0.0298333	-0.360811	-0.172042	-0.0950155	-0.509557	-0.285783	-0.128033	-0.0662613	-0.417594	-0.005214	-0.338692	-0.0703998	-0.347798	-0.228299	-0.218238
FCER1A	-0.0305003	-0.403053	-0.620964	-0.0343032	-0.360688	-0.306543	-0.14698	-0.122983	-0.443546	-0.211702	-0.330579	-0.341963	-0.364245	-0.377023	-0.292505
FCGR2A	-0.293511	-0.423611	-0.493014	-0.277743	-0.438075	-0.381733	-0.159693	-0.0589344	-0.452498	-0.0127049	-0.457842	0.299839	-0.22442	-0.484201	-0.275581
FCGR3B	0.00787407	-0.502955	-0.0895853	-0.27777	-0.643533	-0.375447	-0.61966	-0.0600233	-0.569031	-0.0843278	-0.423337	0.0640607	-0.517403	-0.338622	-0.316411
FCN2	-0.0704876	-0.293517	0.0326469	-0.104383	-0.294575	-0.205885	-0.36002	-0.0941936	-0.293216	-0.0926034	-0.208288	-0.296561	-0.144628	-0.256443	-0.191582
FCRL1	-0.460954	-0.610891	-0.659181	-0.533527	-0.715108	-0.324326	-0.373998	-0.188438	-0.722362	-0.482489	-0.529466	-0.107639	-0.420873	-0.557611	-0.477633
FCRL3	-0.412618	-0.295597	-0.567923	-0.330197	-0.30823	-0.169834	0.00679193	-0.488251	-0.270322	-0.33833	-0.251833	-0.279695	0.0246537	-0.505764	-0.299082
FCRLB	-0.0578937	-0.156344	-0.0280267	-0.376215	-0.167359	-0.16763	-0.422056	-0.0795004	-0.318641	-0.161087	-0.173002	-0.185552	-0.0773703	-0.461363	-0.202289
FGD4	0.17073	-0.372396	-0.321081	0.0633909	-0.262899	-0.322885	-0.453861	-0.15873	-0.395857	-0.367193	-0.0899138	-0.394975	-0.287299	-0.29409	-0.249076
FKBP1A	-0.189796	-0.389851	-0.411294	0.042002	-0.253265	-0.146811	0.0701547	-0.230943	-0.389583	-0.297272	-0.280492	-0.23677	-0.124001	-0.353584	-0.227965
FNDC1	-0.215327	-0.394936	-0.328824	-0.368851	-0.300856	-0.125362	-0.0200812	-0.391487	-0.328748	-0.496905	-0.165782	-0.116682	0.0511209	0.0350915	-0.226259
FNDC4	-0.316173	-0.407049	-0.518959	-0.0477746	-0.443147	-0.214157	-0.000321413	-0.0399373	-0.425257	0.0235583	-0.325464	-0.0161246	-0.260395	-0.252978	-0.231727
FOLR3	-0.03531	-0.514333	-0.0447747	0.00831072	-0.67394	-0.42344	-0.305047	-0.0720711	-0.419864	-0.0389687	-0.408044	0.0535077	-0.512482	-0.229741	-0.2583
FPR2	0.136911	-0.47453	0.0846516	0.00160007	-0.643927	-0.386424	-0.243616	-0.0657439	-0.430098	-0.495497	-0.226949	0.261866	-0.216437	0.00363828	-0.192468
FSHB	-0.28445	-0.160599	-0.449463	-0.394364	-0.214627	-0.0436446	0.0435355	-0.496851	-0.126136	-0.538494	-0.223961	-0.114225	-0.0217655	-0.314987	-0.238574
FUT7	-0.25612	-0.403123	-0.38978	-0.256278	-0.467996	-0.231391	-0.301851	0.0254786	-0.420731	0.0717769	-0.37945	0.123794	-0.247569	-0.378839	-0.250863
FYB	-0.246482	-0.50358	-0.185508	-0.39101	-0.387389	-0.25671	-0.0836599	-0.088895	-0.486084	-0.0231715	-0.488868	0.206284	-0.361525	-0.285397	-0.255857
GALNT1	-0.149851	-0.494431	-0.432269	-0.0474592	-0.434034	-0.272225	-0.320487	-0.0062845	-0.486857	-0.0466791	-0.375256	0.0470295	-0.308119	-0.235009	-0.254424
GBE1	-0.0219393	-0.373881	-0.575095	0.0957784	-0.530419	-0.315219	-0.593705	-0.0432006	-0.438683	0.0587617	-0.320326	0.0817183	-0.442999	-0.36977	-0.270641
GBP4	-0.36334	-0.249395	-0.117037	-0.270245	-0.233246	-0.245913	-0.150668	0.015604	-0.152701	-0.353907	-0.419601	-0.0744928	-0.17493	-0.519421	-0.236378
GCKR	-0.269289	-0.38328	-0.483576	-0.0753663	-0.345498	-0.187641	-0.0228659	-0.0365824	-0.42695	0.0216516	-0.306137	0.0773275	-0.24415	-0.219852	-0.2073
GDF3	-0.395092	-0.478687	-0.454343	-0.246409	-0.311007	-0.224989	-0.154034	-0.204689	-0.462823	-0.229756	-0.332311	-0.21121	-0.17911	-0.465026	-0.310678
GEMIN7	-0.175788	-0.477058	-0.203578	-0.035195	-0.372862	-0.223017	0.0942355	-0.0548187	-0.508226	0.0845752	-0.446164	-0.0574404	-0.285232	-0.176479	-0.202646
GHDC	-0.125364	-0.487296	-0.614337	-0.0153519	-0.541031	-0.36827	-0.0323413	-0.109077	-0.491949	0.0385952	-0.283308	0.192289	-0.403373	-0.276053	-0.251205
GHRL	-0.222816	-0.592612	-0.582953	-0.045843	-0.627444	-0.371808	-0.0662765	-0.173242	-0.492718	-0.00754598	-0.515648	0.178869	-0.379951	-0.155668	-0.28969
GIMAP5	-0.212309	-0.317546	-0.435229	-0.21435	-0.643915	-0.0455444	0.0605979	-0.158502	-0.324647	-0.17018	-0.302662	-0.0142719	-0.0376342	-0.409761	-0.230425
GIMAP6	-0.363657	-0.62024	-0.587746	-0.358593	-0.72245	-0.40583	-0.0379441	-0.28875	-0.369979	-0.0236067	-0.576576	0.270929	-0.210031	-0.616365	-0.350774
GIPC2	-0.144239	-0.292026	-0.526601	0.0614181	-0.37547	-0.290759	0.00830069	-0.0853313	-0.321764	-0.34344	-0.218482	0.0754194	-0.114421	-0.00110125	-0.183464
GIT2	-0.180244	-0.469005	-0.651745	0.0104072	-0.52773	-0.42178	-0.0748362	-0.086372	-0.580809	-0.0308754	-0.473588	0.211715	-0.447437	-0.0950478	-0.272668
GJB7	-0.180623	0.108753	-0.180249	-0.407185	0.0650986	0.0414151	-0.22114	-0.47225	-0.105953	-0.480679	-0.0785064	-0.173512	-0.0204324	-0.247824	-0.168078
GLRX	-0.190705	-0.525205	-0.39768	-0.0794623	-0.626818	-0.302891	-0.208225	-0.620577	-0.469224	-0.0500156	-0.408451	0.0407621	-0.0772173	-0.424983	-0.310049
GLRX2	-0.120539	-0.323908	-0.316607	-0.135582	-0.379343	-0.177941	-0.2029	0.219025	-0.356558	-0.231029	-0.143698	-0.21009	-0.302095	-0.122144	-0.200243
GLT25D2	-0.101474	-0.379867	-0.656432	0.0165113	-0.308495	-0.240612	-0.274712	-0.149189	-0.401848	-0.29984	-0.221316	0.0883983	-0.276347	-0.362207	-0.254816
GNB5	-0.125987	-0.430373	-0.0104129	0.0657566	-0.295873	-0.288055	-0.313736	-0.0667839	-0.37706	0.0189868	-0.297156	0.0782916	-0.350418	-0.19267	-0.184678
GNS	0.0363028	-0.168012	0.00993536	-0.24744	-0.157353	-0.119436	-0.073482	-0.473432	-0.275971	-0.473892	-0.0287935	-0.155865	-0.201699	-0.118913	-0.174861
GOSR1	-0.216281	-0.33446	-0.406511	-0.348978	-0.26396	-0.2053	-0.0123766	-0.345368	-0.384261	-0.309227	-0.295984	-0.205868	-0.0730187	-0.318674	-0.265733
GP1BB	-0.288566	-0.20169	-0.0490878	-0.223641	-0.203796	-0.353802	-0.234693	-0.159867	-0.586124	-0.337975	-0.417622	-0.319532	-0.189102	-0.260018	-0.273251
GP5	-0.232873	-0.363402	-0.366352	-0.0315272	-0.548951	-0.323994	-0.242054	-0.174216	-0.529529	0.0162021	-0.380071	0.0962334	-0.338808	-0.422874	-0.274444
GP9	-0.115224	-0.432518	-0.536208	0.0252234	-0.526472	-0.385651	-0.104446	-0.0819873	-0.513458	0.0171468	-0.338647	-0.0418372	-0.383573	-0.163334	-0.255785
GPR132	-0.342009	-0.429567	-0.589695	-0.0763219	-0.453266	-0.188334	-0.0858818	-0.0610821	-0.431923	-0.00796715	-0.373231	-0.249682	-0.166849	-0.483443	-0.281375
GPR146	-0.187985	-0.405353	-0.552138	0.0320934	-0.607446	-0.278371	0.078848	-0.12179	-0.381103	0.0741575	-0.395436	-0.179421	-0.30746	-0.172563	-0.243141
GPR171	-0.326911	-0.403516	-0.626892	-0.0445674	-0.469114	-0.157347	0.144041	-0.0737438	-0.397808	0.0356055	-0.502287	0.0332772	-0.273483	-0.564964	-0.259122
GPR18	-0.43767	-0.538093	-0.583621	0.093543	-0.581774	-0.234327	-0.0357377	-0.240263	-0.564967	0.0653051	-0.470941	-0.00823963	-0.17669	-0.425043	-0.295608
GPR182	0.00775674	-0.498341	-0.0876718	-0.0413058	-0.426437	-0.42459	-0.170893	-0.0291141	-0.503231	0.0402733	-0.334297	-0.207548	-0.455758	-0.14911	-0.234305
GPR183	-0.490709	-0.483158	-0.620512	-0.180305	-0.453763	-0.0931976	0.0578591	-0.492617	-0.399276	0.0370817	-0.390319	-0.0305656	-0.0711088	-0.530792	-0.295813
GPR21	-0.0225127	-0.407263	0.112575	-0.121844	-0.517371	-0.20153	-0.488172	0.0517749	-0.333986	-0.113355	-0.274229	-0.0931216	-0.460654	-0.195454	-0.218939
GPR31	-0.337904	-0.415682	-0.586369	-0.330376	-0.276028	-0.193975	-0.26806	-0.278545	-0.395771	-0.21058	-0.201134	0.016474	-0.128908	-0.482787	-0.292117
GPR65	-0.484659	-0.444854	-0.619426	-0.324097	-0.49643	-0.125734	-0.312719	-0.149324	-0.44349	-0.20361	-0.425144	-0.0332078	-0.0814131	-0.456999	-0.328651
GPR77	-0.11365	-0.390625	-0.495152	-0.0117403	-0.33694	-0.329079	-0.281458	-0.0789463	-0.443733	-0.0326513	-0.331461	-0.156177	-0.248735	-0.385609	-0.259711
GPX5	-0.399083	-0.605903	-0.617294	-0.304938	-0.53789	-0.293957	-0.154285	-0.548034	-0.550707	0.016919	-0.439619	-0.0507499	-0.259689	-0.49439	-0.374258
GRASP	-0.274489	-0.367461	-0.531027	-0.0547736	-0.46052	-0.263457	0.0810502	-0.0449474	-0.37874	0.0641393	-0.433982	-0.0602218	-0.294012	-0.323888	-0.238738
GRIK4	-0.186524	-0.400211	-0.428922	-0.250872	-0.0306731	-0.104006	-0.133586	-0.326327	-0.278901	-0.344163	-0.101405	-0.10691	-0.0543334	-0.375825	-0.223047
GSG1	0.00176208	-0.472915	-0.0647054	-0.0198552	-0.393984	-0.388269	-0.201479	-0.082846	-0.473578	-0.00894968	-0.367367	-0.0384496	-0.445725	-0.0669357	-0.21595
GSTA3	-0.239884	-0.468321	-0.629334	0.011699	-0.502275	-0.310044	-0.137724	-0.239902	-0.390772	-0.0260195	-0.259841	0.104292	-0.264082	-0.153682	-0.250421
GUCY1B3	-0.0834638	-0.378815	-0.086051	-0.171961	-0.18402	-0.259534	-0.23149	-0.377877	-0.458456	-0.44662	-0.235326	-0.025596	-0.104505	-0.339853	-0.241683
GYPC	0.135628	-0.277131	-0.575162	0.0589169	-0.439677	-0.379544	0.127655	-0.151871	-0.447219	-0.448757	-0.0736841	-0.169018	-0.379921	0.0117475	-0.21486
GZMA	-0.387609	-0.314912	-0.557457	-0.161489	-0.322488	-0.178982	-0.188205	-0.172916	-0.49545	-0.147169	-0.466617	0.111298	-0.145767	-0.44887	-0.276902
GZMM	-0.193038	-0.304641	-0.417161	-0.223064	-0.194198	-0.220298	-0.319656	-0.0327248	-0.249203	-0.481514	-0.0434664	-0.11998	-0.0104155	-0.316112	-0.223248
HAL	-0.200311	-0.335993	-0.249425	-0.0934711	-0.333698	-0.200834	-0.277147	-0.255121	-0.387517	-0.441735	-0.303515	-0.224656	-0.182526	-0.378437	-0.276028
HAUS6	-0.126718	-0.3501	-0.236134	0.00236932	-0.347386	-0.177424	-0.231124	-0.167798	-0.319232	-0.406738	-0.295432	-0.120814	-0.159056	-0.110005	-0.217542
HAVCR2	-0.401993	-0.453993	-0.553755	-0.290574	-0.339642	-0.27121	-0.234188	-0.392594	-0.534863	-0.101017	-0.456496	-0.174812	-0.0917943	-0.556786	-0.346694
HBBP1	-0.264115	-0.407097	-0.512458	-0.185191	-0.240435	-0.255694	-0.409403	-0.467954	-0.369244	-0.59744	-0.198381	-0.21676	-0.088499	-0.382937	-0.328258
HBD	-0.441512	-0.450282	-0.496586	-0.473747	-0.322559	-0.256954	-0.241877	-0.418253	-0.535571	-0.196645	-0.45031	-0.00570559	-0.129788	-0.497669	-0.351247
HCG22	-0.201754	-0.348169	-0.472004	-0.0369404	-0.500881	-0.196299	-0.0603343	-0.103361	-0.385779	-0.0120135	-0.289171	-0.16855	-0.124859	-0.537481	-0.245543
HEPACAM2	-0.15041	-0.359727	-0.13299	-0.0924616	-0.255716	-0.330436	-0.165837	-0.135475	-0.449508	-0.299827	-0.397915	-0.156066	-0.289202	-0.179852	-0.24253
HERV-FRD	-0.0619858	-0.355855	0.00225509	0.0793832	-0.334501	-0.292353	-0.145846	-0.0579032	-0.338615	-0.0179557	-0.39556	-0.261315	-0.333785	0.0668253	-0.174801
HEYL	-0.162241	-0.472353	0.107553	-0.235169	-0.596291	-0.19285	-0.323275	-0.429704	-0.45732	-0.552015	-0.260505	-0.311947	-0.114894	-0.398855	-0.314276
HHEX	-0.0436201	-0.424016	-0.543608	-0.0564597	-0.353788	-0.275426	-0.250862	-0.219752	-0.37809	-0.45921	-0.204106	-0.34488	-0.256337	-0.197006	-0.286226
HHLA2	-0.129433	-0.396323	-0.603891	-0.0134356	-0.392759	-0.218006	-0.438962	-0.0907141	-0.493871	-0.317466	-0.406985	0.0106807	-0.237316	-0.440384	-0.297776
HIVEP3	-0.148458	-0.438426	-0.533138	-0.257957	-0.258321	-0.0249302	-0.127869	-0.436547	-0.179296	-0.339299	-0.11051	-0.0574098	0.0764472	-0.330327	-0.226146
HK3	-0.288373	-0.491456	-0.306144	-0.165228	-0.487224	-0.262529	-0.279731	-0.176531	-0.527775	-0.101604	-0.389767	-0.168081	-0.189696	-0.438889	-0.305216
HLA-DMB	-0.459123	-0.422679	-0.603925	0.0773174	-0.419065	-0.158131	-0.154432	-0.0894291	-0.492424	-0.0796445	-0.380033	0.168665	-0.0679056	-0.414005	-0.24963
HLA-DPA1	-0.442868	-0.427115	-0.596114	0.13783	-0.462639	-0.257163	-0.130996	0.0428994	-0.357113	-0.149562	-0.491698	-0.113588	-0.15707	-0.586683	-0.285134
HMHB1	-0.282647	-0.444942	-0.087783	-0.0658915	-0.357065	-0.179529	-0.0679386	-0.1735	-0.395987	-0.0108462	-0.316878	-0.231089	-0.243982	-0.470273	-0.237739
HPVC1	-0.353498	-0.370633	-0.476771	-0.227656	0.237102	0.0299212	-0.0859586	-0.444035	-0.0875444	-0.522313	-0.140864	-0.208157	0.0695139	-0.370733	-0.21083
HPYR1	-0.127509	-0.0765799	-0.41054	-0.124903	0.0840788	-0.11732	-0.193715	-0.328299	-0.0748899	-0.59966	-0.0741237	-0.07739	-0.090597	-0.383136	-0.185327
HRH4	0.00124687	-0.496791	-0.17669	-0.0243573	-0.490149	-0.461327	-0.435732	-0.0783879	-0.53329	-0.0989965	-0.402983	-0.183223	-0.464799	-0.28467	-0.295011
HSD17B14	-0.287533	-0.338794	-0.480982	0.0387366	-0.368645	-0.218859	-0.251781	-0.114968	-0.298237	-0.50537	-0.219948	0.145131	-0.00387625	-0.186795	-0.220852
HSF4	-0.101727	-0.351963	-0.417331	-0.0092296	-0.516168	-0.35983	-0.101946	-0.140018	-0.391599	0.0782888	-0.202949	-0.0428152	-0.223455	-0.128515	-0.207804
HSH2D	-0.172863	-0.418271	-0.578254	-0.163386	-0.457365	-0.308974	0.0204237	-0.0885622	-0.361219	0.0881333	-0.302347	0.229804	-0.127255	-0.542315	-0.227318
HTRA4	0.0312551	-0.364436	-0.041923	-0.0158134	-0.477994	-0.378943	-0.174862	-0.0866788	-0.4777	-0.160401	-0.396299	-0.20565	-0.414159	-0.00447028	-0.226291
ICAM4	-0.241146	-0.354033	-0.632986	-0.0305269	-0.31975	-0.349719	0.0277216	-0.250307	-0.457335	-0.0296956	-0.357532	-0.0460995	-0.319445	-0.318244	-0.262793
IDO1	-0.322264	-0.560476	-0.622476	-0.474655	-0.447094	-0.394392	-0.139535	-0.548707	-0.515011	-0.400397	-0.439384	-0.204382	-0.0502847	-0.582803	-0.407276
IER5	-0.171385	-0.454829	-0.520009	0.0222719	-0.289636	-0.320692	-0.204728	-0.224058	-0.416864	-0.162766	-0.351448	-0.290216	-0.39417	-0.43156	-0.300721
IFFO1	0.028179	-0.531398	-0.124414	-0.0319612	-0.617961	-0.413651	-0.374788	-0.113338	-0.592747	-0.0550635	-0.3605	-0.152263	-0.546137	-0.149219	-0.288233
IFLTD1	-0.179502	-0.403117	-0.603766	-0.0227375	-0.412911	-0.336766	-0.165935	-0.0635697	-0.600053	0.00320364	-0.432082	0.160393	-0.300519	-0.54571	-0.278791
IGF1	-0.279387	-0.455637	-0.453139	-0.361132	-0.0618228	-0.166482	-0.0952735	-0.397301	-0.391991	-0.19	-0.323564	0.0583413	-0.0521045	-0.399662	-0.25494
IGSF6	0.0382411	-0.365924	-0.00500543	0.00669975	-0.272323	-0.30993	-0.106004	-0.0965598	-0.488634	-0.192189	-0.284941	-0.0491052	-0.359864	0.0499908	-0.173968
IKZF1	-0.329627	-0.531076	-0.656174	-0.0826265	-0.551483	-0.236557	-0.0808011	-0.118	-0.552139	-0.131898	-0.551578	0.405557	-0.173225	-0.591172	-0.298628
IL10	-0.117642	-0.454827	-0.609939	0.00189835	-0.442284	-0.348618	-0.16109	-0.0709076	-0.576245	0.0153152	-0.421575	0.193667	-0.436772	-0.142111	-0.255081
IL12B	-0.222896	-0.142804	-0.416346	-0.246651	-0.105781	-0.155829	-0.361937	-0.0990115	-0.409621	-0.0519439	-0.303889	-0.0786459	-0.233741	-0.352773	-0.227276
IL12RB2	-0.219778	-0.447286	-0.359274	0.0475157	-0.435116	-0.34087	-0.110366	-0.342658	-0.387954	-0.400807	-0.378141	-0.0983448	-0.210216	-0.10296	-0.270447
IL17RE	-0.271834	-0.4669	-0.589734	-0.0287299	-0.407603	-0.254677	0.0611084	-0.161443	-0.433511	0.0519427	-0.4451	0.0957515	-0.199369	-0.197532	-0.231974
IL18	-0.152692	-0.472221	-0.0392775	-0.339625	-0.477587	-0.352009	-0.364579	-0.0974536	-0.647493	-0.159825	-0.398811	-0.195079	-0.380378	-0.311725	-0.313482
IL18RAP	-0.0204872	-0.36737	-0.534436	0.0484111	-0.424772	-0.295544	-0.266465	0.0932399	-0.397843	0.0419585	-0.273117	0.0974832	-0.409653	-0.38979	-0.221313
IL2RA	-0.352259	-0.568819	-0.59699	-0.160762	-0.419779	-0.179822	-0.0867282	0.0197438	-0.535639	0.0671341	-0.509821	0.017986	-0.28226	-0.470457	-0.289891
IL2RB	-0.210098	-0.425914	-0.58232	-0.162019	-0.442525	-0.11036	0.0765475	-0.133363	-0.423408	0.0581558	-0.293408	-0.121804	-0.0711165	-0.518657	-0.240021
INHBA	-0.026303	-0.29409	-0.37452	-0.36623	-0.399184	-0.269402	-0.315412	-0.480553	-0.274049	-0.287759	-0.180008	-0.061082	-0.184184	-0.303919	-0.272621
INPP5B	-0.160795	-0.50137	-0.609337	-0.188968	-0.437676	-0.251216	-0.0279393	-0.240841	-0.539697	0.0110933	-0.259198	0.044398	-0.0814757	-0.457621	-0.264332
IPO5	-0.232031	-0.34378	0.0809248	-0.355832	-0.185629	-0.150971	-0.369874	-0.361228	-0.22536	-0.303439	-0.243972	-0.0254424	0.0643052	-0.467445	-0.222841
IPO9	-0.1196	-0.406917	0.104465	-0.108085	-0.158358	-0.142873	-0.255667	-0.455566	-0.248574	-0.521609	-0.102915	-0.385067	0.0725359	-0.283056	-0.215092
IRAK3	0.0456778	-0.429381	0.00949046	-0.131524	-0.3436	-0.383099	-0.480892	0.0211266	-0.486417	-0.601722	-0.343614	-0.436604	-0.423824	-0.164703	-0.296363
IRF5	-0.311068	-0.521033	-0.55629	0.024917	-0.569507	-0.337115	-0.153895	-0.0965806	-0.475112	0.0166348	-0.474426	-0.144323	-0.421822	-0.458792	-0.319887
ISCA1	-0.00512574	-0.305312	0.0383377	-0.143643	-0.236046	-0.237231	-0.409758	-0.0384271	-0.29995	-0.101188	-0.223608	-0.311462	-0.177511	-0.254508	-0.193245
ITGA4	-0.25417	-0.516743	-0.653961	-0.0446962	-0.571922	-0.264339	0.0507187	-0.102905	-0.367261	0.0194161	-0.513111	0.170336	-0.220727	-0.417119	-0.26332
ITGAM	-0.0553227	-0.543876	-0.615821	-0.027006	-0.660749	-0.440755	-0.373041	-0.0968462	-0.532218	-0.00507824	-0.42322	0.0275153	-0.505281	-0.184333	-0.316859
ITGB2	-0.330873	-0.527757	-0.631407	0.0135617	-0.656934	-0.249542	-0.146735	-0.197083	-0.445409	0.0597111	-0.451584	0.185982	-0.128895	-0.409551	-0.279751
ITGBL1	-0.300702	-0.195039	-0.491163	-0.506387	-0.103507	-0.0346546	0.0436899	-0.121453	-0.144342	-0.392955	-0.273906	-0.160098	-0.0502485	-0.304747	-0.216822
JAK3	-0.3184	-0.501652	-0.497579	-0.233694	-0.599898	-0.213898	0.0479416	-0.083259	-0.39926	0.0825727	-0.385075	0.21833	-0.0660066	-0.505905	-0.246842
KCNIP1	-0.154489	-0.388991	-0.513017	0.104247	-0.638194	-0.192973	-0.145029	-0.0977561	-0.378905	-0.198959	-0.240288	-0.0723097	-0.195586	-0.148216	-0.23289
KCNQ5	-0.186564	-0.462133	-0.631791	-0.0594093	-0.447434	-0.104494	-0.115014	-0.0435195	-0.302468	-0.276027	-0.262586	-0.15401	-0.101357	-0.487252	-0.259576
KIAA0087	-0.279713	-0.393376	0.185817	-0.288167	-0.376263	-0.258235	-0.251519	-0.0874031	-0.397636	-0.362529	-0.29943	-0.17361	-0.0899902	-0.445155	-0.251229
KIAA0408	-0.103898	-0.264806	-0.581946	-0.356035	-0.181545	-0.283674	-0.268113	-0.0683112	-0.375703	-0.362613	-0.266364	-0.163822	-0.26686	-0.402924	-0.281901
KIF2B	-0.0730273	-0.138332	-0.119971	-0.378504	-0.0206948	0.0374609	-0.311741	-0.476895	-0.0607247	-0.45031	-0.116427	-0.038713	-0.0252738	-0.170892	-0.167432
KIR2DL4	-0.164553	-0.224402	-0.434643	-0.20451	0.0263024	-0.114867	-0.226335	-0.429068	-0.150366	-0.420398	-0.147196	0.0260238	-0.0104578	-0.284052	-0.197037
KIR3DX1	-0.545357	-0.433756	-0.529487	-0.293925	-0.488908	-0.236322	-0.301132	-0.468274	-0.380722	-0.524548	-0.485605	-0.0861045	-0.0751508	-0.533255	-0.384468
KL	-0.316973	-0.447637	-0.0532099	-0.128855	-0.45748	-0.346923	-0.108488	-0.0686096	-0.589984	-0.115281	-0.449265	0.0942876	-0.383811	-0.182	-0.253873
KLRG1	-0.0654301	-0.409707	-0.212304	-0.224921	-0.49356	-0.328317	-0.353322	-0.241605	-0.47027	-0.107193	-0.362167	-0.0375748	-0.335559	-0.198734	-0.274333
KRT1	-0.317659	-0.522102	-0.675777	0.0143369	-0.651099	-0.148877	0.27719	-0.126912	-0.513189	0.0236151	-0.362816	0.23757	-0.161386	-0.408412	-0.238251
KRT23	0.113605	-0.405979	-0.547254	-0.0397224	-0.266494	-0.290908	-0.30171	-0.209317	-0.495505	-0.343405	-0.255498	-0.201207	-0.381068	-0.371586	-0.285432
KRT28	-0.203051	-0.231821	-0.434213	-0.227062	-0.273844	-0.123129	0.0163741	-0.0441581	-0.223636	-0.499405	-0.30048	-0.00199426	-0.127036	-0.424348	-0.221272
KRTAP10-1	-0.0941467	-0.291974	-0.624374	-0.192992	-0.478206	-0.313545	-0.344961	-0.0801682	-0.316979	-0.177689	-0.153816	-0.101609	-0.140865	-0.30196	-0.258092
KRTAP4-5	-0.166868	-0.0726926	-0.215809	-0.269177	-0.318461	-0.135048	-0.16705	-0.234846	-0.0966444	-0.33633	-0.111895	-0.258028	-0.0919086	-0.133013	-0.186269
KRTAP5-1	-0.252986	-0.431482	-0.596563	-0.281661	-0.236322	-0.444188	-0.249848	-0.0595345	-0.454568	-0.149442	-0.329795	-0.109746	-0.34378	-0.284653	-0.301755
KRTAP5-9	-0.22947	-0.484677	-0.531325	-0.390509	-0.190364	-0.261883	-0.331284	-0.165515	-0.256969	-0.371001	-0.151884	-0.0882101	-0.202731	-0.40419	-0.290001
LAG3	-0.361887	-0.47262	-0.609386	-0.00465584	-0.432393	-0.291847	-0.00799401	-0.0442613	-0.413403	0.104485	-0.448648	-0.0657946	-0.159973	-0.417175	-0.258968
LAIR2	-0.195424	-0.379766	-0.075484	-0.0469464	-0.429315	-0.33426	-0.330674	-0.289259	-0.492247	-0.398428	-0.288573	-0.174098	-0.206596	-0.168559	-0.272116
LAMA2	-0.246677	-0.244483	-0.583149	-0.391288	-0.25105	-0.0884847	-0.0428931	-0.29047	-0.239521	-0.271316	-0.163935	-0.208855	0.066797	-0.481697	-0.245501
LAMB1	-0.0412907	-0.457878	-0.370768	-0.342222	-0.323017	-0.0294649	-0.0667593	-0.0857722	-0.310693	-0.477057	-0.125777	-0.012155	0.0585681	-0.39034	-0.212473
LAPTM5	-0.240643	-0.41889	-0.578742	-0.359269	-0.452508	-0.227284	-0.0650094	-0.0961285	-0.516706	0.0818938	-0.369389	0.0930862	-0.162204	-0.451458	-0.268804
LASP1	-0.200518	-0.473724	-0.480483	-0.165557	-0.566568	-0.135441	0.184335	-0.091783	-0.22715	-0.130093	-0.199598	-0.143732	-0.0970743	-0.499936	-0.230523
LCK	-0.313751	-0.424269	-0.617235	-0.0659926	-0.323964	-0.202373	-0.143348	-0.0724105	-0.464632	-0.00557556	-0.428808	0.0725443	-0.148895	-0.536924	-0.262545
LCN6	-0.0311234	-0.292223	-0.518979	-0.233464	-0.274291	-0.263096	-0.438497	-0.0508663	-0.397209	-0.027565	-0.272286	-0.345128	-0.252484	-0.408022	-0.271802
LCP1	-0.450343	-0.44845	-0.429886	-0.260633	-0.389784	-0.276489	-0.289927	-0.35547	-0.548573	-0.459822	-0.436665	-0.142925	-0.156739	-0.49252	-0.367016
LILRB2	-0.284951	-0.513926	-0.543889	-0.22961	-0.426628	-0.181047	-0.293056	-0.327025	-0.436502	-0.388218	-0.312101	0.0639296	-0.1944	-0.44929	-0.322623
LILRB4	-0.344887	-0.179721	-0.472835	-0.212682	-0.377498	-0.0787988	-0.011937	-0.296741	-0.196731	-0.460273	-0.245335	0.304347	0.0414256	-0.413629	-0.210378
LIPN	-0.225912	-0.431225	-0.3693	-0.392802	-0.548341	-0.275421	-0.510038	-0.0349657	-0.677772	-0.178182	-0.465211	-0.186232	-0.383056	-0.488926	-0.369099
LMAN2L	-0.368492	-0.35958	-0.522198	-0.373187	-0.185579	-0.24546	-0.192123	-0.0748152	-0.446117	-0.370207	-0.291239	-0.113289	-0.136625	-0.390744	-0.29069
LOC100126784	-0.161577	-0.281933	-0.559807	-0.346529	-0.35684	-0.217575	-0.146766	-0.432573	-0.368425	-0.00136215	-0.234597	-0.0531815	-0.194546	-0.268106	-0.258844
LOC100188949	-0.401264	-0.424215	-0.575105	-0.0564563	-0.4424	-0.180933	-0.0657784	-0.111823	-0.463875	0.00428841	-0.363778	-0.0410648	-0.178556	-0.536347	-0.274093
LOC100192378	-0.291457	-0.501321	-0.400926	-0.193647	-0.545283	-0.147757	-0.308269	-0.245079	-0.283642	-0.461631	-0.353857	-0.0342699	-0.0707354	-0.396659	-0.302467
LOC145814	-0.151147	-0.458534	-0.591928	-0.0169079	-0.608124	-0.401908	-0.00473712	-0.0543926	-0.488789	-0.0122231	-0.470489	0.135887	-0.452098	-0.101564	-0.26264
LOC152225	0.0487185	-0.603583	0.0568712	0.0349415	-0.813129	-0.454561	-0.288451	-0.666304	-0.590197	-0.268	-0.226301	0.156366	-0.355752	-0.413744	-0.31308
LOC257358	-0.375506	-0.361503	-0.543861	-0.292995	-0.32407	-0.191032	-0.229846	-0.101022	-0.440289	-0.163176	-0.43516	0.0773941	-0.0941696	-0.415199	-0.277888
LOC283663	-0.402255	-0.570708	-0.369513	-0.276537	-0.30312	-0.292679	-0.0991056	-0.164457	-0.584242	-0.0566169	-0.469002	-0.0895824	-0.345108	-0.534329	-0.325518
LOC284805	-0.240599	-0.278237	-0.497895	-0.150168	-0.112885	-0.126769	-0.121318	-0.273052	-0.271682	-0.281272	-0.0773704	-0.0678326	-0.116054	-0.409429	-0.21604
LOC285796	-0.152385	-0.513891	-0.503632	-0.241012	-0.476361	-0.176043	0.0115391	-0.0103302	-0.432687	-0.0286911	-0.2004	-0.10883	-0.0917751	-0.56894	-0.249531
LOC286094	-0.114212	-0.104782	-0.355039	-0.29674	-0.102097	-0.106553	-0.141363	-0.14598	-0.120486	-0.489257	-0.111916	-0.308065	0.0265175	-0.198045	-0.18343
LOC389705	-0.274706	-0.1369	-0.547063	0.0219506	-0.142016	-0.20105	-0.257447	-0.178346	-0.308801	-0.339864	-0.322163	-0.232765	-0.0785197	-0.295317	-0.235215
LOC645851	-0.352007	-0.431569	-0.611063	-0.0928628	-0.426143	-0.19018	-0.155235	0.00906895	-0.344864	-0.1408	-0.232119	0.42357	-0.155	-0.44095	-0.224297
LOC648691	-0.337898	-0.292276	-0.46775	-0.291802	-0.0640811	-0.117484	-0.121165	-0.380471	-0.232177	-0.430678	-0.150183	-0.0619559	-0.0129137	-0.328182	-0.23493
LOC730811	-0.224993	-0.0570849	-0.499251	-0.449886	-0.012508	-0.101896	-0.262605	-0.574931	0.00452898	-0.574079	-0.0422112	-0.414945	0.0613402	-0.43915	-0.256262
LOC93432	-0.0980014	-0.252828	-0.531145	-0.335268	-0.30442	-0.155163	-0.212703	-0.407976	-0.252327	-0.443697	-0.130892	-0.183213	-0.175626	-0.41422	-0.278391
LOXL4	-0.0999863	-0.432238	-0.106035	0.0390166	-0.488419	-0.372918	-0.208878	-0.060414	-0.55292	-0.0127554	-0.379389	0.0356969	-0.419656	-0.111029	-0.226423
LPIN1	-0.0546377	-0.389494	-0.425487	0.0978708	-0.399723	-0.270168	-0.335823	-0.0844512	-0.455029	-0.139727	-0.287251	-0.0459299	-0.371341	0.0223292	-0.224204
LRG1	-0.0467584	-0.261883	-0.210983	-0.0537859	-0.272368	-0.270011	-0.166495	-0.0520304	-0.360034	-0.194139	-0.246871	-0.0945866	-0.295225	-0.352216	-0.205528
LRRC36	-0.15787	-0.206707	-0.225507	-0.104029	-0.320947	-0.0863727	-0.13633	-0.18665	-0.279573	-0.301618	-0.199888	-0.0946963	-0.129076	-0.144061	-0.183809
LRRIQ3	-0.0771852	-0.48676	-0.0434786	-0.00196087	-0.479032	-0.332559	-0.109152	-0.0797521	-0.57246	-0.229247	-0.417859	0.166906	-0.396639	-0.0874619	-0.22476
LRRN3	-0.282747	-0.301462	-0.447	-0.126857	-0.299833	-0.176799	-0.260435	-0.293469	-0.298354	-0.362594	-0.312836	-0.245716	-0.125559	-0.438777	-0.283746
LUM	-0.22295	-0.385806	-0.518269	0.159326	-0.46414	-0.166222	-0.0953861	-0.514564	-0.285621	-0.468762	-0.242654	0.37747	-0.0343598	-0.391831	-0.232412
LYL1	-0.450507	-0.367688	-0.564117	0.0130875	-0.236722	-0.240202	-0.024687	-0.0286899	-0.345829	-0.105524	-0.326161	-0.0223995	-0.0396578	0.0226279	-0.194034
LYZL4	-0.0478179	-0.270254	-0.524073	-0.169936	-0.231868	-0.240295	-0.272059	-0.234205	-0.268066	-0.0865355	-0.159764	0.0530855	-0.21596	-0.247073	-0.208202
MAP2	-0.183831	-0.285836	-0.506663	0.0266743	-0.604906	-0.0813645	-0.0644165	-0.27045	-0.29334	-0.0749664	-0.139324	-0.0636202	0.0127236	-0.449057	-0.212741
MAP9	-0.143375	-0.372931	-0.536254	0.0421682	-0.246623	-0.0856402	-0.0505685	-0.312648	-0.187358	-0.439587	-0.226909	-0.0214043	-0.0802505	-0.142739	-0.200294
MAPK10	-0.155291	-0.471284	-0.465457	0.0125555	-0.53357	-0.222012	0.123023	-0.168443	-0.289847	-0.369885	-0.285585	-0.133719	-0.129755	-0.403784	-0.249504
MATN3	-0.278593	-0.413181	-0.560246	-0.273653	-0.437565	-0.190594	-0.24796	0.0403121	-0.29806	-0.365756	-0.230497	-0.127207	-0.132948	-0.422987	-0.281352
MBOAT4	-0.185013	-0.262287	-0.579771	0.103133	0.0759691	-0.271911	-0.0806237	-0.365902	-0.32193	-0.362441	-0.306581	-0.158152	-0.229959	-0.415223	-0.240049
MBP	-0.00393331	-0.483724	-0.202334	0.0738489	-0.563631	-0.357249	-0.213867	-0.214621	-0.517445	-0.0259214	-0.256748	-0.165149	-0.360408	-0.247295	-0.252748
MCOLN3	-0.0884677	-0.317113	-0.181148	-0.247406	-0.30649	-0.165897	-0.32734	-0.265947	-0.279729	-0.31972	-0.209566	-0.0535085	-0.117837	-0.0656048	-0.210412
MEF2B	-0.117587	-0.447888	-0.341286	-0.0681008	-0.137182	-0.317766	-0.219914	-0.109366	-0.392302	-0.126179	-0.378241	-0.0111373	-0.395238	-0.126855	-0.227789
MEFV	0.0030793	-0.362458	-0.586445	-0.039243	-0.449907	-0.275428	-0.269719	-0.105699	-0.333166	0.0149721	-0.244068	-0.0239397	-0.329054	-0.23394	-0.231073
MFSD7	-0.230533	-0.279399	-0.546192	-0.0776705	-0.455482	-0.142099	-0.246229	-0.117999	-0.288635	0.0131334	-0.274138	0.264245	-0.195362	-0.452898	-0.216375
MGAT4A	-0.32492	-0.536309	-0.484264	-0.288279	-0.319136	-0.235441	-0.352662	-0.338009	-0.584035	-0.24383	-0.418162	-0.343405	-0.229013	-0.397711	-0.363941
MGC27382	-0.299316	-0.287058	-0.533109	-0.45798	-0.107625	-0.0584967	0.0388261	-0.356488	-0.15101	-0.363297	-0.213214	-0.270309	0.0196865	-0.442312	-0.248693
MGC29506	-0.318227	-0.395585	-0.470142	0.0505603	-0.196506	-0.110443	-0.216845	-0.130479	-0.316301	0.0424912	-0.351021	-0.228398	-0.067878	-0.316262	-0.216074
MGP	0.0220211	-0.452985	-0.630019	-0.0940799	-0.488528	-0.295903	-0.0197667	-0.166197	-0.353703	0.0513912	-0.147938	-0.0827784	-0.390245	-0.409487	-0.247016
MIR1203	-0.018342	-0.437036	-0.00835831	-0.127573	-0.481832	-0.317604	-0.234974	-0.0690047	-0.433123	0.0437529	-0.322825	0.0549035	-0.333959	-0.141742	-0.20198
MIR1208	-0.0877825	-0.493583	-0.355515	-0.0697919	-0.471978	-0.342112	-0.285289	-0.319101	-0.529794	-0.069638	-0.407539	0.102089	-0.461883	-0.419802	-0.300837
MIR1265	-0.219864	-0.338103	-0.56068	-0.430265	-0.188874	-0.18747	-0.0834381	-0.532209	-0.284996	-0.0635192	-0.287541	-0.115488	-0.246839	-0.425479	-0.283197
MIR1304	-0.0796668	-0.597277	-0.627604	-0.0387406	-0.545866	-0.41549	-0.331977	-0.0560673	-0.489039	-0.0171521	-0.406267	-0.00801506	-0.367045	-0.0968233	-0.291216
MIR140	-0.022617	-0.474123	-0.0857936	-0.0258296	-0.592525	-0.470442	-0.291021	-0.0901562	-0.535793	0.00117168	-0.30587	-0.182754	-0.369008	-0.0721835	-0.25121
MIR145	-0.131513	-0.413931	-0.427961	0.000553912	-0.341884	-0.312493	-0.126358	-0.135453	-0.409808	0.0138603	-0.360571	0.0678193	-0.264968	-0.179184	-0.215849
MIR1537	0.0489687	-0.438965	-0.515154	-0.0611044	-0.343088	-0.347203	-0.325558	-0.0591916	-0.353898	-0.053752	-0.224176	0.0964628	-0.310432	-0.310863	-0.228425
MIR155	-0.367051	-0.316939	-0.476259	-0.220609	-0.322355	-0.129382	-0.137828	-0.415435	-0.343487	-0.0483921	-0.456404	-0.182343	-0.163574	-0.447071	-0.287652
MIR182	-0.305461	-0.472333	-0.547882	-0.0856072	-0.60949	-0.282443	-0.0947327	-0.160289	-0.330304	0.0525409	-0.302383	0.139352	-0.118309	-0.183495	-0.235774
MIR1976	0.0358389	-0.32714	-0.249177	-0.0168144	-0.3071	-0.353708	-0.402768	-0.101968	-0.499897	0.0904766	-0.337642	-0.0548869	-0.479966	-0.019117	-0.215991
MIR433	-0.000473519	-0.126327	-0.0159282	-0.174938	-0.355663	-0.173166	-0.0864767	-0.0105481	-0.13638	-0.430178	-0.251978	-0.526412	-0.131159	-0.0584364	-0.177005
MIR490	-0.122748	-0.128112	-0.177404	-0.388551	0.0219724	-0.111261	-0.0817891	-0.340626	-0.0948031	-0.457028	-0.1572	-0.390699	-0.0482075	-0.300504	-0.198354
MIR548C	-0.181913	-0.338424	-0.533585	-0.0468549	-0.425425	-0.361547	-0.275924	-0.00700421	-0.437692	-0.0206099	-0.314821	0.155455	-0.425185	-0.315558	-0.252078
MIR550-1	-0.0846178	-0.321304	-0.362341	-0.0245744	-0.468756	-0.178314	-0.266208	0.00228575	-0.267089	-0.259235	-0.294724	0.0325118	-0.269973	-0.167124	-0.209247
MIR626	-0.127681	-0.494779	-0.597533	-0.234908	-0.529586	-0.357537	-0.541615	-0.139601	-0.490592	-0.570325	-0.384269	0.010329	-0.429075	-0.383773	-0.376496
MIR628	-0.372049	-0.484126	-0.634064	-0.0693163	-0.453344	-0.243102	-0.176052	-0.0318298	-0.469768	-0.0552045	-0.388757	0.0383785	-0.45117	-0.513573	-0.307427
MIR770	-0.315164	-0.316667	-0.190747	-0.235175	-0.436047	-0.284059	-0.222451	-0.503004	-0.351211	-0.433431	-0.193152	0.0229001	-0.167894	-0.446279	-0.290884
MIR921	-0.262219	-0.199169	-0.47399	-0.403041	-0.165226	-0.0713546	0.0236002	-0.349422	-0.138427	-0.432629	-0.148799	-0.152526	0.062037	-0.407625	-0.222771
MMRN1	-0.287819	-0.464863	-0.588215	-0.00166931	-0.480228	-0.212302	-0.0996191	-0.183546	-0.355098	-0.120044	-0.415015	-0.055402	-0.104546	-0.493055	-0.275816
MMRN2	-0.22972	-0.407053	-0.434861	0.0642187	-0.461655	-0.242357	-0.20662	-0.079564	-0.415662	0.0927163	-0.290611	0.182484	-0.217246	-0.44656	-0.220892
MNDA	-0.269509	-0.120602	-0.469043	-0.389692	-0.0401043	-0.0354499	-0.214053	-0.38795	-0.169706	-0.575164	-0.114604	-0.0963831	0.0488292	-0.437204	-0.233617
MOBKL2A	-0.275363	-0.534308	-0.65289	0.0355266	-0.604343	-0.402679	0.00672728	-0.238527	-0.474207	0.0500867	-0.425367	0.232704	-0.329488	-0.145581	-0.268408
MPEG1	-0.339144	-0.446384	-0.58212	-0.258761	-0.1182	-0.224987	0.0975142	-0.292792	-0.353398	-0.137345	-0.281209	0.162529	-0.24831	-0.478574	-0.250084
MPL	-0.171059	-0.249143	-0.390045	-0.36066	-0.414556	-0.180562	-0.235745	-0.0575818	-0.362152	-0.0646373	-0.287797	-0.0752325	-0.203793	-0.44824	-0.250086
MPO	-0.0861978	-0.453782	-0.347667	-0.00116874	-0.485937	-0.318145	-0.240288	-0.0977015	-0.491389	-0.0227089	-0.369733	-0.151626	-0.37021	-0.135785	-0.255167
MRGPRX2	-0.375784	-0.566895	-0.509377	-0.310018	-0.420933	-0.326687	-0.27668	-0.212097	-0.603789	-0.50972	-0.473691	-0.147698	-0.0184647	-0.501158	-0.375214
MS4A15	-0.303633	-0.24882	-0.557234	-0.237586	-0.0816755	-0.145987	-0.26594	-0.381871	-0.214085	-0.268329	-0.144417	0.011992	0.00133304	-0.348012	-0.227448
MS4A4A	-0.0303037	-0.245444	-0.0181122	-0.357832	-0.12978	-0.276768	-0.390004	-0.108538	-0.188008	-0.313097	-0.319228	0.0994819	-0.194226	-0.222816	-0.192477
MS4A7	-0.358274	-0.591058	-0.59848	-0.343535	-0.500011	-0.282796	-0.281423	-0.335285	-0.50754	-0.508005	-0.510833	-0.0985337	-0.186317	-0.522133	-0.40173
MSR1	-0.109377	-0.183041	-0.126774	-0.24584	-0.195394	-0.0120521	-0.18376	-0.0667008	-0.255447	-0.324418	-0.27157	-0.154739	-0.215893	-0.36758	-0.193756
MYCT1	-0.111739	-0.337374	-0.497869	-0.313905	-0.150356	-0.232043	-0.385165	-0.285876	-0.257609	0.0427197	-0.305672	-0.203795	-0.20268	-0.469425	-0.265056
MYF5	-0.27965	-0.372812	-0.573619	-0.0556484	-0.376487	-0.118235	-0.20957	-0.126128	-0.354163	-0.0328096	-0.368958	-0.191799	-0.217789	-0.408289	-0.263283
MYO1F	-0.251886	-0.411044	-0.393255	-0.274856	-0.363804	-0.172183	-0.0496678	-0.171169	-0.347762	-0.309476	-0.23842	-0.0449235	-0.0354833	-0.41439	-0.248451
MYO1G	-0.43045	-0.580189	-0.635397	0.0304219	-0.375281	-0.168636	0.272808	-0.114672	-0.513144	0.094213	-0.512056	0.174221	-0.226449	-0.230099	-0.229622
MYO5C	0.098759	-0.255974	-0.156596	-0.117449	-0.442973	-0.190404	-0.324587	-0.134667	-0.383647	-0.373918	-0.163409	-0.132313	-0.337951	-0.215999	-0.223652
NAPG	-0.281202	-0.586873	-0.662913	0.0360722	-0.531946	-0.356309	0.185291	-0.151592	-0.535761	0.00774923	-0.270815	-0.400064	-0.237465	-0.0776954	-0.275966
NAT8	-0.2329	-0.330108	-0.412802	-0.208105	-0.371338	-0.227885	-0.0389132	-0.203281	-0.319934	-0.0448659	-0.284951	-0.154999	-0.103617	-0.370475	-0.236012
NAT8B	-0.136364	-0.348696	-0.52845	-0.282798	-0.437355	-0.282711	-0.0278644	-0.158707	-0.295545	0.015227	-0.216787	-0.0581214	-0.17648	-0.413608	-0.239161
NAV3	-0.131599	-0.223368	-0.448548	-0.293721	-0.00496416	-0.0983373	-0.101294	-0.127101	-0.302126	-0.42216	-0.133703	-0.178867	0.133157	-0.459815	-0.19946
NCALD	-0.205799	-0.366149	-0.675329	0.0598958	-0.445938	-0.217118	0.0247559	-0.0301968	-0.34652	-0.000127277	-0.2923	-0.0434427	-0.238763	-0.513029	-0.235004
NCF4	-0.239816	-0.474686	-0.599192	-0.0722867	-0.481043	-0.259655	-0.0113922	-0.126238	-0.418218	0.0366229	-0.446674	0.196999	-0.270873	-0.225536	-0.242285
NCR1	-0.292683	-0.511152	-0.464013	-0.357515	-0.328646	-0.217399	-0.261114	-0.0841229	-0.458382	0.0425779	-0.248546	-0.127639	-0.155933	-0.543747	-0.286308
NCR2	-0.288728	-0.473203	-0.509371	-0.302086	-0.475514	-0.277274	-0.0930135	-0.153586	-0.349155	0.0366809	-0.313791	-0.165933	-0.162869	-0.458777	-0.284759
NDUFAF1	-0.120383	-0.23389	-0.523786	-0.341016	-0.189712	-0.196096	-0.474976	-0.189373	-0.315566	-0.474472	-0.230332	-0.257203	-0.222528	-0.40837	-0.298407
NDUFAF2	-0.201584	-0.393755	-0.528069	-0.181046	-0.47656	-0.294574	-0.551711	-0.0345556	-0.492629	-0.229974	-0.38807	0.0350259	-0.435446	-0.189756	-0.311622
NKG7	-0.227032	-0.445334	-0.551676	0.0372793	-0.53781	-0.210342	-0.0688575	-0.105897	-0.483412	0.129794	-0.410883	0.0379371	-0.161653	-0.486307	-0.248871
NMNAT1	-0.293798	-0.343451	-0.252549	0.164406	-0.478495	-0.203497	-0.202009	-0.211689	-0.438185	-0.010483	-0.495709	-0.128415	-0.236295	-0.399736	-0.252136
NMNAT3	-0.168728	-0.308938	-0.126342	-0.295543	-0.439446	-0.171359	-0.119469	-0.501995	-0.321983	-0.421973	-0.187486	-0.264425	-0.101038	-0.357405	-0.270438
NMT2	-0.205024	-0.447754	-0.598396	0.015264	-0.501462	-0.31439	-0.143061	-0.0743721	-0.524923	0.0366653	-0.359051	-0.224065	-0.230578	-0.21583	-0.270498
NRG1	-0.226405	-0.426421	-0.415801	-0.0175644	-0.592022	-0.154376	-0.0227063	-0.171222	-0.260811	-0.244593	-0.227478	0.319293	-0.0360141	-0.162049	-0.188441
NRG3	-0.237862	-0.384356	-0.425087	-0.302133	-0.251281	-0.10257	-0.118625	-0.403353	-0.240601	-0.445314	-0.105716	-0.157957	-0.0272578	-0.314646	-0.251197
NSFL1C	-0.159078	-0.324548	-0.364843	-0.0801888	-0.450185	-0.199463	-0.210189	-0.253661	-0.325355	-0.297669	-0.308251	0.0319791	-0.177064	-0.272156	-0.242191
NUAK1	-0.20449	-0.488506	0.116985	0.026712	-0.43185	-0.225307	-0.19428	-0.529668	-0.27854	-0.478917	-0.159082	0.0999346	-0.113467	-0.0157809	-0.205447
OLFM4	-0.278556	-0.241217	-0.450286	-0.304189	-0.206524	-0.389302	-0.200676	-0.341682	-0.506736	-0.336067	-0.261114	-0.0975686	-0.382794	-0.395604	-0.313737
OLR1	-0.0413332	-0.42273	-0.540861	0.00177958	-0.666659	-0.417998	-0.0800883	-0.43148	-0.423335	-0.134807	-0.418297	0.105924	-0.443312	-0.358038	-0.305088
OR10J5	-0.0636786	-0.010188	0.00794558	-0.437049	-0.0276248	-0.0390588	-0.287411	-0.428023	-0.0620282	-0.605331	-0.0856492	-0.02066	-0.0858455	-0.293837	-0.174174
OR10K2	-0.0161683	0.00719828	-0.254626	-0.427078	-0.0497354	-0.00260223	-0.136017	-0.393379	-0.0476324	-0.659566	-0.0345779	-0.223023	-0.021708	-0.256076	-0.179642
OR12D2	-0.0760118	-0.117378	-0.148388	-0.518024	-0.0625387	-0.113213	-0.0189946	-0.310371	-0.0272188	-0.36762	-0.0717543	-0.10101	-0.0816122	-0.260354	-0.162463
OR2B11	0.00317525	-0.268042	-0.334123	-0.225763	0.149592	-0.339728	-0.52561	-0.255447	-0.533837	-0.459376	-0.234158	-0.505126	-0.364494	-0.245249	-0.295585
OR2B2	0.0281707	-0.495303	-0.487272	0.0442952	-0.513613	-0.366307	-0.148259	-0.102697	-0.581524	-0.0299398	-0.297861	-0.166447	-0.298356	-0.36182	-0.269781
OR2W3	-0.162984	-0.195255	-0.322501	-0.17671	-0.18497	-0.142852	-0.234644	-0.183757	-0.100576	-0.346893	-0.112874	-0.0719669	-0.04629	-0.226156	-0.179173
OR4F6	-0.0333749	0.026717	-0.237074	-0.497013	-0.00537346	-0.0771155	-0.165087	-0.239531	-0.0744682	-0.535827	-0.0931896	-0.357436	0.0704315	-0.257206	-0.176825
OR5P3	-0.0564637	-0.364483	-0.406589	-0.315847	-0.277654	-0.15957	-0.144351	-0.393427	-0.168148	-0.270357	-0.115728	-0.203983	-0.057786	-0.288682	-0.230219
OR6K6	-0.1874	-0.0311914	-0.156455	-0.314627	-0.0402494	-0.0147468	-0.150346	-0.461947	0.0372657	-0.619929	-0.018499	-0.0217706	0.012663	-0.29922	-0.161889
OR6P1	-0.365768	-0.265156	-0.487441	-0.36435	-0.351517	-0.306603	-0.306928	-0.447532	-0.483983	-0.48739	-0.422565	-0.055596	-0.14487	-0.471938	-0.354403
OR7G3	-0.113112	-0.123961	-0.13537	-0.22883	-0.058843	-0.217523	-0.371602	-0.314688	-0.44795	-0.214516	-0.274604	-0.0970779	-0.243534	-0.318859	-0.225748
OR9A2	-0.11376	-0.105025	-0.269069	-0.342555	0.0811242	-0.0333322	-0.256762	-0.34906	-0.159302	-0.410543	-0.108547	-0.289364	-0.146849	-0.270288	-0.198095
OR9I1	-0.0765418	-0.0678549	-0.0546138	-0.324402	0.00729862	-0.0311097	-0.0319832	-0.445832	-0.0763562	-0.619222	-0.099221	-0.189634	-0.0110411	-0.208341	-0.159204
OR9Q1	-0.262685	-0.141032	-0.310849	-0.35221	-0.0385239	0.0204225	-0.0193433	-0.512595	-0.125887	-0.53187	-0.130569	-0.191728	0.0737319	-0.361087	-0.206016
OR9Q2	-0.197859	0.0262962	-0.366335	-0.30257	0.0255777	-0.0659049	0.00458721	-0.549304	-0.0834792	-0.531397	-0.128907	-0.186913	-0.0764634	-0.308116	-0.195771
OSBPL6	-0.0623536	-0.314399	-0.190968	-0.135165	-0.300783	-0.214016	-0.283281	0.0166459	-0.330752	-0.494931	-0.166809	-0.0380934	-0.219985	-0.405675	-0.224326
OSCAR	0.0586047	-0.366608	-0.261219	-0.0287145	-0.350382	-0.327741	-0.352555	-0.0672521	-0.464756	-0.0216336	-0.28602	0.0494207	-0.3573	-0.234306	-0.215033
OTUB2	-0.0136272	-0.356176	-0.0325427	-0.106358	-0.275737	-0.319877	-0.31569	-0.354621	-0.480464	-0.266912	-0.324953	-0.287126	-0.397242	-0.114764	-0.260435
P2RX1	-0.174829	-0.350309	-0.439476	-0.129678	-0.386902	-0.228039	0.14197	-0.190026	-0.351002	-0.114949	-0.315715	-0.129199	-0.106267	-0.420535	-0.228211
P2RY12	-0.199933	-0.496077	-0.594944	-0.115434	-0.465503	-0.421297	-0.401302	0.0348249	-0.45122	-0.207463	-0.481907	0.0343686	-0.365669	-0.04691	-0.298462
P2RY14	-0.236775	-0.53761	-0.61624	0.0316476	-0.569285	-0.208475	-0.0630161	-0.0128223	-0.502569	-0.0256059	-0.48145	-0.217415	-0.147543	-0.637378	-0.301753
PADI2	-0.262573	-0.473292	-0.534286	-0.208236	-0.469618	-0.181431	-0.0357103	-0.239704	-0.538029	-0.238592	-0.391465	-0.0851632	-0.203577	-0.560056	-0.315838
PADI4	-0.257469	-0.528935	-0.496301	-0.0250675	-0.539155	-0.120216	-0.0759631	-0.140304	-0.376774	0.142799	-0.400641	-0.0461242	-0.134728	-0.274418	-0.233807
PAPLN	-0.255192	-0.295191	-0.0676432	-0.205865	-0.306286	-0.144294	-0.180314	-0.0888331	-0.451274	-0.282507	-0.321414	-0.0977572	-0.211782	-0.317708	-0.230433
PAPSS1	-0.308894	-0.465404	-0.671629	0.0105264	-0.458211	-0.185983	0.151798	-0.130405	-0.411255	-0.12326	-0.332644	-0.0156787	-0.21043	-0.155332	-0.2362
PCDH24	-0.150948	-0.536169	-0.604272	0.0274834	-0.126397	-0.376241	-0.217796	-0.119687	-0.574046	9.5864e-06	-0.200929	-0.115032	-0.398959	-0.451416	-0.2746
PDC	-0.16929	-0.452593	-0.646315	-0.16228	-0.429351	-0.293214	-0.263215	-0.0959647	-0.428165	-0.553343	-0.425069	0.273399	-0.301798	-0.259436	-0.300474
PDE1B	-0.23719	-0.454824	-0.463147	-0.154795	-0.442104	-0.189214	0.00472833	-0.0819233	-0.481384	-0.283188	-0.319784	0.0516784	-0.212605	-0.373184	-0.259781
PDYN	-0.15497	-0.364465	-0.401056	-0.29965	-0.349345	-0.156196	-0.106654	-0.277368	-0.256996	-0.176408	-0.2357	-0.179645	-0.0247281	-0.474133	-0.246951
PER4	-0.131045	-0.0337937	0.00153765	-0.325866	0.0175377	-0.0959575	-0.084092	-0.516682	-0.031637	-0.684989	-0.167906	-0.267331	-0.0927589	-0.314763	-0.194839
PF4V1	-0.0859659	-0.266373	-0.501756	0.00280436	-0.322715	-0.193848	-0.161637	-0.040016	-0.243436	-0.143631	-0.153938	-0.107781	-0.208984	-0.355629	-0.198779
PHACTR2	-0.0901712	-0.40655	-0.619792	0.0171858	-0.416182	-0.237032	-0.172861	-0.042571	-0.38778	-0.0366164	-0.314362	-0.0452928	-0.183251	-0.263444	-0.22848
PHGDH	-0.294985	-0.432492	-0.660043	-0.0458599	-0.540879	-0.3021	-0.277605	-0.142093	-0.497204	-0.0774151	-0.309922	0.153767	-0.208788	-0.508537	-0.296011
PHGR1	-0.111958	-0.180279	-0.254714	-0.024456	-0.457239	-0.235923	-0.34979	-0.0407634	-0.447228	0.01417	-0.175015	-0.238052	-0.28038	-0.376527	-0.225583
PHLPP1	-0.104256	-0.37818	-0.539438	0.004496	-0.396436	-0.313511	-0.106074	-0.0987208	-0.409862	-0.0360483	-0.340469	-0.403514	-0.375551	-0.0792466	-0.255487
PI16	-0.0832739	-0.453343	-0.388303	-0.0627354	-0.701058	-0.346644	-0.337964	-0.116485	-0.527869	-0.0883518	-0.292462	0.330811	-0.197683	-0.506145	-0.269393
PI3	-0.0497273	-0.167243	0.263155	-0.220101	0.0400454	-0.376179	-0.558771	-0.352081	-0.452977	-0.555607	-0.285959	-0.2317	-0.364591	-0.0642521	-0.241142
PIGY	0.0169839	-0.437884	-0.0438096	0.0089984	-0.280864	-0.417025	-0.265691	-0.0675541	-0.587668	0.0270469	-0.366271	-0.0128968	-0.376387	-0.0687866	-0.205129
PIK3CD	-0.368611	-0.48411	-0.621126	0.0639359	-0.547132	-0.211316	-0.0862451	-0.0380269	-0.421807	0.0777143	-0.432412	0.20986	-0.18557	-0.291334	-0.238299
PIPOX	-0.243506	-0.425785	-0.539966	-0.33472	-0.364901	-0.238091	-0.359825	-0.316266	-0.470197	-0.516613	-0.30526	-0.277419	-0.163526	-0.458788	-0.358205
PKD1L2	-0.111925	-0.345731	-0.168299	-0.0215466	-0.11591	-0.151092	-0.134819	-0.133173	-0.167136	-0.381984	-0.00245337	-0.127454	-0.135158	-0.427932	-0.173187
PKN1	-0.310261	-0.569941	-0.618557	0.00661106	-0.436457	-0.220256	0.165962	-0.110787	-0.451207	0.0740652	-0.453483	-0.0542488	-0.200151	-0.257458	-0.245441
PLA1A	-0.134262	-0.309804	-0.55516	-0.272775	-0.132171	-0.256293	-0.218487	-0.0400753	-0.344559	-0.00843064	-0.296067	0.0346333	-0.242394	-0.509594	-0.234674
PLCL2	-0.165943	-0.30745	0.0411479	0.067406	-0.126303	-0.311882	-0.253781	-0.237084	-0.410244	-0.0705287	-0.34657	-0.0931535	-0.222139	-0.398541	-0.202505
PLD4	-0.258425	-0.377911	-0.528559	-0.172161	-0.473779	-0.281204	-0.198616	-0.0821105	-0.431128	-0.0810808	-0.413027	-0.000279847	-0.215415	-0.424868	-0.281326
PLEK	-0.335183	-0.486299	-0.620034	0.00876298	-0.47176	-0.0927601	-0.0125059	0.0403867	-0.419848	0.0521006	-0.455816	0.0856841	-0.250527	-0.27684	-0.231046
PLEKHA6	-0.261157	-0.475894	-0.579594	-0.360055	-0.432435	-0.342411	-0.363231	-0.111451	-0.540913	0.0424325	-0.376634	-0.0257948	-0.466969	-0.54801	-0.345865
PLIN2	-0.19096	-0.438062	-0.552725	-0.0992782	-0.459293	-0.114079	0.123674	-0.253925	-0.342171	-0.395219	-0.0341601	0.00268215	-0.0506223	-0.27883	-0.220212
PLN	0.155132	-0.351629	0.0709577	-0.290011	-0.402547	-0.365297	-0.644319	-0.380973	-0.533275	-0.20038	-0.212694	-0.38944	-0.278339	-0.266146	-0.292068
PNPLA1	-0.356646	-0.525216	-0.609504	0.050808	-0.509404	-0.236248	-0.0927137	-0.0928331	-0.270796	-0.021524	-0.490493	-0.0116616	-0.0859542	-0.0653664	-0.236968
POLR1B	-0.239394	-0.442588	-0.590887	-0.0759739	-0.456715	-0.170958	-0.0806433	-0.0133435	-0.338799	-0.130881	-0.387475	-0.134234	-0.293764	-0.479628	-0.273949
PPAN	-0.349335	-0.533974	-0.568805	0.000223696	-0.550827	-0.187573	-0.137651	-0.119377	-0.431775	0.0324478	-0.339362	0.136372	-0.137856	-0.408065	-0.256825
PPBPL1	-0.185798	-0.454756	-0.583618	-0.0344098	-0.488052	-0.28012	-0.107154	-0.0904275	-0.462067	-0.395378	-0.352411	0.0555032	-0.350105	-0.466891	-0.299692
PPFIA4	-0.170033	-0.396971	-0.553762	-0.278714	-0.515496	-0.261367	-0.140638	-0.0954181	-0.501069	0.0298532	-0.316394	0.102855	-0.316437	-0.513405	-0.2805
PPIB	-0.172649	-0.392176	-0.373486	-0.264444	-0.349711	-0.0915876	0.251837	-0.266067	-0.336749	-0.399609	-0.254929	-0.022435	-0.0721123	-0.412957	-0.225505
PPP1R16B	-0.292117	-0.437502	-0.640109	-0.0129173	-0.45169	-0.30974	0.115649	-0.0531627	-0.440969	0.0573308	-0.542506	0.296195	-0.26111	-0.301732	-0.233884
PPP1R3A	-0.226581	-0.165428	-0.421803	-0.409142	0.0133635	-0.0588941	-0.00372452	-0.518087	-0.0893528	-0.497915	-0.146319	-0.258657	-0.0962818	-0.418833	-0.235547
PPP1R9A	-0.0206868	-0.40558	0.126856	0.0318584	-0.387011	-0.237951	0.183524	-0.334479	-0.311583	-0.478937	-0.267128	0.0824129	-0.158454	-0.394255	-0.183672
PRAM1	-0.0142737	-0.568437	-0.0737991	-0.0336205	-0.466578	-0.495234	-0.478614	-0.0843882	-0.533463	-0.0176175	-0.410377	-0.0496404	-0.530044	-0.109134	-0.276087
PRDM11	-0.199725	-0.42512	-0.624723	-0.313903	-0.441061	-0.25224	-0.0480639	-0.152697	-0.417063	-0.0949305	-0.291943	-0.196908	-0.280542	-0.30292	-0.288703
PRF1	-0.283542	-0.310664	-0.530378	-0.28253	-0.414141	-0.074464	-0.0255595	-0.106652	-0.30104	-0.168792	-0.275844	0.14656	-0.0845643	-0.165597	-0.205515
PRG2	-0.197238	-0.48448	-0.603864	-0.0643303	-0.341251	-0.24933	-0.330269	-0.416503	-0.703447	-0.473579	-0.400256	-0.304039	-0.381612	-0.241991	-0.370871
PRIC285	-0.36331	-0.491555	-0.569355	0.0619367	-0.617103	-0.298394	-0.0102745	-0.0698232	-0.393007	0.059332	-0.398136	0.274604	-0.2183	-0.187042	-0.23003
PRIMA1	-0.154764	-0.301016	-0.295865	0.0289276	-0.464129	-0.2279	-0.140737	0.0156868	-0.589092	-0.172063	-0.111551	-0.0992755	-0.262088	-0.18477	-0.211331
PRKCQ	-0.219466	-0.294421	-0.345967	-0.301253	-0.209731	-0.171173	-0.0941212	-0.0646993	-0.311318	-0.342438	-0.236458	-0.183467	-0.150423	-0.351838	-0.234055
PROCA1	-0.28431	-0.412681	-0.586743	-0.278922	-0.51739	-0.156832	0.146205	-0.0639201	-0.208748	-0.0760211	-0.180454	-0.0337472	-0.00483589	-0.518412	-0.226915
PROM1	-0.146821	-0.487324	-0.0133196	0.0548508	-0.489086	-0.302363	-0.245282	-0.110037	-0.43611	0.0447977	-0.382377	-0.0387462	-0.292719	-0.100109	-0.210332
PROP1	-0.328119	-0.417804	-0.633896	-0.00268993	-0.516913	-0.259524	-0.00917352	-0.124711	-0.43144	-0.00615868	-0.354785	0.0685519	-0.134379	-0.341965	-0.249501
PRR16	-0.415189	-0.488514	-0.681411	-0.103951	-0.394181	-0.305495	-0.110217	-0.137647	-0.519966	-0.0103285	-0.549426	-0.00324137	-0.215558	-0.437116	-0.312303
PRR5L	-0.235273	-0.48157	-0.611918	0.0362501	-0.687722	-0.288768	-0.248485	-0.120831	-0.511241	0.0240475	-0.417048	-0.180318	-0.37829	-0.297188	-0.314168
PRSS3	-0.278841	-0.375752	-0.209404	-0.222317	-0.416645	-0.170685	0.0209664	-0.220516	-0.492195	-0.275021	-0.4178	-0.0214476	-0.130141	-0.453636	-0.261674
PRSSL1	-0.233195	-0.463611	-0.399557	-0.316666	-0.232961	-0.319741	-0.362197	-0.0387779	-0.541813	-0.109792	-0.20952	-0.0686065	-0.103578	-0.357659	-0.268405
PSD4	-0.285241	-0.350733	-0.566723	0.0299167	-0.4891	-0.153875	0.0821439	-0.172746	-0.358361	0.0425677	-0.434222	0.244344	-0.0930911	-0.343145	-0.203448
PSTPIP1	-0.265314	-0.39504	-0.30587	0.0249422	-0.4096	-0.179842	-0.25723	-0.075013	-0.387639	0.0619807	-0.379468	0.258766	-0.209257	-0.38971	-0.207735
PTAFR	-0.171843	-0.402742	-0.529666	-0.310903	-0.428633	-0.183011	-0.140542	-0.0944701	-0.299417	-0.366975	-0.225312	0.181558	-0.256776	-0.38465	-0.258099
PTPN6	-0.380777	-0.513345	-0.608047	-0.0211719	-0.553927	-0.256295	0.104479	-0.078447	-0.414785	0.0496999	-0.474265	0.384108	-0.22144	-0.304504	-0.234908
PTPRB	-0.0550934	-0.269459	-0.161624	-0.312689	-0.118298	-0.211891	-0.0934369	-0.0192445	-0.246485	-0.441226	-0.174488	0.147151	-0.212408	-0.181422	-0.167901
PTPRC	-0.313526	-0.606248	-0.656767	0.0225448	-0.511983	-0.225759	-0.305142	-0.0788972	-0.575679	-0.266682	-0.692424	0.354329	-0.281385	-0.426723	-0.326024
PTPRCAP	-0.315916	-0.417829	-0.594068	-0.00519966	-0.489594	-0.338983	0.0736021	-0.0842062	-0.324724	0.0675094	-0.524485	-0.00807304	-0.238596	-0.0687139	-0.23352
PWRN1	-0.0081661	-0.109904	-0.227189	-0.261475	-0.0402404	-0.0913473	-0.23934	-0.526105	-0.0868749	-0.484308	-0.110936	-0.378038	-0.0840465	-0.0156638	-0.19026
R3HCC1	-0.380755	-0.454027	-0.531016	-0.24079	-0.439688	-0.266233	-0.286069	-0.160956	-0.451938	-0.181732	-0.356888	-0.0775078	-0.298472	-0.411206	-0.324091
RAB11FIP1	-0.0688749	-0.512913	-0.0449518	-0.128118	-0.569046	-0.400411	-0.521917	-0.13613	-0.559449	-0.119654	-0.326379	0.0270638	-0.507853	-0.382049	-0.30362
RAB11FIP3	0.00716003	-0.361276	-0.504913	0.0514671	-0.317387	-0.286207	-0.481769	-0.0865674	-0.374975	-0.141215	-0.0565361	0.0205247	-0.222567	-0.301727	-0.218285
RAB32	-0.162584	-0.454645	-0.077421	0.0427231	-0.383262	-0.300726	-0.187369	-0.0315157	-0.362716	-0.572133	-0.268708	0.0293975	-0.0379684	-0.414249	-0.227227
RAD54L2	0.00527099	-0.446823	-0.0307366	0.00583218	-0.494827	-0.259489	-0.304397	-0.0775361	-0.465768	0.0157303	-0.286759	0.0666062	-0.373318	-0.115592	-0.197272
RALGAPB	-0.154557	-0.241387	-0.576757	-0.185111	-0.37744	-0.0498161	-0.251217	-0.0216673	-0.239867	-0.175164	-0.16201	0.0446023	-0.0346031	-0.431807	-0.204057
RAPGEF2	-0.198037	-0.489412	-0.544965	0.0430726	-0.553956	-0.318749	-0.283825	-0.152604	-0.426108	-0.0276014	-0.311307	-0.0935878	-0.343321	-0.40803	-0.293459
RAPSN	-0.00878159	-0.315445	-0.0734409	0.00188309	-0.383926	-0.395876	-0.433033	-0.0350323	-0.416808	-0.00615398	-0.253826	-0.129309	-0.3844	-0.112884	-0.210502
RBM19	-0.213466	-0.510909	-0.670587	0.0135599	-0.328456	-0.392606	-0.306455	-0.0760329	-0.469714	-0.0443023	-0.404495	0.051279	-0.426658	-0.177673	-0.282608
RBM23	0.0031264	-0.468364	-0.010555	0.0276605	-0.544649	-0.483078	-0.0916307	-0.0472848	-0.528258	0.0302781	-0.437098	-0.0151023	-0.403182	-0.0574207	-0.216111
RCAN2	-0.294672	-0.207959	-0.48402	-0.163436	-0.186434	-0.0464257	-0.0556078	-0.416352	-0.180658	-0.309389	-0.0607906	-0.203257	0.131551	-0.383053	-0.204322
RCSD1	-0.243028	-0.521691	-0.6253	-0.144076	-0.538428	-0.213769	0.0291687	-0.104569	-0.417472	-0.0774217	-0.38523	0.476379	-0.15705	-0.409459	-0.237996
RD3	-0.32152	-0.610062	-0.573549	-0.364053	-0.675143	-0.350559	-0.159812	-0.259078	-0.553346	-0.192287	-0.374143	-0.140345	-0.205965	-0.548911	-0.380627
REG3G	-0.105128	-0.11997	-0.112459	-0.226765	-0.0398468	-0.0992758	-0.472868	-0.434949	-0.188291	-0.465327	-0.0362354	-0.1129	0.0367632	-0.1186	-0.178275
REN	-0.151965	-0.489991	-0.336087	0.0106107	-0.572014	-0.249346	-0.0511708	-0.121952	-0.481654	-0.058291	-0.443766	0.289855	-0.306714	-0.428406	-0.242206
RFTN1	-0.176572	-0.390529	-0.512767	-0.225193	-0.445087	-0.249823	-0.216335	-0.151307	-0.475826	-0.1694	-0.315459	-0.224436	-0.169463	-0.300809	-0.287358
RFX3	-0.202375	-0.338198	-0.30337	-0.142176	-0.268292	-0.173619	-0.211818	-0.399761	-0.186216	-0.460209	-0.249972	-0.0447404	-0.113527	-0.371842	-0.24758
RFX8	-0.325812	-0.659654	-0.679791	0.0315533	-0.667283	-0.304894	-0.0875169	-0.52069	-0.38166	-0.0485604	-0.423449	0.0225566	-0.173836	-0.579806	-0.342774
RGS1	-0.438049	-0.516616	-0.65837	-0.122896	-0.443533	-0.236074	-0.178643	-0.0531381	-0.700799	-0.0576365	-0.637597	0.109499	-0.289203	-0.514523	-0.338398
RHAG	-0.0769202	-0.0130132	-0.184615	-0.522552	0.0401387	-0.0623782	-0.116404	-0.339173	-0.0641161	-0.550058	-0.0189274	-0.395314	0.0100572	-0.220391	-0.179548
RHOH	-0.438414	-0.56224	-0.664426	0.019234	-0.580368	-0.248158	-0.135847	-0.110233	-0.56095	-0.0717131	-0.580916	0.000702041	-0.247688	-0.571505	-0.339466
RIMBP2	-0.378409	-0.129297	-0.500739	-0.170514	-0.125872	0.0572582	-0.00501524	-0.492255	-0.0884909	-0.570585	-0.17491	-0.170287	0.180887	-0.407769	-0.212571
RNASE11	-0.0907303	-0.341996	-0.63728	-0.104128	-0.382282	-0.383433	0.0046268	-0.119397	-0.513856	-0.0337589	-0.3223	-0.25017	-0.435352	-0.213145	-0.273086
RNASE2	-0.125654	-0.430634	-0.301562	-0.210329	-0.451447	-0.381697	-0.320134	-0.142438	-0.540455	-0.164282	-0.331565	-0.0474535	-0.336709	-0.309128	-0.292392
RNASE3	-0.210084	-0.469606	-0.538003	-0.363103	-0.270366	-0.312076	-0.425072	-0.518709	-0.48806	-0.474733	-0.358793	-0.240783	-0.316576	-0.479695	-0.390404
RNF126P1	0.0387629	-0.391159	-0.24006	-0.0258556	-0.413238	-0.41236	-0.474327	-0.145834	-0.557677	-0.0326171	-0.324918	-0.106188	-0.516951	-0.149999	-0.26803
RNF19A	-0.0324014	-0.432585	-0.592856	0.00242873	-0.379922	-0.198586	-0.239771	-0.0583903	-0.439022	0.0459356	-0.33285	-0.115714	-0.308862	-0.0194172	-0.221572
RNF220	-0.268434	-0.399562	-0.473886	-0.317791	-0.410914	-0.163726	-0.241908	-0.12517	-0.432754	-0.258622	-0.261246	-0.0886323	-0.192592	-0.444242	-0.291392
RPN1	-0.0334044	-0.403589	0.00211106	0.101889	-0.395391	-0.235532	-0.145178	-0.352964	-0.470288	-0.104092	-0.316007	-0.107344	-0.331112	0.0630977	-0.194843
RPSAP52	-0.341065	-0.452536	-0.388336	0.0549289	-0.115079	-0.356604	-0.2769	-0.561335	-0.50497	-0.35974	-0.541122	-0.176488	-0.324877	-0.397287	-0.338672
RSAD2	-0.16308	-0.366462	-0.602429	-0.0319637	-0.376777	-0.360814	-0.208582	-0.578891	-0.424152	0.00914292	-0.413237	0.0939818	-0.394045	-0.438485	-0.303985
RUNX1	-0.43093	-0.610604	-0.667947	-0.130684	-0.545285	-0.299159	-0.0787876	-0.624712	-0.537582	-0.0418247	-0.504138	-0.0318435	-0.302111	-0.494586	-0.378585
S100B	-0.287666	-0.51882	-0.58387	-0.365816	-0.599764	-0.243457	-0.162367	-0.282561	-0.567344	-0.00508279	-0.386245	-0.0641848	-0.249678	-0.442493	-0.339953
S100P	-0.0299232	-0.41835	-0.541142	0.0116447	-0.444867	-0.317837	-0.445899	-0.0151782	-0.472895	-0.407248	-0.134892	0.210681	-0.366048	-0.271013	-0.260212
S1PR4	-0.311145	-0.478312	-0.551169	0.0137709	-0.479716	-0.26298	-0.14487	-0.0512284	-0.453309	0.0519189	-0.487437	0.476326	-0.173329	-0.427379	-0.234204
SCRG1	0.0401278	-0.323751	-0.0405973	0.00285275	-0.515658	-0.373413	-0.398501	-0.0746155	-0.279613	-0.0975201	-0.305371	-0.301146	-0.414816	-0.215524	-0.235539
SEMA3C	-0.045532	-0.383243	0.032689	0.0235626	-0.474562	-0.23749	-0.38138	-0.487871	-0.313968	-0.574163	-0.276724	-0.274819	-0.13468	-0.319501	-0.274834
SERPINA10	-0.257002	-0.325855	-0.597693	-0.176662	-0.413266	-0.243968	-0.205575	-0.323204	-0.396643	-0.0376799	-0.258203	0.0197852	-0.165287	-0.466497	-0.274839
SERPINA11	-0.214646	-0.483131	-0.622459	-0.209503	-0.524129	-0.120653	0.0139149	-0.261744	-0.375752	-0.320464	-0.244664	-0.0992555	0.0304244	-0.509238	-0.281521
SERPINA5	-0.268935	-0.35845	-0.569712	-0.128428	-0.415238	-0.169339	-0.0624643	-0.445624	-0.320555	-0.0458793	-0.181639	0.0279295	-0.0213826	-0.477051	-0.245484
SERPINB1	-0.247042	-0.302076	-0.538119	0.0604282	-0.359679	-0.203511	0.0186129	-0.0883503	-0.354446	-0.150382	-0.284436	0.176938	-0.179802	-0.433194	-0.206076
SERPINI2	-0.148183	-0.0743871	-0.360202	-0.476233	-0.280286	-0.00598941	0.0169365	-0.575483	-0.0699757	-0.511702	-0.16809	0.0153304	-0.0836782	-0.308012	-0.216425
SESTD1	0.0116473	-0.411396	-0.220674	0.0197565	-0.406166	-0.349017	-0.164778	-0.119094	-0.383393	-0.111987	-0.310447	0.0711725	-0.327609	-0.0462702	-0.196304
SFRP1	-0.185708	-0.511035	-0.572783	0.0129014	-0.504653	-0.243898	-0.0134544	-0.223382	-0.401542	-0.0517505	-0.221528	-0.0964299	-0.0355634	-0.303772	-0.239471
SFRS4	-0.11841	-0.38557	-0.538576	0.0519248	-0.34502	-0.312875	-0.0366837	-0.080839	-0.407731	-0.0402647	-0.4311	-0.275039	-0.243728	-0.154182	-0.237007
SFTA1P	-0.250825	-0.376986	-0.542949	-0.352291	-0.372402	-0.192889	-0.182763	-0.290021	-0.26561	-0.192824	-0.225385	-0.300507	-0.0863544	-0.458471	-0.292163
SFTPD	-0.0469051	-0.456649	0.0159033	-0.185921	-0.527152	-0.340865	-0.523966	-0.398491	-0.562432	-0.325423	-0.369103	-0.425847	-0.514543	-0.156499	-0.344135
SIGLEC11	-0.256221	-0.348389	-0.247112	-0.19598	-0.426138	-0.24868	-0.278404	-0.163234	-0.311308	-0.218563	-0.289863	-0.27007	-0.0640403	-0.327277	-0.260377
SIGLEC15	-0.234989	-0.460451	-0.543496	-0.0879988	-0.558877	-0.26627	-0.179385	-0.270344	-0.414459	-0.0413816	-0.38144	0.200875	-0.144008	-0.443799	-0.273288
SIGLEC7	-0.0766115	-0.45825	-0.257003	-0.136315	-0.461217	-0.175773	-0.353421	-0.35338	-0.424673	0.00596093	-0.285428	-0.312622	-0.173161	-0.376136	-0.274145
SIGLECP3	-0.214379	-0.507368	-0.570492	-0.318166	-0.645445	-0.232213	-0.150528	-0.387124	-0.400685	-0.0927977	-0.32603	0.222866	-0.137373	-0.31454	-0.29102
SIRPB2	-0.195398	-0.557979	-0.44732	-0.388569	-0.439573	-0.266441	-0.171699	-0.0730008	-0.576779	0.0319171	-0.396375	0.258366	-0.245172	-0.49927	-0.283378
SLAMF6	-0.42506	-0.478588	-0.580896	-0.504133	-0.0845725	-0.308498	-0.319847	-0.115656	-0.618869	-0.0314781	-0.553583	0.2306	-0.138029	-0.508252	-0.316919
SLAMF8	-0.335538	-0.511278	-0.572836	0.0343986	-0.384978	-0.159885	-0.0231055	-0.32009	-0.278244	0.0185045	-0.414613	-0.240267	-0.121941	-0.188418	-0.249878
SLC10A1	0.0429822	-0.391389	-0.0196709	0.0681383	-0.476745	-0.35431	-0.273774	-0.0733705	-0.516861	0.0378233	-0.291049	-0.117175	-0.504726	-0.161456	-0.216542
SLC11A2	-0.333254	-0.533641	-0.546426	0.0348622	-0.510947	-0.146766	0.13854	-0.0470773	-0.343475	0.0770519	-0.427686	0.14214	-0.10003	-0.349927	-0.210474
SLC17A3	-0.1728	-0.462475	-0.450281	-0.113015	-0.461254	-0.255118	-0.233725	-0.0196343	-0.437785	0.0357713	-0.369846	-0.180178	-0.352085	-0.400978	-0.276672
SLC17A9	-0.215984	-0.192722	-0.436782	-0.31312	-0.0725331	-0.218801	0.175443	-0.455066	-0.240112	-0.235254	-0.192931	0.150717	-0.132853	-0.379357	-0.197097
SLC1A2	-0.194717	-0.537382	-0.430262	-0.0690959	-0.518093	-0.137608	-0.0481709	-0.0107638	-0.256935	-0.434756	-0.28546	-0.0802158	-0.150305	-0.361582	-0.251096
SLC22A20	-0.261149	-0.411271	-0.478429	-0.0295194	-0.445172	-0.207041	-0.240476	-0.0780042	-0.370991	0.144631	-0.389435	0.186095	-0.189835	-0.421886	-0.228035
SLC35F4	-0.242505	-0.104463	-0.506062	-0.169674	-0.100304	-0.0424126	-0.17217	-0.475833	-0.127085	-0.521632	-0.154625	-0.0487512	-0.0174541	-0.247409	-0.209313
SLC39A12	-0.0383951	-0.39539	-0.129084	-0.172838	-0.452978	-0.312174	-0.40757	-0.119869	-0.324606	-0.382334	-0.210336	-0.16113	-0.244247	-0.140614	-0.249397
SLC7A13	-0.35483	-0.278579	-0.204602	-0.351545	-0.358777	-0.126656	-0.164583	-0.544279	-0.177606	-0.106297	-0.161623	-0.25793	-0.0476904	-0.455789	-0.256485
SLC7A14	-0.191273	-0.0519305	-0.42708	-0.456825	0.000630998	0.0265419	-0.257079	-0.452363	-0.069211	-0.51875	-0.082015	-0.20805	0.0284507	-0.36757	-0.21618
SLC7A7	-0.117667	-0.368319	-0.565346	-0.132408	-0.374769	-0.216902	-0.0376306	-0.195162	-0.407534	-0.120448	-0.302325	-0.0776809	-0.205752	-0.336347	-0.247021
SLIT3	-0.191114	-0.270883	-0.00776104	-0.165051	-0.218466	-0.164251	-0.158457	-0.0309659	-0.266306	-0.352035	-0.210963	-0.153742	-0.106757	-0.2579	-0.182475
SLN	-0.246164	-0.155134	-0.12326	-0.417954	-0.278252	-0.120044	0.040538	-0.115989	-0.246446	-0.147361	-0.251559	-0.397772	-0.160457	-0.4778	-0.221261
SNORA18	-0.0796668	-0.597277	-0.627604	-0.0387406	-0.545866	-0.41549	-0.331977	-0.0560673	-0.489039	-0.0171521	-0.406267	-0.00801506	-0.367045	-0.0968233	-0.291216
SNORA30	-0.0158612	-0.353224	-0.455369	0.0122453	-0.452557	-0.409357	-0.194567	0.0986599	-0.398409	0.0384361	-0.294538	-0.111453	-0.385709	0.0609285	-0.204341
SNORA8	-0.0796668	-0.597277	-0.627604	-0.0387406	-0.545866	-0.41549	-0.331977	-0.0560673	-0.489039	-0.0171521	-0.406267	-0.00801506	-0.367045	-0.0968233	-0.291216
SNORD115-2	-0.0448861	-0.0738159	0.0301566	-0.263195	-0.301587	-0.216473	-0.30258	-0.438859	-0.0526188	-0.45726	-0.297276	-0.284867	-0.0968823	0.0428248	-0.196951
SNORD115-39	-0.0634163	-0.108972	-0.549767	-0.370662	-0.350971	-0.29141	-0.285204	-0.517527	-0.106449	-0.384761	-0.304983	-0.251129	-0.20341	-0.0812302	-0.276421
SNORD116-5	-0.0310446	-0.160027	-0.0316915	-0.126006	-0.43136	-0.262752	-0.475056	-0.499707	-0.00816991	-0.344071	-0.143828	-0.20633	-0.141096	-0.0191519	-0.205735
SNORD116-7	-0.0310446	-0.160027	-0.0316915	-0.126006	-0.43136	-0.262752	-0.475056	-0.499707	-0.00816991	-0.344071	-0.143828	-0.20633	-0.141096	-0.0191519	-0.205735
SNORD5	-0.0796668	-0.597277	-0.627604	-0.0387406	-0.545866	-0.41549	-0.331977	-0.0560673	-0.489039	-0.0171521	-0.406267	-0.00801506	-0.367045	-0.0968233	-0.291216
SNX20	-0.351915	-0.503311	-0.600057	0.025888	-0.706379	-0.27461	-0.023352	-0.139736	-0.542958	0.0710021	-0.530073	0.300057	-0.213932	-0.446774	-0.281154
SOAT2	-0.171601	-0.3173	-0.295245	0.0900175	-0.122999	-0.245062	-0.146153	-0.0332779	-0.447525	-0.166467	-0.336125	-0.154102	-0.144187	-0.461863	-0.210849
SORBS1	-0.300789	-0.339809	-0.577673	-0.196054	-0.285306	-0.0673234	-0.0508694	-0.487365	-0.274143	0.040278	-0.28709	-0.326952	-0.158007	-0.524946	-0.274004
SOX2	-0.107637	-0.366335	-0.204529	-0.413331	-0.192092	-0.202787	-0.260438	-0.194754	-0.430601	-0.61021	-0.237899	0.290785	-0.017712	-0.308062	-0.232543
SP140	-0.304783	-0.329028	-0.401018	-0.193771	-0.496923	-0.17515	-0.13466	-0.0397147	-0.373185	-0.0149289	-0.382707	-0.00446869	-0.211121	-0.502981	-0.254603
SPATC1	-0.292776	-0.489481	-0.625031	-0.041655	-0.48328	-0.308681	-0.0466907	-0.134313	-0.537127	0.0318715	-0.451504	0.303685	-0.224412	-0.367756	-0.261939
SPATS1	-0.063116	-0.554991	-0.064855	0.00938112	-0.459769	-0.267028	-0.370625	-0.138173	-0.364195	0.011612	-0.307015	0.0203783	-0.283564	-0.0838031	-0.208269
SPDYC	-0.265413	-0.473936	-0.654262	-0.0317215	-0.497943	-0.303536	0.10139	-0.147166	-0.433345	0.0516689	-0.359299	0.259737	-0.206556	-0.17834	-0.224194
SPTA1	-0.248935	-0.278814	-0.463752	-0.377991	-0.0592078	-0.172047	-0.30036	-0.45578	-0.220328	-0.428151	-0.305202	-0.177884	-0.141748	-0.514936	-0.296081
SPTLC3	-0.30585	-0.0755239	-0.575338	-0.51732	-0.323501	-0.110166	-0.202406	-0.380182	-0.252721	-0.141483	-0.276098	-0.144725	-0.114681	-0.496022	-0.279715
SRGN	-0.314377	-0.434618	-0.59459	0.0435128	-0.374648	-0.196418	-0.0538905	0.0625485	-0.445805	0.118212	-0.477972	-0.12797	-0.130504	-0.449228	-0.241125
ST3GAL3	0.0138381	-0.425725	-0.0665804	-0.007878	-0.674058	-0.396086	-0.243151	-0.393305	-0.494281	-0.113869	-0.344536	-0.0304306	-0.469009	-0.0529494	-0.264144
ST7OT2	-0.0457545	-0.449738	-0.392787	-0.0248449	-0.561938	-0.413725	-0.387075	-0.0842152	-0.539781	-0.0455907	-0.459184	0.0966184	-0.478515	-0.343042	-0.294969
ST8SIA4	-0.254407	-0.330439	-0.576005	-0.257192	-0.559951	-0.263713	0.0662404	-0.214888	-0.34423	-0.516856	-0.32218	-0.0906339	-0.122195	-0.3848	-0.297946
ST8SIA6	-0.218757	-0.386964	-0.365373	-0.181044	-0.258538	-0.277746	-0.180531	-0.121969	-0.536343	-0.0134284	-0.387782	0.186049	-0.364479	-0.333565	-0.245748
STAP1	-0.376438	-0.599799	-0.643583	-0.0102589	-0.544466	-0.278622	-0.0599066	-0.128973	-0.494385	0.0855188	-0.49246	0.215303	-0.181141	-0.562868	-0.290863
STAR	-0.180725	-0.499986	-0.654999	-0.0917585	-0.509695	-0.301952	-0.0843559	-0.295558	-0.501486	-0.00909696	-0.185701	0.136483	-0.150227	-0.334011	-0.261648
STARD6	0.0102676	-0.456574	-0.0529225	-0.0545944	-0.393215	-0.419837	-0.278946	-0.0871457	-0.526463	-0.0150027	-0.332414	-0.214285	-0.415157	-0.135267	-0.240825
STAT5A	-0.245133	-0.396306	-0.490851	-0.0652097	-0.520452	-0.190834	0.136649	-0.192583	-0.427097	0.0475751	-0.347985	-0.144994	-0.112631	-0.422647	-0.240893
STBD1	-0.337427	-0.369553	-0.513795	-0.069256	-0.430985	-0.148387	-0.0655234	-0.223451	-0.414973	-0.00120095	-0.455131	0.0354792	-0.151001	-0.379222	-0.251745
STK38	-0.0590952	-0.305834	-0.526161	-0.397872	-0.312856	-0.241616	-0.0723076	-0.163031	-0.345917	-0.116887	-0.175879	-0.172254	-0.215648	-0.232763	-0.238437
STK38L	-0.211623	-0.498289	-0.455539	-0.026031	-0.43766	-0.383676	-0.0952088	-0.0646226	-0.478288	-0.214008	-0.407579	-0.0306892	-0.392855	-0.374559	-0.290759
STON1-GTF2A1L	-0.142466	-0.454035	-0.644329	0.00154702	-0.59167	-0.265694	-0.151619	-0.140838	-0.37354	-0.00356494	-0.359094	-0.265543	-0.217985	-0.126608	-0.266817
SYNJ1	-0.0134553	-0.410259	0.0277044	-0.323179	-0.447809	-0.329457	-0.155103	0.00971771	-0.569204	-0.190826	-0.347017	-0.232457	-0.453533	-0.223931	-0.261343
SYT5	-0.113067	-0.57624	-0.635222	-0.357484	-0.669853	-0.334187	-0.694638	-0.203838	-0.522337	-0.672049	-0.285714	-0.370751	-0.420667	-0.472276	-0.452023
TAAR3	-0.157887	-0.463467	-0.302776	-0.342867	-0.478695	-0.260127	-0.414856	-0.334169	-0.470853	-0.174002	-0.38766	0.0461346	-0.141869	-0.497035	-0.312866
TARM1	0.0480559	-0.479143	0.00655428	-0.176408	-0.660102	-0.337089	-0.417253	-0.0615132	-0.423659	-0.31284	-0.333967	0.0808842	-0.382057	-0.0626161	-0.250797
TARSL2	-0.047793	-0.116189	-0.0182079	-0.41932	-0.0798104	-0.141891	-0.376155	-0.254372	-0.18327	-0.455745	-0.145944	-0.162617	-0.104832	-0.222588	-0.19491
TBC1D10C	-0.331208	-0.54943	-0.572784	0.0598208	-0.47196	-0.176752	0.00661668	-0.0660952	-0.373832	0.0522038	-0.472704	0.414502	-0.21662	-0.312717	-0.215069
TBXA2R	-0.285846	-0.393055	-0.493151	-0.29619	-0.42409	-0.16091	-0.234597	-0.0244866	-0.305855	0.0717905	-0.335236	0.0976631	-0.142329	-0.446827	-0.240937
TF	-0.141807	-0.281848	-0.459018	-0.407975	-0.280812	-0.110153	-0.00654909	-0.510198	-0.285073	-0.148585	-0.0335182	0.142167	0.0822205	-0.469701	-0.207918
TFPI2	-0.232049	-0.295463	-0.469628	-0.012236	-0.322962	-0.174501	-0.221123	-0.00886415	-0.199402	-0.310875	-0.313408	-0.0724412	-0.262724	-0.0482714	-0.210282
TGFBRAP1	0.0427133	-0.483391	-0.578579	0.0202961	-0.452777	-0.385607	-0.244229	-0.080339	-0.552499	0.00506033	-0.406236	0.0507627	-0.547308	-0.0863038	-0.264174
THY1	-0.100231	-0.392932	-0.267206	-0.315349	-0.379966	-0.178502	-0.0117074	-0.321279	-0.325142	-0.273659	-0.123918	0.122882	-0.101782	-0.325157	-0.213854
TIE1	-0.289064	-0.514781	-0.591455	-0.0953078	-0.426955	-0.329681	-0.0852311	-0.100941	-0.473094	0.00989667	-0.505571	0.271473	-0.267944	-0.553947	-0.282329
TIGD4	-0.0780299	-0.29939	-0.332048	0.012948	-0.256471	-0.260495	-0.284981	-0.0803563	-0.279487	-0.175239	-0.245426	-0.0328583	-0.251725	-0.347917	-0.207963
TLR1	-0.365319	-0.498699	-0.657208	-0.0819513	-0.530572	-0.18688	-0.1899	-0.081125	-0.408713	0.123846	-0.474144	-0.268479	-0.129371	-0.397085	-0.296114
TLR4	-0.26681	-0.492631	-0.535517	-0.274169	-0.366199	-0.201037	-0.182437	-0.535934	-0.480786	0.077807	-0.308847	-0.155688	-0.040349	-0.500897	-0.304535
TLR9	-0.328693	-0.402055	-0.466785	-0.0968475	-0.473273	-0.27923	0.0873846	-0.212314	-0.367046	0.0223497	-0.343222	0.113067	-0.334976	-0.345525	-0.244798
TM7SF4	-0.183307	-0.477263	-0.295373	-0.294743	-0.409638	-0.275286	-0.238902	-0.0322192	-0.468415	-0.0174705	-0.464512	-0.0869983	-0.394741	-0.470078	-0.293496
TMEM140	-0.331025	-0.430841	-0.556055	-0.119124	-0.426515	-0.243175	-0.0350548	-0.298496	-0.343108	-0.269601	-0.353546	-0.136624	-0.0197284	-0.323619	-0.277608
TMEM144	-0.355511	-0.461081	-0.578324	0.0298697	-0.44603	-0.327413	-0.182226	-0.106204	-0.624567	-0.00576093	-0.451486	0.289789	-0.244483	-0.397273	-0.275764
TMEM150B	0.00210473	-0.44741	-0.610907	-0.0201718	-0.470608	-0.368307	-0.216645	-0.116402	-0.525355	-0.0500806	-0.318463	-0.101132	-0.455289	-0.195596	-0.278162
TMEM183A	-0.0120742	-0.483215	-0.0634148	-0.0117244	-0.382682	-0.39976	-0.242295	-0.0974966	-0.526302	-0.680596	-0.32533	0.0322405	-0.451673	-0.427125	-0.290818
TMEM183B	-0.0120742	-0.483215	-0.0634148	-0.0117244	-0.382682	-0.39976	-0.242295	-0.0974966	-0.526302	-0.680596	-0.32533	0.0322405	-0.451673	-0.427125	-0.290818
TMEM206	-0.20231	-0.431139	-0.578093	0.0615772	-0.321123	-0.233729	0.211633	-0.0447921	-0.425271	-0.112304	-0.22457	0.302612	-0.378354	-0.153569	-0.180674
TMEM22	-0.209866	-0.472462	-0.601259	0.0707894	-0.517822	-0.0767972	-0.0330469	-0.34517	-0.28146	-0.245719	-0.156979	0.0236552	-0.0542227	-0.3472	-0.231968
TMEM39A	-0.48187	-0.299227	-0.553845	-0.279193	-0.182607	0.0620164	-0.139311	-0.341003	-0.272491	-0.437994	-0.266873	-0.14172	0.0942845	-0.384111	-0.258853
TMPRSS13	-0.168023	-0.395915	-0.387128	-0.00432593	-0.397286	-0.224578	-0.0406303	-0.0586944	-0.342717	0.0123254	-0.311043	-0.199045	-0.271434	-0.0633853	-0.203706
TNFAIP6	0.0754008	-0.42315	-0.634353	-0.0194235	-0.724078	-0.489628	-0.390165	-0.223897	-0.449856	0.00777643	-0.266506	-0.0899617	-0.361289	-0.34502	-0.309582
TNFRSF10C	-0.106359	-0.437694	-0.179889	0.019785	-0.724165	-0.31638	-0.104733	-0.117771	-0.394799	-0.00129003	-0.344921	0.277972	-0.39679	-0.284274	-0.222236
TNFSF13B	-0.144261	-0.404033	-0.55515	-0.286793	-0.202368	-0.329963	-0.316751	-0.362298	-0.266995	-0.00765985	-0.304978	0.135035	-0.407104	-0.333079	-0.270457
TP53RK	0.0119273	-0.37495	-0.0575573	-0.07098	-0.398379	-0.363764	-0.279296	-0.087146	-0.534626	-0.25023	-0.397994	-0.1364	-0.382417	-0.25457	-0.255456
TPM3	-0.239734	-0.265823	-0.312214	-0.246155	0.0508589	-0.211809	-0.0607774	-0.31261	-0.310258	-0.423496	-0.239389	-0.07916	-0.0937052	-0.374796	-0.22279
TRAF3IP3	-0.387428	-0.532076	-0.595332	-0.184892	-0.623968	-0.258371	-0.0916204	-0.105717	-0.611488	-0.0810439	-0.455993	0.320238	-0.195114	-0.588942	-0.313696
TREM2	0.159175	-0.226418	-0.260919	-0.0377013	-0.184701	-0.331352	-0.283425	-0.322369	-0.467812	-0.0900966	-0.19775	-0.082548	-0.255125	-0.401503	-0.213039
TRHR	-0.0350051	-0.0451966	-0.36335	-0.30515	-0.106786	-0.1313	-0.169283	-0.467315	-0.112468	-0.480552	-0.0347878	-0.038967	-0.0913153	-0.115813	-0.178378
TRIM13	-0.291724	-0.514687	-0.595391	-0.0158368	-0.553992	-0.34706	-0.0421607	-0.132402	-0.458154	-0.0295931	-0.432141	0.096838	-0.358441	-0.26769	-0.281602
TRIM22	-0.295406	-0.27727	-0.586381	-0.000189235	-0.236705	-0.181681	-0.183779	-0.0805851	-0.356885	-0.100225	-0.406636	0.0858954	-0.0791448	-0.155148	-0.203867
TRIM38	-0.0445575	-0.489277	-0.0574367	0.0323477	-0.535946	-0.414621	-0.414445	-0.066675	-0.522618	-0.0519779	-0.398	-0.0381311	-0.448118	-0.0081053	-0.246969
TSGA13	0.0133632	-0.369907	-0.339209	-0.184904	-0.441238	-0.334628	-0.377926	-0.0992862	-0.449386	-0.359207	-0.237051	-0.205511	-0.288723	-0.396346	-0.290711
TTC29	-0.336425	-0.558556	-0.542838	-0.239495	-0.320114	-0.22555	-0.22922	-0.291521	-0.479602	-0.447497	-0.445294	-0.230813	-0.0979289	-0.439684	-0.348896
TTF1	-0.348552	-0.502256	-0.451282	-0.264271	-0.141973	-0.144533	-0.0388739	-0.461188	-0.421478	0.0174201	-0.350711	-0.00460972	-0.016498	-0.377338	-0.250439
TXNDC11	-0.0537515	-0.576395	-0.0745472	-0.00643076	-0.574394	-0.448987	-0.314358	-0.141322	-0.468215	-0.207565	-0.40999	-0.00764982	-0.500087	-0.0810712	-0.276054
TYROBP	-0.0629135	-0.434177	-0.387209	-0.226307	-0.361549	-0.433866	-0.0995198	-0.120696	-0.522402	-0.0199458	-0.26286	0.105213	-0.22084	-0.319085	-0.24044
UGT3A2	-0.220031	-0.42242	-0.612989	-0.276381	-0.287399	-0.283994	-0.275005	-0.0558565	-0.567716	-0.15085	-0.332396	0.0275468	-0.288518	-0.294528	-0.28861
USP50	-0.20317	-0.435948	-0.589501	-0.376915	-0.254404	-0.315678	-0.346157	-0.185269	-0.584418	-0.41033	-0.389465	-0.139499	-0.214218	-0.430161	-0.348224
UTS2R	-0.373807	-0.434862	-0.591095	-0.053905	-0.648901	-0.29046	-0.0825981	-0.178976	-0.474406	-0.0296881	-0.419976	-0.224132	-0.161849	-0.572601	-0.32409
VAV1	-0.102994	-0.264623	-0.452433	-0.2537	-0.269293	-0.246743	-0.0573313	0.0158571	-0.287011	-0.0305668	-0.369236	-0.259027	-0.105696	-0.403838	-0.220474
VNN2	-0.384057	-0.469256	-0.56753	-0.375071	-0.587708	-0.0864649	0.089452	-0.0318249	-0.403474	0.042796	-0.375453	0.10759	-0.0952764	-0.512739	-0.260644
VWA3B	-0.162833	-0.318239	-0.582607	-0.0882195	-0.436359	-0.318732	-0.0507926	0.00369732	-0.387643	-0.000426355	-0.350847	-0.161958	-0.403313	-0.1102	-0.240605
WIPF1	-0.308066	-0.555481	-0.624691	-0.0291404	-0.613991	-0.316326	0.0335461	-0.186044	-0.448911	0.0148285	-0.423137	-0.0412329	-0.144467	-0.544286	-0.2991
XBP1	-0.111729	-0.337474	-0.515028	-0.0285519	-0.512794	-0.215907	-0.38348	0.1294	-0.325754	-0.349135	-0.376263	-0.222967	-0.175823	-0.020032	-0.24611
ZBBX	-0.150718	-0.102952	-0.123083	-0.395288	-0.0939235	-0.0423594	-0.0243178	-0.426168	-0.121104	-0.34511	-0.174335	-0.217586	-0.0467683	-0.331712	-0.185388
ZBP1	-0.32713	-0.610024	-0.627588	-0.26379	-0.317924	-0.153306	-0.065491	-0.0174433	-0.53816	-0.113149	-0.514144	0.0966618	-0.26118	-0.479785	-0.299461
ZBTB26	-0.00687183	-0.275128	-0.418909	-0.145485	-0.198788	-0.282637	-0.183133	-0.387905	-0.247487	-0.145114	-0.255059	-0.118381	-0.193754	-0.101761	-0.211458
ZBTB38	-0.059018	-0.444562	-0.239192	-0.0113196	-0.610912	-0.335002	-0.410639	-0.0424094	-0.485294	0.032755	-0.372442	-0.146087	-0.408272	-0.484928	-0.286952
ZCCHC8	-0.305975	-0.378633	-0.643786	-0.144637	-0.331336	-0.287057	0.0600305	-0.102109	-0.412935	-0.459048	-0.477632	-0.0724584	-0.400438	-0.532378	-0.320599
ZFAT	-0.275762	-0.399801	-0.609345	0.0376014	-0.335487	-0.176051	-0.0147767	-0.519361	-0.291514	0.102993	-0.31809	-0.164381	-0.112463	-0.152719	-0.230654
ZFHX4	-0.24588	-0.391387	-0.303583	-0.220609	-0.410942	-0.133653	-0.310586	-0.342183	-0.257454	-0.513759	-0.302775	-0.0886491	-0.0612255	-0.368938	-0.282259
ZFPM1	-0.166196	-0.335996	-0.501748	-0.077096	-0.242632	-0.112824	0.0735238	-0.0674	-0.339474	-0.294317	-0.267238	-0.0989629	-0.117305	-0.411156	-0.211344
ZNF212	-0.389424	-0.303861	-0.554847	-0.371801	-0.13476	-0.0810556	-0.222675	-0.304413	-0.243583	-0.526267	-0.215245	-0.25594	0.0534738	-0.487254	-0.288404
ZNF337	-0.117767	-0.354286	-0.383313	-0.000236108	-0.353144	-0.286875	-0.23051	0.0271343	-0.317624	-0.0476428	-0.263701	-0.031208	-0.410435	-0.128544	-0.207011
ZNF366	-0.354921	-0.551075	-0.659044	-0.0148136	-0.438548	-0.313274	-0.114956	-0.121846	-0.522714	-0.25552	-0.454118	0.197135	-0.311126	-0.504778	-0.315686
ZNF670	-0.222178	-0.311719	-0.447511	-0.0502309	-0.120171	-0.235382	-0.0426277	-0.297648	-0.376952	-0.360288	-0.334202	0.0594768	-0.0537823	-0.434134	-0.230525
ZNF821	-0.0286552	-0.394745	-0.40013	0.0132679	-0.4194	-0.284495	-0.288433	-0.00876648	-0.433851	-0.0597793	-0.325671	0.0394005	-0.415505	-0.0332161	-0.217141
ZSCAN18	-0.0348972	-0.367274	-0.181001	-0.0680786	-0.3997	-0.357488	-0.47484	-0.512089	-0.446609	-0.343909	-0.235043	-0.090682	-0.354169	-0.221633	-0.291958
ALOX5AP	-0.246674	-0.396329	-0.410691	-0.0837892	-0.354722	-0.303957	-0.349716	-0.143402	-0.485382	-0.128073	-0.393781	-0.000599386	-0.251201	-0.425586	-0.28385
AMICA1	-0.296162	-0.546608	-0.568234	-0.380297	-0.637865	-0.392746	-0.26463	-0.145363	-0.551716	0.0430627	-0.467366	0.0380905	-0.335962	-0.441532	-0.353381
AOAH	0.070167	-0.492298	-0.129176	-0.0599838	-0.434862	-0.360234	-0.545549	-0.137566	-0.570432	-0.0233775	-0.275597	-0.043466	-0.350537	-0.0918774	-0.246056
APOB48R	-0.309789	-0.499689	-0.557958	-0.00362933	-0.531694	-0.28083	-0.156459	-0.135704	-0.468377	-0.0258187	-0.508726	-0.035323	-0.25599	-0.156423	-0.280458
ARAP3	-0.242104	-0.411736	-0.595674	0.0185131	-0.363224	-0.296512	-0.134497	-0.104232	-0.458359	0.04185	-0.369342	-0.0927348	-0.246596	-0.361162	-0.258272
ARHGAP15	-0.384883	-0.599354	-0.612888	-0.218439	-0.4304	-0.188058	-0.418643	-0.141011	-0.600434	-0.546627	-0.590577	-0.268875	-0.239619	-0.544186	-0.413142
ARHGAP25	-0.284773	-0.480362	-0.590788	-0.00227472	-0.632602	-0.300787	-0.0516169	-0.161224	-0.453799	0.040103	-0.470552	0.192884	-0.198007	-0.33988	-0.266691
ARHGAP9	-0.410421	-0.586475	-0.594848	-0.103744	-0.374933	-0.314392	-0.0273655	-0.137639	-0.513033	-0.0422738	-0.484585	0.221546	-0.162698	-0.499584	-0.287889
ARRDC5	-0.0261435	-0.317243	-0.538956	0.0763043	-0.310749	-0.340568	-0.438663	0.0119137	-0.364027	-0.086053	-0.271613	-0.120311	-0.428988	-0.271427	-0.244752
BATF	-0.286856	-0.410599	-0.552483	-0.185362	-0.440976	-0.188555	-0.0535393	-0.0308892	-0.341884	-0.0739644	-0.383191	-0.0978741	-0.175737	-0.427875	-0.260699
BPI	-0.233744	-0.464471	-0.502682	-0.326	-0.400096	-0.156445	-0.000408786	-0.0155203	-0.442542	0.0842313	-0.344265	-0.203385	0.0555649	-0.472261	-0.24443
BZRAP1	-0.414072	-0.454292	-0.610739	-0.426716	-0.641463	-0.133376	0.0389229	-0.0841297	-0.38563	-0.120902	-0.511942	0.213811	-0.201679	-0.444929	-0.298367
C11orf21	-0.221615	-0.40341	-0.458866	-0.00827679	-0.504317	-0.237641	-0.179083	-0.0617931	-0.50746	0.10249	-0.396857	-0.139358	-0.135174	-0.440182	-0.256539
C14orf177	-0.156112	-0.354501	-0.589772	-0.133498	-0.188363	-0.140903	-0.249148	-0.292804	-0.351352	-0.365987	-0.218095	-0.101852	-0.193379	-0.336118	-0.262277
C15orf53	-0.238257	-0.507973	-0.267209	-0.195905	-0.579633	-0.239913	-0.128862	-0.293695	-0.504123	0.0513543	-0.414858	-0.218813	-0.236065	-0.50809	-0.30586
C16orf54	-0.301548	-0.534834	-0.548329	-0.103923	-0.541779	-0.380346	-0.00234206	-0.11713	-0.484473	0.0499213	-0.398749	-0.0583187	-0.295971	-0.541609	-0.304245
C18orf26	-0.210072	-0.359855	-0.203073	-0.277508	-0.295114	-0.149516	-0.130382	-0.328763	-0.335882	-0.427316	-0.276269	-0.0479782	-0.177936	-0.462212	-0.262991
C1orf150	-0.461818	-0.619514	-0.630817	-0.3596	-0.569548	-0.390008	-0.415208	-0.427024	-0.639035	-0.64323	-0.529735	0.0560286	-0.182302	-0.631375	-0.460228
C1orf162	-0.0398572	-0.556066	-0.624007	0.0893922	-0.725277	-0.420621	-0.427837	-0.399838	-0.66302	-0.0226387	-0.337781	0.408524	-0.325397	-0.465796	-0.322159
C1orf200	-0.269407	-0.520609	-0.645498	-0.0461379	-0.505679	-0.275744	-0.315828	-0.0841362	-0.59963	-0.167602	-0.487825	0.132881	-0.33735	-0.55014	-0.333765
C20orf197	-0.0163405	-0.390603	-0.397383	-0.0292573	-0.457164	-0.324695	-0.316629	-0.0202745	-0.420301	-0.0163931	-0.302424	-0.142703	-0.35583	-0.119784	-0.236413
C20orf26	-0.0929488	-0.283022	-0.499316	-0.279173	-0.345853	-0.21395	-0.283064	-0.20105	-0.235434	-0.298325	-0.104459	-0.157792	-0.110468	-0.516414	-0.258662
C22orf33	-0.25275	-0.448237	-0.55888	-0.252543	-0.543395	-0.276606	-0.209691	-0.108383	-0.563267	-0.188151	-0.401783	-0.0791689	-0.253398	-0.55337	-0.334973
CCL23	-0.282529	-0.532635	-0.633129	-0.374279	-0.652521	-0.294443	-0.231957	-0.148667	-0.451647	-0.167817	-0.396021	0.328657	-0.245326	-0.46536	-0.324834
CCR1	-0.285803	-0.608232	-0.632386	-0.398748	-0.617678	-0.304842	-0.07276	-0.565449	-0.592667	-0.451723	-0.352773	-0.15955	-0.124196	-0.61585	-0.413047
CCR2	-0.0340413	-0.253764	-0.554781	-0.130021	-0.11047	-0.172076	-0.472377	-0.328347	-0.148964	-0.226416	-0.152704	-0.0898946	-0.397152	0.0239844	-0.217645
CD300LB	-0.170435	-0.386695	-0.391913	-0.189202	-0.347773	-0.25532	-0.318823	-0.187287	-0.470164	-0.398313	-0.356089	0.0173337	-0.242976	-0.288104	-0.284697
CD300LF	-0.404486	-0.536051	-0.526322	-0.373606	-0.38543	-0.310298	-0.25426	-0.314463	-0.56473	-0.232624	-0.464687	-0.166875	-0.178952	-0.489209	-0.371571
CD6	-0.390246	-0.545586	-0.618489	-0.00901479	-0.379375	-0.202631	-0.0627788	-0.153161	-0.554538	-0.0172465	-0.510085	0.320501	-0.226325	-0.432265	-0.270089
CD96	-0.347439	-0.387322	-0.513307	0.0695192	-0.0209365	-0.231525	-0.104433	-0.230189	-0.424923	-0.354658	-0.315926	-0.128595	-0.325723	-0.516001	-0.273676
CDA	-0.0805517	-0.36512	-0.554949	-0.100606	-0.515595	-0.224352	-0.218613	-0.313877	-0.396329	-0.0600711	-0.31664	0.0712597	-0.23844	-0.173817	-0.249122
CDYL	-0.0927617	-0.434069	-0.0672572	0.0322575	-0.44533	-0.391676	-0.233302	-0.0885111	-0.51453	-0.00882421	-0.317506	0.130855	-0.350219	-0.140553	-0.208673
CRYBB1	-0.230078	-0.312018	-0.504141	-0.334654	-0.418395	-0.255099	-0.312179	0.0194258	-0.463252	-0.136157	-0.249855	0.069634	-0.215508	-0.499337	-0.274401
CSF2RB	-0.166494	-0.461333	-0.601852	-0.348029	-0.335448	-0.25612	-0.177791	-0.0687074	-0.494231	0.0604115	-0.332357	0.11856	-0.297124	-0.431707	-0.270873
DCAF4L1	0.0049159	-0.401253	-0.0430104	-0.079179	-0.446483	-0.396381	-0.34156	-0.132454	-0.453999	-0.0815663	-0.241107	-0.0472527	-0.390469	-0.0912904	-0.224363
DENND1C	-0.205854	-0.453089	-0.544544	-0.311103	-0.362955	-0.260084	-0.0182383	-0.209169	-0.383075	-0.0392426	-0.223848	0.184506	-0.0533323	-0.47963	-0.239976
DLC1	-0.16823	-0.306918	-0.55844	-0.314664	-0.457432	-0.111774	-0.0915997	-0.143632	-0.18332	-0.281071	-0.152483	-0.197695	-0.0467057	-0.396149	-0.24358
DOK2	-0.251914	-0.378827	-0.330411	-0.0129455	-0.501427	-0.28859	-0.0876317	-0.0949861	-0.508668	-0.0292121	-0.45256	0.0101654	-0.279424	-0.41306	-0.258535
DPEP2	-0.393059	-0.416732	-0.586814	0.00400214	-0.513997	-0.227764	-0.159637	-0.0290718	-0.601049	0.0322968	-0.462375	0.214282	-0.360769	-0.39788	-0.278469
DRD3	-0.160214	-0.428809	-0.331814	-0.1697	-0.308095	-0.126052	-0.0520801	-0.327528	-0.247932	-0.193503	-0.107823	-0.234646	-0.00298699	-0.407899	-0.221363
DYRK4	-0.0271914	-0.473066	0.119889	-0.0319747	-0.49201	-0.446567	-0.418636	-0.110631	-0.5207	-0.0534583	-0.392617	-0.0497934	-0.525951	-0.427957	-0.275047
EMCN	-0.238734	-0.29191	-0.536252	0.115541	-0.178852	-0.0844367	-0.110624	-0.194541	-0.19756	-0.43388	-0.238797	-0.252706	-0.0293587	-0.422124	-0.221017
EMR3	-0.21842	-0.476079	-0.380618	-0.170708	-0.490865	-0.35874	-0.276283	-0.317203	-0.537874	-0.23159	-0.25918	-0.170932	-0.190768	-0.501219	-0.327177
ENTPD1	-0.0308511	-0.378157	-0.337524	-0.271122	-0.393693	-0.229874	-0.352491	-0.132444	-0.393397	-0.365051	-0.0998536	-0.401689	-0.332156	-0.269301	-0.284829
EVI2A	-0.400489	-0.559361	-0.601505	-0.00767609	-0.746402	-0.222142	0.0890536	-0.522278	-0.456453	-0.069906	-0.602872	0.397432	-0.283937	-0.311825	-0.307026
EVL	-0.378816	-0.561657	-0.662916	0.00181443	-0.634965	-0.268163	0.00895587	-0.0970355	-0.459362	-0.0103866	-0.608268	0.222784	-0.241739	-0.431465	-0.294373
FAM113B	-0.413369	-0.570304	-0.627116	-0.00589436	-0.580512	-0.229117	0.101746	-0.0693213	-0.469527	0.0290043	-0.532565	0.0981817	-0.218479	-0.412719	-0.278571
FAM118A	-0.134427	-0.356873	-0.299325	-0.0824114	-0.493594	-0.0630667	-0.0498208	-0.0940377	-0.167842	-0.41768	-0.160243	-0.174381	-0.137206	-0.161355	-0.199447
FAM124B	-0.260313	-0.502857	-0.0902546	-0.0910184	-0.52836	-0.263905	-0.074869	-0.154936	-0.660731	-0.0587626	-0.438022	-0.107219	-0.247313	-0.572258	-0.289344
FAR2	-0.197678	-0.710066	-0.639671	-0.0019307	-0.749724	-0.41771	-0.3632	-0.0490641	-0.737424	-0.15299	-0.465984	-0.589635	-0.580107	-0.554186	-0.443526
FCER1G	0.0368284	-0.513904	-0.166789	0.0156378	-0.519055	-0.474923	-0.408299	-0.092626	-0.568978	0.0117366	-0.367866	0.00409059	-0.482079	-0.0730922	-0.257094
FCER2	0.00308735	-0.376757	-0.0562091	-0.123431	-0.379127	-0.350314	-0.595046	-0.0182541	-0.416451	-0.0337016	-0.292838	0.110443	-0.380195	-0.176702	-0.220393
FCHO1	-0.397441	-0.575521	-0.575006	-0.350718	-0.391307	-0.302714	0.144039	-0.127668	-0.467556	0.0700468	-0.491424	0.306597	-0.167998	-0.374081	-0.264339
FERMT3	-0.233751	-0.48569	-0.311856	0.021998	-0.591177	-0.32553	-0.20375	-0.0814328	-0.437033	0.0673823	-0.391207	0.207816	-0.30785	-0.199429	-0.233679
FGFBP2	-0.351036	-0.535117	-0.57975	-0.242772	-0.341344	-0.226794	-0.199853	-0.196858	-0.493397	-0.199759	-0.395315	-0.164702	-0.212668	-0.476597	-0.329712
FGL2	-0.260029	-0.330428	-0.625618	-0.0415806	-0.438713	-0.185023	0.0765139	-0.127736	-0.337493	-0.459613	-0.321318	0.261269	-0.224762	-0.565227	-0.255697
GAPT	-0.248635	-0.482204	-0.493284	-0.0305666	-0.343138	-0.349455	-0.263625	-0.140587	-0.466949	-0.115192	-0.36559	-0.0219249	-0.351698	-0.358052	-0.287922
GIMAP1	-0.273922	-0.458166	-0.46847	-0.363507	-0.630082	-0.28978	-0.0324908	-0.325195	-0.475365	-0.206913	-0.32574	0.0413169	-0.108066	-0.399499	-0.308277
GIMAP7	-0.22236	-0.270466	-0.447952	-0.299354	-0.343055	-0.0905435	-0.141458	-0.210355	-0.268265	-0.155396	-0.277907	-0.0238139	-0.116037	-0.331011	-0.228427
GIMAP8	-0.219382	-0.474337	-0.490693	-0.182425	-0.666431	-0.147255	-0.22628	-0.074737	-0.32111	0.0526022	-0.287589	-0.159918	-0.185423	-0.397997	-0.27007
GJB6	-0.129839	-0.380477	-0.264128	0.156359	-0.34397	-0.253214	-0.342567	-0.213668	-0.280455	-0.554072	-0.170516	-0.165178	-0.0105809	-0.358426	-0.236481
GPR128	-0.325286	-0.424203	-0.513736	-0.458912	-0.644855	-0.0930895	-0.201126	-0.0994561	-0.434399	-0.205229	-0.444626	0.366265	-0.180054	-0.476125	-0.295345
GPR44	-0.0974501	-0.321594	-0.597807	0.0119391	-0.324495	-0.256762	-0.162467	-0.153907	-0.339973	-0.0532822	-0.185167	-0.127545	-0.229688	-0.179182	-0.215527
GPR84	-0.196575	-0.405582	-0.472916	-0.0112319	-0.315004	-0.24126	-0.181904	0.121825	-0.446887	0.0334823	-0.373993	0.220082	-0.36757	-0.516151	-0.225263
GPR97	0.0062875	-0.40872	-0.339836	-0.00991256	-0.640228	-0.447108	-0.348361	-0.0395743	-0.437284	-0.0288939	-0.329117	-0.285685	-0.467092	-0.229447	-0.286069
GUCY1B2	-0.0694922	-0.434254	-0.368359	-0.185228	-0.266954	-0.326827	-0.270435	-0.537891	-0.422299	0.14058	-0.218577	0.104636	-0.233163	-0.330492	-0.244197
HCLS1	-0.369883	-0.54389	-0.660705	0.00283374	-0.734585	-0.256226	-0.138143	-0.545148	-0.520982	-0.178398	-0.500677	-0.00897927	-0.124699	-0.384032	-0.354537
HHATL	-0.269363	-0.436968	-0.517401	-0.285703	-0.298519	-0.243817	-0.173066	-0.483236	-0.429868	-0.408416	-0.248611	0.000949119	-0.0220509	-0.444889	-0.304354
HK2	-0.290583	-0.450037	-0.485466	-0.198483	-0.438376	-0.32607	-0.209339	-0.373371	-0.482862	-0.0644941	-0.443199	-0.348584	-0.290799	-0.433234	-0.34535
HPGDS	-0.148611	-0.283812	-0.40648	-0.0437349	-0.137759	-0.199169	-0.232137	-0.218772	-0.376631	-0.361098	-0.312201	-0.196673	-0.326085	-0.347538	-0.256479
HTR3A	-0.0192176	-0.484189	-0.230703	-0.0782855	-0.466838	-0.343933	-0.346984	-0.235606	-0.617791	-0.18032	-0.244825	-0.180555	-0.312754	-0.162317	-0.27888
ICAM3	-0.247131	-0.420666	-0.425433	-0.249149	-0.3086	-0.230145	-0.153907	-0.0371307	-0.333953	-0.151411	-0.344025	0.0118465	-0.0853326	-0.428995	-0.243145
IGLL1	-0.22168	-0.36992	-0.481252	-0.320097	-0.420903	-0.243613	-0.199563	-0.0725321	-0.309596	0.027123	-0.288577	0.135644	-0.26601	-0.423037	-0.246715
IL16	-0.306003	-0.43872	-0.55567	-0.0315685	-0.507205	-0.195394	0.0768158	-0.163972	-0.417822	0.0300019	-0.434315	0.0252548	-0.149954	-0.53335	-0.257279
IL27	-0.221108	-0.381937	-0.607235	-0.101175	-0.604763	-0.28818	-0.124856	-0.0895294	-0.435755	0.0767512	-0.332989	0.277771	-0.323243	-0.463415	-0.258547
IPCEF1	-0.191561	-0.430926	-0.596533	0.0406725	-0.729901	-0.366862	-0.274574	-0.147442	-0.399594	-0.0750554	-0.390348	-0.00571129	-0.284803	-0.569728	-0.315883
ITGA2B	-0.415061	-0.433563	-0.511772	-0.43839	-0.169204	-0.158599	-0.289797	-0.0781666	-0.591501	-0.269306	-0.477035	-0.0741095	-0.343982	-0.568064	-0.344182
ITGAE	-0.00631554	-0.337616	0.134409	0.0908498	-0.259423	-0.396957	-0.252422	-0.158315	-0.422064	-0.0396913	-0.326038	-0.301123	-0.437138	-0.026873	-0.195623
KCNIP2	-0.253521	-0.308187	-0.443603	-0.323257	-0.620019	-0.052588	-0.025634	-0.298648	-0.319668	-0.409134	-0.224427	-0.0738117	-0.0619606	-0.420536	-0.273928
KCNK17	-0.43994	-0.61412	-0.563881	-0.467859	-0.417819	-0.33249	-0.258272	-0.10268	-0.614926	-0.0979473	-0.478137	-0.27263	-0.19976	-0.56687	-0.387667
KIAA0748	-0.310773	-0.590513	-0.599862	-0.414662	-0.566034	-0.240882	-0.0859574	-0.291818	-0.586998	-0.109345	-0.477506	-0.165823	-0.117249	-0.569103	-0.36618
KLHL14	-0.29177	-0.272183	-0.590381	-0.19647	-0.336118	-0.173997	-0.00475658	-0.0370979	-0.298525	-0.322157	-0.325909	0.135391	-0.0892949	-0.269832	-0.219507
KLHL6	-0.307643	-0.477577	-0.56808	0.0989819	-0.596277	-0.144654	0.188194	-0.128882	-0.338644	0.0143542	-0.508557	0.356006	-0.1647	-0.227545	-0.200359
KRTAP12-3	-0.249984	-0.252391	-0.448129	-0.420399	-0.35985	-0.235616	-0.133073	-0.255012	-0.203336	-0.258528	-0.234289	-0.0826549	0.0780563	-0.396578	-0.246556
LAIR1	-0.0436255	-0.334576	-0.095189	-0.117608	-0.270551	-0.333246	-0.425193	-0.163783	-0.376506	-0.213621	-0.258646	0.0888176	-0.337311	-0.175197	-0.218302
LAT	-0.409681	-0.370327	-0.582047	0.00835253	-0.539076	-0.318253	-0.101344	-0.0809917	-0.331973	0.0271923	-0.484484	0.12404	-0.135428	-0.2395	-0.245251
LCP2	-0.294817	-0.407995	-0.454618	-0.314964	-0.329556	-0.273019	-0.187238	-0.361991	-0.458999	-0.228935	-0.312283	-0.161774	-0.0698984	-0.398599	-0.303906
LGALS12	-0.216433	-0.497281	-0.543628	0.0681265	-0.538513	-0.322942	-0.0733899	-0.381779	-0.384493	0.021675	-0.358349	-0.0538919	-0.186185	-0.314153	-0.270088
LGR6	-0.176834	-0.297161	-0.586173	-0.0790949	-0.597289	-0.15151	-0.0607423	-0.082144	-0.459327	-0.291485	-0.281723	-0.00282857	-0.155571	-0.302721	-0.251757
LILRA2	-0.297133	-0.564388	-0.50609	-0.00193079	-0.695224	-0.341855	-0.452021	-0.260661	-0.627805	-0.340364	-0.517243	-0.273756	-0.400989	-0.389474	-0.404924
LILRA4	-0.248013	-0.329538	-0.522352	-0.115129	-0.511359	-0.153213	-0.119547	-0.314562	-0.387177	-0.300886	-0.242912	0.0833836	-0.191927	-0.356554	-0.264985
LMO2	-0.188201	-0.543848	-0.607286	-0.171491	-0.509427	-0.326248	-0.173443	-0.255565	-0.537523	-0.0111099	-0.470651	-0.0122393	-0.336256	-0.475302	-0.329899
LOC100130933	-0.0707826	-0.448559	-0.440586	0.0419015	-0.219307	-0.296725	-0.101448	-0.053121	-0.402619	0.00772976	-0.341585	-0.263721	-0.254311	-0.0102532	-0.203813
LOC100233209	-0.326021	-0.655519	-0.643519	-0.0435769	-0.65308	-0.270074	0.0357908	-0.538636	-0.432581	0.06493	-0.489682	-0.1825	-0.149313	-0.542475	-0.344733
LOC285954	-0.0834021	-0.376271	-0.562566	-0.372567	-0.247099	-0.147697	-0.304364	-0.0943982	-0.399781	-0.342606	-0.228277	0.0676483	-0.178794	-0.363627	-0.259557
LRMP	-0.22863	-0.479219	-0.565617	-0.0518222	-0.461622	-0.257283	0.0145727	0.0313685	-0.410363	-0.136002	-0.464323	0.0300108	-0.249551	-0.479391	-0.264848
MARCO	-0.0760158	-0.424122	-0.499875	-0.204888	-0.306579	-0.24661	-0.321204	-0.310826	-0.531032	0.0164483	-0.240715	0.310758	-0.218915	-0.379365	-0.24521
MCTP2	-0.168944	-0.469566	-0.573708	0.0214366	-0.456465	-0.34749	-0.117135	-0.136363	-0.554271	-0.0414879	-0.441263	-0.111785	-0.394224	-0.211203	-0.285891
MIR1284	0.00499233	-0.408318	-0.435709	0.0862483	-0.254166	-0.307324	-0.133694	-0.250445	-0.396665	-0.1588	-0.204512	0.0910606	-0.347587	-0.0433971	-0.197023
MIR142	-0.325113	-0.503138	-0.635849	-0.00182898	-0.521708	-0.329111	-0.0120321	-0.0912749	-0.560646	-0.00399302	-0.494197	-0.0401846	-0.278193	-0.135841	-0.280936
MIR609	-0.235428	-0.381792	-0.572815	-0.0220649	-0.477463	-0.134888	-0.0698736	-0.144112	-0.340725	-0.0116065	-0.33239	-0.114785	-0.208008	-0.223731	-0.233549
MS4A3	0.0563335	-0.535345	-0.303369	-0.320951	-0.69211	-0.340463	-0.527892	-0.188521	-0.53838	-0.21696	-0.29035	-0.290831	-0.451972	-0.263435	-0.350303
MX2	-0.351058	-0.492053	-0.474009	-0.0553093	-0.410667	-0.276126	0.290559	-0.4014	-0.399014	0.081059	-0.413281	0.0802119	-0.0994627	-0.493004	-0.243825
MYLK4	-0.284684	-0.536776	-0.433341	0.00728527	-0.552141	-0.360487	-0.206273	-0.117427	-0.644294	0.00263021	-0.570546	0.206244	-0.295018	-0.592908	-0.312695
NAT1	-0.244403	-0.484107	-0.497261	-0.159457	-0.350255	-0.276919	-0.276564	-0.336491	-0.495031	-0.324921	-0.33167	-0.0381024	-0.193755	-0.439764	-0.317764
NCKAP1L	-0.303626	-0.401323	-0.622401	-0.451774	-0.149908	-0.259426	-0.0286672	-0.0268049	-0.419593	-5.62944e-05	-0.37546	0.249373	-0.28992	-0.505981	-0.256112
NEDD9	-0.443202	-0.515425	-0.636235	0.0526249	-0.624778	-0.357284	-0.00284949	-0.0726183	-0.524958	0.0380659	-0.521825	0.392382	-0.190528	-0.321525	-0.266297
NEK6	-0.293433	-0.4509	-0.598516	-0.0500584	-0.466367	-0.116203	-0.0104762	-0.10551	-0.382057	0.028486	-0.363177	0.159724	-0.151473	-0.383914	-0.22742
NFE2	-0.0534017	-0.41528	-0.0190361	-0.0623096	-0.378254	-0.368125	-0.269146	-0.0442137	-0.53077	-0.0422013	-0.325537	0.0671828	-0.385596	-0.254984	-0.220119
NLRC3	-0.338067	-0.534896	-0.573198	0.0257303	-0.572829	-0.245693	0.0893781	-0.129403	-0.439213	0.0982401	-0.524257	-0.148848	-0.159566	-0.354798	-0.271959
NLRC4	0.0495733	-0.360543	-0.43113	-0.216081	-0.318057	-0.342284	-0.485553	-0.0766182	-0.546855	-0.106277	-0.213672	-0.0800485	-0.355612	-0.382959	-0.276151
NLRP12	-0.2058	-0.513979	-0.000983415	-0.218714	-0.602044	-0.415619	-0.242038	-0.0405556	-0.613423	-0.024623	-0.507021	0.0382732	-0.34584	-0.252832	-0.2818
NME5	-0.30766	-0.400697	-0.60706	-0.100395	-0.409933	-0.249225	-0.230686	-0.369678	-0.544492	-0.0592733	-0.319047	-0.09051	-0.237868	-0.385147	-0.307976
OR1F2P	-0.0558645	-0.449041	-0.374491	-0.273367	-0.263325	-0.324723	-0.122477	-0.321316	-0.311027	-0.256421	-0.148844	0.000226077	-0.2407	-0.248378	-0.242125
OSM	-0.23762	-0.453511	-0.412334	0.0599521	-0.65382	-0.314329	-0.0148676	-0.0431089	-0.536603	0.0750944	-0.470235	-0.0170283	-0.188919	-0.256517	-0.247418
PATE3	-0.217665	-0.410388	-0.479975	-0.36705	-0.394384	-0.194447	-0.139301	-0.448968	-0.254526	-0.16793	-0.188795	-0.168047	-0.00390747	-0.470318	-0.278979
PRAME	-0.341796	-0.30672	-0.485512	-0.305849	-0.153168	-0.113258	-0.171328	-0.406045	-0.237428	-0.482581	-0.136016	-0.145522	-0.0192276	-0.364337	-0.262056
PRTN3	-0.166819	-0.463738	-0.48054	-0.216468	-0.248496	-0.262986	-0.274659	-0.0632628	-0.438609	-0.223881	-0.399141	0.0100754	-0.334415	-0.399542	-0.283034
PTPN22	-0.356413	-0.644461	-0.471856	-0.182542	-0.637308	-0.178109	-0.198564	-0.338433	-0.296434	0.183591	-0.461919	-0.189952	-0.232007	-0.44395	-0.31774
RAP1GAP2	-0.273568	-0.32243	-0.469218	-0.29828	-0.198974	-0.235154	-0.110464	-0.0617166	-0.453448	-0.247005	-0.37489	-0.096515	-0.117095	-0.383052	-0.260129
RASSF2	-0.28841	-0.387977	-0.579616	-0.101779	-0.418492	-0.292883	-0.0416412	-0.0627823	-0.490236	-0.014223	-0.350245	-0.0832701	-0.159597	-0.585815	-0.275498
RETN	-0.0716748	-0.411404	-0.51419	-0.323231	-0.478927	-0.324931	-0.589437	-0.0200229	-0.398072	-0.172808	-0.285713	-0.0591618	-0.233978	-0.313607	-0.299797
S100Z	-0.357089	-0.530789	-0.481926	-0.0542453	-0.591015	-0.208974	-0.128947	-0.135118	-0.534909	-0.281681	-0.464127	-0.182544	-0.133424	-0.589281	-0.333862
SELPLG	-0.401644	-0.526101	-0.603616	-0.0840914	-0.621619	-0.296822	-0.170613	-0.499736	-0.488358	-0.376459	-0.599447	0.244003	-0.233151	-0.473688	-0.366524
SFTPA1	-0.383368	-0.473908	-0.593779	-0.36543	-0.465983	-0.331436	-0.248789	-0.089081	-0.425378	0.0394728	-0.364706	0.289562	-0.286375	-0.549124	-0.303452
SH2B2	-0.386768	-0.267835	-0.357224	-0.203198	-0.293977	-0.313921	-0.306902	-0.318686	-0.334861	-0.234581	-0.507313	-0.354042	-0.275164	-0.388605	-0.324505
SIGLEC9	-0.296757	-0.364342	-0.663875	-0.299819	-0.420259	-0.326661	-0.315715	-0.00787973	-0.612146	-0.390776	-0.427378	-0.185059	-0.271197	-0.575551	-0.368387
SIRPB1	-0.350427	-0.591826	-0.602209	-0.399082	-0.605599	-0.304284	-0.369709	-0.361559	-0.640844	-0.274571	-0.523685	-0.300834	-0.225144	-0.624362	-0.44101
SLAMF1	-0.301008	-0.495272	-0.560035	0.0779915	-0.345779	-0.286339	-0.0596769	-0.111223	-0.433863	0.134843	-0.524972	-0.183317	-0.108987	-0.238281	-0.245423
SPNS3	-0.293454	-0.547991	-0.544581	-0.252543	-0.44542	-0.36856	-0.164187	-0.393585	-0.521172	-0.0616893	-0.442846	-0.0786348	-0.152329	-0.472253	-0.338518
SPOCK2	-0.194471	-0.440173	-0.313542	0.0147927	-0.572939	-0.202567	-0.331006	-0.153735	-0.42618	-0.0895508	-0.280853	-0.380614	-0.262871	-0.41698	-0.289335
SPP1	-0.111219	-0.351917	-0.386832	-0.0322002	-0.212229	-0.262222	-0.329602	-0.247103	-0.490693	-0.189411	-0.37973	-0.148153	-0.304666	-0.340987	-0.270497
SYTL3	-0.284348	-0.458459	-0.595631	0.0389678	-0.466784	-0.205253	-0.232674	-0.0833618	-0.530191	-0.0156639	-0.405196	-0.0513442	-0.0664185	-0.543245	-0.278543
TAGAP	-0.370564	-0.412605	-0.516898	-0.00376252	-0.193053	-0.261737	-0.244764	-0.328225	-0.545322	-0.269683	-0.498663	-0.052974	-0.169571	-0.490018	-0.311274
TCN1	-0.296727	-0.575464	-0.628539	-0.412995	-0.448574	-0.392947	-0.53956	-0.354469	-0.737323	-0.44713	-0.476203	0.0623422	-0.389489	-0.454162	-0.435089
TCN2	-0.0906461	-0.484392	-0.558097	-0.375057	-0.418792	-0.0786022	0.1942	-0.548632	-0.219432	-0.329234	-0.146946	-0.154027	-0.012353	-0.355244	-0.255518
TIFAB	-0.383853	-0.576541	-0.692238	-0.163545	-0.430755	-0.262276	-0.149677	-0.209174	-0.643547	-0.154539	-0.54211	-0.0837594	-0.262998	-0.618082	-0.369507
TMC8	-0.2824	-0.539779	-0.626331	0.080856	-0.697812	-0.188493	0.096348	-0.152078	-0.467065	0.111085	-0.558751	-0.00371973	-0.142691	-0.18956	-0.254314
TMEM149	-0.419276	-0.529153	-0.610995	0.0139575	-0.434316	-0.246579	0.0185952	-0.106363	-0.473461	0.115219	-0.590423	0.341662	-0.157955	-0.252571	-0.237976
TMEM71	-0.0383985	-0.276621	-0.506459	-0.261559	-0.256427	-0.0622388	-0.201549	-0.507817	-0.208003	-0.443066	0.00585711	0.123286	0.0932585	-0.408847	-0.210613
TNFSF8	-0.313479	-0.512956	-0.592066	-0.331286	-0.646434	-0.344109	-0.166024	-0.172021	-0.550704	-0.380372	-0.511284	0.019575	-0.287836	-0.590233	-0.384231
TRIM40	-0.422563	-0.508507	-0.661752	-0.445439	-0.0994046	-0.1302	-0.222555	-0.0776383	-0.578064	0.00599289	-0.467053	-0.056073	-0.106806	-0.627995	-0.314147
TRPC2	-0.195876	-0.536413	-0.0835733	-0.0906858	-0.542455	-0.403382	-0.0393312	-0.128038	-0.597482	-0.0565134	-0.494188	0.227024	-0.512862	-0.30897	-0.268768
TRPM2	-0.250245	-0.435879	-0.494574	-0.254119	-0.339585	-0.189459	-0.350645	-0.169763	-0.426634	0.052736	-0.327606	-0.339521	-0.195837	-0.405615	-0.294768
VPREB1	-0.279092	-0.513167	-0.42972	-0.233702	-0.215969	-0.377125	-0.280581	-0.26979	-0.509112	-0.0863625	-0.328349	-0.148526	-0.133673	-0.473899	-0.305648
WDFY4	-0.324137	-0.509391	-0.565678	-0.261222	-0.49626	-0.376569	-0.114076	-0.102705	-0.508718	0.0152562	-0.372001	0.235397	-0.174105	-0.298878	-0.27522
WFDC1	-0.286987	-0.33315	-0.377221	-0.202648	-0.493547	-0.211542	-0.135304	-0.115996	-0.48163	-0.101454	-0.403449	-0.141287	-0.149231	-0.441782	-0.276802

## Sheet: Detected Methylation Range
	β value Ranges of DMP
	Hypermethylation	Hypomethylation
Promoter	0.20 to 0.48	-0.20 to -0.52
1st Exon	0.20 to 0.45	-0.20 to -0.49
Gene Body	0.20 to 0.54	-0.20 to -0.53
3'UTR	0.20 to 0.46	-0.20 to -0.44
Intergenic Region	0.20 to 0.47	-0.20 to -0.52
