# Supplementary material for: Whole Genome DNA Methylation and Gene Expression Profiling of Oropharyngeal Cancer Patients in North-Eastern India: Identification of Epigenetically Altered Gene Expression Reveals Potential Biomarkers
Source: Front Genet. 2020 Oct 8;11:986. doi: 10.3389/fgene.2020.00986 (PMC7578381; doi:10.3389/fgene.2020.00986)
Supplement: Supplementary file 3 [file Table_2.xls]

## Sheet: uniformly diff. meth. promoter genes
Summary of the 50 validated uniformfy differentially methylated promoter (TSS1500, TSS200 and 5'UTR) genes :
Gene	Chr. no	Gene Name	Functional location	Avg. Δβ value	p-value	Published reports	Findings in OPSCC
CNR2	1	Cannabinoid Receptor 2	TSS1500; TSS200; 5'UTR	-0.2604	0.002337	NA	Hypomethylated
KIAA1026	1	Kazrin, Periplakin Interacting Protein	TSS1500; TSS200; 5'UTR	0.145722	1.4e-05	NA	Hypermethylated
NLRP3	1	NLR family,pyrin domain containing 3	TSS1500; TSS200; 5'UTR	-0.26858	9e-09	NA	Hypomethylated
PTPN7	1	protein tyrosine phosphatase non-receptor type 7	TSS1500; TSS200; 5'UTR	-0.24078	0.002337	NA	Hypomethylated
GPR75	2	G Protein-Coupled Receptor 75	TSS1500; TSS200; 5'UTR	0.189665	2e-06	Hypermethylated in Lung Squamous Carcinoma (Li et al., 2018) Hypermethylated in Colorectal Carcinoma(Ashktorab et al., 2014)	Hypermethylated
PDE1A	2	phosphodiesterase 1A	TSS1500; TSS200; 5'UTR	-0.2765	4.7e-05	NA	Hypomethylated
PLCD4	2	Phospholipase C Delta 4	TSS1500; TSS200; 5'UTR	0.213723	0.0005321	NA	Hypermethylated
CCRL2	3	C-C motif chemokine receptor like 2	TSS1500; TSS200; 5'UTR	-0.28076	1.8e-05	NA	Hypomethylated
HYAL1	3	Hyaluronoglucosaminidase 1	TSS1500; TSS200; 5'UTR	0.22154	0.002715	NA	Hypermethylated
NT5DC2	3	5'-Nucleotidase Domain Containing 2	TSS1500; TSS200; 5'UTR	0.2365	0.0000006	NA	Hypermethylated
OSTalpha	3	solute carrier family 51 alpha subunit	TSS1500; TSS200; 5'UTR	0.318694	2e-06	NA	Hypermethylated
CD38	4	CD38 Molecule	TSS1500; TSS200; 5'UTR	-0.21665	0.0000738	Hypermethylated in prostate cancer (Mottahedeh et al., 2018)	Hypomethylated
CLNK	4	Cytokine Dependent Hematopoietic Cell Linker	TSS1500; TSS200; 5'UTR	-0.24364	0.000113	Hypomethylated in OSCC (Basu et al .,2017)	Hypomethylated
SPON2	4	Spondin 2	TSS1500; TSS200; 5'UTR	0.142506	0.149585	Hypomethylated in Prostate Cancer(Kim et al., 2012)	Hypermethylated
DOK3	5	Docking Protein 3	TSS1500; TSS200; 5'UTR	-0.18453	0.001248	NA	Hypomethylated
LST1	6	leukocyte specific transcript 1	TSS1500; TSS200; 5'UTR	-0.27561	0.002007	NA	Hypomethylated
SCML4	6	Sialic Acid Binding Ig Like Lectin 12	TSS1500; TSS200; 5'UTR	-0.22091	0.000755	NA	Hypomethylated
TREM1	6	triggering receptor expressed on myeloid cells 1	TSS1500; TSS200; 5'UTR	-0.3452	1.1e-05	NA	Hypomethylated
TREML2	6	V-Set And Transmembrane Domain Containing 1	TSS1500; TSS200; 5'UTR	-0.21312	0.0000587	NA	Hypomethylated
PIK3CG	7	Phosphatidylinositol-4,5-Bisphosphate 3-Kinase Catalytic Subunit Gamma	TSS1500; TSS200; 5'UTR	-0.2865	0.00271	Hypermethylated in colorectal carcinoma(Semba et al., 2002), Hypomethylated in reservatol induced breast cancer cells (Medina-Aguilar et al., 2016)	Hypomethylated
TRPV6	7	transient receptor potential cation channel subfamily V member 6	TSS1500; TSS200; 5'UTR	0.213269	0.000532	NA	Hypermethylated
FGFR2	10	Fibroblast Growth Factor Receptor 2	TSS1500; TSS200; 5'UTR	0.145016	0.000306	Hypermethylated in gastric cancer cell lines(Park et al., 2007)	Hypermethylated
EXPH5	11	Exophilin 5	TSS1500; TSS200; 5'UTR	0.195648	3e-06	Hypermethylated in Hepatocellular Carcinoma (Udali et al., 2015),	Hypermethylated
SPI1	11	Triggering Receptor Expressed On Myeloid Cells Like 2	TSS1500; TSS200; 5'UTR	-0.2254	1e-06	Hypermethylated in childhood and adolescent lymphomas (Ozdemir et al., 2018)	Hypomethylated
TP53AIP1	11	Tumor Protein P53 Regulated Apoptosis Inducing Protein 1	TSS1500; TSS200; 5'UTR	0.22937	0.0000001	NA	Hypermethylated
TSPAN32	11	tetraspanin 32	TSS1500; TSS200; 5'UTR	-0.27488	0.00017	NA	Hypomethylated
C3AR1	12	Complement C3a Receptor 1	TSS1500; TSS200; 5'UTR	-0.2216	0.0000025	NA	Hypomethylated
KRT78	12	Keratin 78	TSS1500; TSS200; 5'UTR	0.20014	0.0000911	NA	Hypermethylated
SLC39A2	14	Solute Carrier Family 39 Member 2	TSS1500; TSS200; 5'UTR	0.222508	0.001717	NA	Hypermethylated
PLCB2	15	phospholipase C beta 2	TSS1500; TSS200; 5'UTR	-0.3112	0.000532		Hypomethylated
SPN	16	sialophorin	TSS1500; TSS200; 5'UTR	-0.2672	0.002337	NA	Hypomethylated
ALDH3A1	17	aldehyde dehydrogenase 3 family member A1	TSS1500; TSS200; 5'UTR	0.201385	0.000635	Hypermethylated in HNSCC (Poage et al., 2012)	Hypermethylated
HOXB1	17	Homeobox B1	TSS1500; TSS200; 5'UTR	0.318694	7.3e-05	Hypermethylated in Sporadic Pituitary Adenomas(Duong et al., 2012), HL60 leukemic cell line(Petrini et al., 2013) , Pancreatic (Mishra et al., 2017) and Oral Cancer (Khongsti et., al)	Hypermethylated
HOXB3	17	Homeobox B3	TSS1500; TSS200; 5'UTR	0.156752	0.00037	Hypermethylated in Lung Adenocarcinoma(Daugaard et al., 2016) Hypermethylated in small cell lung cancers(Flagiello et al., 1995)	Hypermethylated
MEOX1	17	Mesenchyme Homeobox 1	TSS1500; TSS200; 5'UTR	0.2000	0.000252	NA	Hypermethylated
PIK3R6	17	phosphoinositide-3-kinase regulatory subunit 6	TSS1500; TSS200; 5'UTR	-0.3066	3e-06	NA	Hypomethylated
C19orf59	19	Mast cell expressed membrane protein 1	TSS1500; TSS200; 5'UTR	-0.25167	2.3e-05	NA	Hypomethylated
CD22	19	CD22 Molecule	TSS1500; TSS200; 5'UTR	-0.25236	0.000146	NA	Hypomethylated
GMFG	19	Glia Maturation Factor Gamma	TSS1500; TSS200; 5'UTR	-0.2748	0.0000371	NA	Hypomethylated
HKR1	19	Krueppel-Related Zinc Finger Protein 1	TSS1500; TSS200; 5'UTR	0.20066	0.001059	Hypermethylated in Hepatocellular Carcinoma (Revill et al., 2013), Hypermethylated in Myeloma(Hyeuck et al., 2013)	Hypermethylated
SIGLEC12	19	Spi-1 Proto-Oncogene	TSS1500; TSS200; 5'UTR	-0.31132	0.0000229	Hypomethylated in cervical cancer (Farkas et al., 2013)	Hypomethylated
VSTM1	19	V-Set And Transmembrane Domain Containing 1	TSS1500; TSS200; 5'UTR	-0.25588	6e-06	Hypermethylated in Hematopoietic malignancy cell lines(Li et al ., 2014)	Hypomethylated
CASS4	20	Cas scaffold protein family member 4	TSS1500; TSS200; 5'UTR	-0.2708	0.000532	NA	Hypomethylated
LIME1	20	Lck Interacting Transmembrane Adaptor 1	TSS1500; TSS200; 5'UTR	0.161285	0.005523	NA	Hypermethylated
KCNJ15	21	Potassium Inwardly Rectifying Channel Subfamily J Member 15	TSS1500; TSS200; 5'UTR	0.165999	1.1e-05	NA	Hypermethylated
C22forf9	22	Chromosome 22 Open Reading Frame 9	TSS1500; TSS200; 5'UTR	0.256506	1.8e-05	NA	Hypermethylated
GRAP2	22	GRB2 related adaptor protein 2	TSS1500; TSS200; 5'UTR	-0.28172	5.9e-05	NA	Hypomethylated
MLC1	22	modulator of VRAC current 1	TSS1500; TSS200; 5'UTR	-0.2685	0.002337	Hypermethylated in prostate cancer cell lines (Mishra et al., 2011)	Hypomethylated
PLA2G3	22	Phospholipase A2 Group III	TSS1500; TSS200; 5'UTR		0.0000018	NA	Hypermethylated
PARVG	22	parvin gamma	TSS1500; TSS200; 5'UTR	-0.24906	2e-06	NA	Hypomethylated
			TSS1500; TSS200; 5'UTR	-0.24906	2e-06	NA	Hypomethylated
