# Supplementary material for: Whole Genome DNA Methylation and Gene Expression Profiling of Oropharyngeal Cancer Patients in North-Eastern India: Identification of Epigenetically Altered Gene Expression Reveals Potential Biomarkers
Source: Front Genet. 2020 Oct 8;11:986. doi: 10.3389/fgene.2020.00986 (PMC7578381; doi:10.3389/fgene.2020.00986)
Supplement: Supplementary file 4 [file Table_3.xls]

## Sheet: Sheet1
Gene	9C	9N	19C	19N	2C	2N	6C	6N	8C	8N	13C	13N	14C	14N	16C	16N	18C	18N	20C	20N	21C	21N	22C	22N	23C	23N	27C	27N
DDX11L1	0.0165623	0	0	0.0167141	0.0169696	0	0.085846	0.0284501	0.0420718	0	0.0693981	0	0.0840056	0.0652726	0.045928	0.155018	0	0.0646443	0.0819615	0.0875876	0	0	0.139292	0.0574454	0	0	0	0
MIR1302-11	0	0	0	0	0	0	0	0	0	0	0	0	0	0	0	0	0	0	0	0	0	0	0	0	0	0	0	0
OR4G4P	0	0	0	0	0	0	0	0	0	0	0	0	0	0	0.0136604	0	0	0	0.0157329	0.0252393	0	0	0	0	0	0.00894175	0	0
OR4G11P	0	0	0	0	0	0	0	0	0	0	0	0	0	0	0	0.0339403	0	0	0.0463933	0	0	0	0	0	0	0.0263671	0	0
OR4F5	0	0	0	0	0	0	0	0	0	0	0	0	0	0	0	0	0	0	0	0	0	0	0	0	0	0	0	0
CICP27	0.0293453	0.00993535	0.312068	0.0059337	0.0191389	0.0145477	0.155174	0	0.0393779	0.0407994	0.162161	0.0258956	0.411633	0.0326758	0.0603407	0.0728598	0.00393539	0	0	0	0.150708	0.0245851	0.0242778	0.0147549	0.0167485	0.112861	0.0140544	0.00848447
RP11-34P13.9	0	0	0.414586	0.0235418	0.07512	0.0877836	0.175507	0.122992	0.125497	0.322495	0.285536	0	0.108424	0.0998759	0.273435	0.547272	0	0	0.114754	0.0627559	0.330575	0.0487679	0.048169	0.118274	0.606574	0.559089	0.0138653	0
OR4F29	0.0391719	0.00197606	1.22588	0.00490406	0.149445	0.0638068	0.174381	0.128035	0.00283347	0.519992	0.497162	0.00331495	0.00343671	0.326469	0.24017	0.434225	0.0318944	0.00310394	0.56843	0.00220199	0.159649	0.282565	0.119452	0.105382	0.128192	0.14171	0.248494	0.0887056
RP5-857K21.15	0.0417507	0	0	0	0.0447999	0	0.0774736	0.0728342	0	0.425357	0	0	0	0.0139422	0.151163	0.0124275	0	0	0	0	0	0	0	0	0	0.00963085	0.00599046	0
RP4-669L17.1	0	0	0	0	0	0	0	0	0	0	0	0	0	0	0	0	0	0	0	0	0	0	0	0	0	0	0	0
RP5-857K21.2	0.0635874	0.149442	0	0.00310483	0	0	0.0174052	0.153141	0	0	0	0	0.0143689	0	0.128404	0.0267023	0	0	0	0	0	0.00643218	0.00317577	0.00770807	0.00876985	0.00295329	0.0530861	0.0044447
MTND1P23	0.204926	0	0	0.101902	0.215263	0	0	0.353223	0.138319	0	0	0	0	0.279093	0	0.490946	0	0.142851	0.169484	0.523811	0.280182	0.633181	0	0.13408	1.12399	0.0963239	0.117243	0.140187
MTND2P28	0.559132	0	0	0	0	0.0298935	0.0456569	0.0425582	0	0	0	0	0	0	0	0	0.016248	0	0.0818954	0	0.0687873	0.0507523	0.0250648	0	0.206513	0.0232722	0	0.0173831
hsa-mir-6723	1.89336	1.75714	4.26708	2.56892	1.31123	2.22199	1.25662	2.69449	2.14627	1.39718	1.56841	1.84191	1.01188	1.40096	2.63881	2.47629	1.16352	1.48403	1.5455	1.71846	0.617216	1.97944	1.13771	1.48845	1.36734	2.32248	1.2947	2.0747
RP5-857K21.7	0.123804	0	0	0	0	0	0	0	0	0.28293	0	0	0.190185	0.113956	0	0.0505543	0	0	0	0.109609	0	0.429502	0	0.0526315	0.58016	0	0.0971643	0
MTATP6P1,MTATP8P1,RP5-857K21.11	42.7139	5.06308	4.96469	37.4141	19.1258	33.0484	18.8878	33.2195	31.4627	8.36585	28.8521	20.4234	17.8885	16.6569	41.761	35.5558	10.8652	27.6555	36.7196	34.1381	14.6668	46.7073	29.1018	16.613	101.688	21.5479	4.56538	1.33941
WBP1LP6	0	0	0	0	0	0	0	0	0	0	0	0	0	0	0	0	0	0	0	0	0	0	0	0	0	0	0	0
CICP3	0.00934399	0.0158079	0.248493	0.00944121	0.0202881	0.0115634	0	0	0.0250824	0	0.0143302	0	0.0872551	0.0389857	0.0411419	0.0579229	0	0.0267172	0.0315891	0	0.13309	0.0586762	0.0386302	0.0203434	0	0.0179536	0.0111691	0
RP11-206L10.4	0.0740581	0	0.651666	0	0.154435	0.0287625	0.0439244	0.126732	0.0314086	0	0.2204	0.0512326	0.108541	0.200422	0.0684331	0.260047	0.0156297	0.102715	0.0787833	0.380552	0	0	0.0747822	0	0	0.130982	0.166915	0.100846
RP11-206L10.9	0.344969	0.436507	0.776996	0.530045	0.412221	0.229377	0.482729	0.162727	0.661111	0.360043	1.32554	0.229135	0.766157	0.68238	0.509738	0.493006	0.222171	0.381572	0.560019	0.716069	0.833305	0.225034	1.01221	0.307638	0.436488	0.5961	0.514859	0.536142
FAM87B	0.02405	0.0810227	0	0.060546	0.104336	0.0806282	0.0680025	0.0633113	0.0884375	0	0.171292	0.170282	0.223365	0.150547	0.0546417	0.104264	0.0187115	0.0532259	0.122001	0.129937	0.273712	0.0503176	0.0384793	0.0608602	0.136488	0.178835	0.0645988	0.173166
RP11-206L10.11	4.62847	1.96579	6.12769	2.76418	2.25303	2.19667	4.50565	2.92058	2.35713	1.47818	2.11135	1.28903	3.96749	2.67622	2.2604	0.725326	3.20082	1.16253	1.91392	1.88715	0.806083	1.5272	1.78762	1.23834	0.726204	1.77502	2.61913	3.84221
TUBB8P11	0.0239298	0	0	0	0	0	0	0	0	0	0	0	0	0	0.105046	0.177033	0.0159949	0	0	0.0642746	0	0	0	0	0	0	0	0
AL645608.2	0	0	0	0	0	0	0	0	0	0	0	0	0	0	0	0	0	0	0	0	0	0	0	0	0	0	0	0
RP11-54O7.1,RP11-54O7.16,RP11-54O7.2	0.0117027	0	0	0.00394654	0.0276046	0.00242137	0.00368782	0.0130703	0.17634	0.0516616	0.026975	0.0327903	0.0366129	0.0108688	0.00286703	0.0315241	0.0949282	0.0106435	0.118872	0.0106295	0.0055748	0.249714	0.028258	0.00980733	0	0.00375419	0.187365	0.242896
SAMD11	0.191596	1.15528	0.263986	0.280166	0.68887	0.433019	0.215674	0.299725	0.360734	0.85656	0.441081	0.156867	0.570403	0.39011	0.15451	0.732346	0.851337	0.140862	0.157082	0.354039	0.286966	1.05029	0.330562	0.165581	0.439398	0.695812	0.34754	0.232425
KLHL17	0.868188	0.584801	1.60602	0.584473	0.957324	0.539304	1.29974	0.892154	0.890133	0.64558	1.85903	1.38448	2.21876	1.4808	1.0456	1.8672	1.38888	0.759352	2.29662	1.27205	2.03504	0.892854	2.48482	1.2062	1.57222	1.22423	1.74893	0.772783
PLEKHN1	2.28366	8.10625	1.36438	5.12652	3.01249	6.63864	3.35606	10.9318	0.511238	11.7038	1.31475	9.00876	1.13624	4.78782	2.82045	10.8615	1.73732	8.07776	0.398386	8.46551	0.946159	5.49922	0.72531	6.79618	2.68745	5.70312	2.60711	6.69419
ISG15	168.618	33.8593	1499.62	13.4506	603.175	18.1322	574.979	96.3933	65.2115	244.974	858.559	136.028	751.575	484.047	809.058	28.9129	83.9422	59.2756	119.966	36.3026	575.938	82.9899	224.847	52.9123	550.084	1209.82	70.0342	12.0238
AGRN	11.8072	6.92906	16.3389	4.66096	16.8716	6.18496	18.6703	10.3555	2.61441	13.0142	23.9596	6.48181	21.7528	7.05198	10.3831	9.42011	35.0052	6.92287	9.19697	6.79823	3.25601	7.83543	11.4091	7.49999	6.71712	12.2543	13.6075	4.9084
RP11-465B22.3	0.365174	2.34534	1.53519	0.691778	0.340061	0.498392	0.441985	1.70384	0.0217311	9.67731	0.742163	1.3689	0.813075	1.04244	0.232427	0.987475	0.319725	0.496882	0.184822	0.451771	0.119841	0.235871	0.572328	1.94946	0.720477	1.81088	0.496001	0.33906
RP11-465B22.5	0.0588154	0	0.130364	0	0.0477463	0	0	0	0	0	0	0	0	0	0.0427794	0.01161	0	0	0	0	0.00889622	0	0.0257754	0.0312815	0.0417911	0.0029962	0.0175251	0
MIR200B	0	0	0	0	0	0	0	0	0	0	0	0	0	0	0	0	0	0	0	0	0	0	0	0	0	0	0	0
MIR200A	0	0	0	0	0	0	0	0	0	0	0	0	0	0	0	0	0	0	0	0	0	0	0	0	0	0	0	0
MIR429	0	0	0	0	0	0	0	0	0	0	0	0	0	0	0	0	0	0	0	0	0	0	0	0	0	0	0	0
RP11-465B22.8	0.883723	0.569925	0	0.183309	0.448773	0.383264	0.536699	0.363896	0	1.4341	0.396942	0.568958	0.602659	0.324103	1.52066	2.97816	0.0694675	0.11097	1.53171	0.697197	0.293962	1.08495	2.46482	1.28471	1.02967	0.970019	1.66437	0.14854
TTLL10	0.125156	0.126224	0.0205026	0.00885612	0.0219566	0.0450557	0.104077	0.0974097	0.0147347	0.523127	0.00968397	0.0279021	0.00820085	0.108626	0.102813	0.47356	0.00310672	0.0157091	0.237876	0.140337	0.0288467	0.111676	0.196203	0.108819	0.335297	0.0633794	0.107179	0.0159593
B3GALT6	9.76358	2.75585	1.22702	3.92549	5.12963	3.24654	4.71794	5.54929	3.87965	2.37539	2.89822	3.41026	4.98315	5.04105	5.05672	2.75739	9.67161	3.94785	4.18564	3.38111	2.22812	3.1199	7.27315	3.94449	3.11089	3.27881	5.84844	3.82662
RP5-902P8.10	0.292414	0.355493	0	0.437149	0.0138785	0.00527519	0.880383	0	0.139281	0.0295871	0.283591	0.424579	0.85493	0.574187	0.29817	0.224514	0.124496	0.662643	0.312706	0.0231452	0.611937	0.193451	0.424389	0.489009	0.534891	0.371705	0.216096	0.140842
SCNN1D	4.9996	2.89646	3.30827	1.49777	5.42898	0.284879	40.611	7.55474	0.0575833	43.0374	0.423178	11.8688	4.04826	4.56989	6.93796	0.458843	0.180087	7.0375	0.352261	1.65776	0.534331	0.216863	0.425724	1.67693	5.91066	8.41491	3.99259	4.70588
PUSL1	18.4118	13.8159	7.23822	7.28638	13.8198	13.0497	10.7412	27.7274	5.94693	32.5317	8.95458	22.1038	8.9292	12.2945	12.7284	11.6174	13.4772	10.9556	7.19834	14.2227	4.4561	8.20871	16.0123	15.0164	5.46697	13.133	10.03	12.5141
GLTPD1	15.7382	16.6642	2.09854	11.4834	16.5744	19.5486	14.0909	43.0914	10.7766	35.9965	6.03056	29.99	11.1799	15.659	12.7356	17.8486	10.187	15.1333	6.88614	13.4421	2.62954	11.4649	9.78944	22.6011	8.24186	15.2545	11.8423	13.3376
TAS1R3	0.963302	2.76776	0.406301	0.685702	3.00903	0.949433	1.95165	1.87109	20.0036	6.45104	1.24634	1.23524	0.924395	0.569472	1.19336	2.33981	0.272065	0.502977	0.659908	0.61093	1.3584	0.342362	0.858198	1.4819	0.175547	0.911788	1.3625	0.208206
RP5-890O3.3	0.104969	0	0	0	0.110171	0.124841	0	0	0	0	0	0	0	0.142882	0.15109	0.125627	0.0691905	0	0.173531	0	0.573469	0	0	0.137509	0.287589	0.0986246	0.0599875	0.143421
RP4-758J18.2	12.7428	7.41274	2.68486	5.12696	7.04753	4.77907	5.94861	5.09867	6.02926	7.90599	1.76061	7.05197	4.37249	6.19461	6.47929	5.83299	4.83541	5.98114	5.08852	7.42389	4.0963	4.33313	7.9958	8.50758	4.3718	6.02151	6.65713	5.98216
RP4-758J18.13	0.283457	0.186274	0	0.127151	0.153508	0.116609	0.207561	0.138081	0.338308	0.109046	0.0482237	0.0346081	0.22	0.153084	0.184654	0.155813	0.105409	0.134844	0.318944	0.170094	0.178922	0.197554	0.471514	0.0794987	0.313265	0.135952	0.13136	0.124485
RP4-758J18.7	1.66351	0.801074	0	1.53216	1.28285	1.00624	0.30072	1.57275	0.0884571	2.59097	0.359507	0.947733	0.0875596	0.822231	2.40844	1.1963	1.40289	1.08982	1.15703	0.877052	0.0534216	0.843221	1.52346	0.566565	0.133593	0.831168	1.62009	0.891124
TMEM88B	0	0	0	0.195464	0.346401	0.249394	0.241597	0.339132	0	1.32675	0	0	0	0.447027	0.283385	0.0790514	0.0432044	0.0898585	0	0.340621	0	0	0	0.167711	0	0.0617302	0.6146	0.0909478
VWA1	32.589	14.2766	9.16451	12.315	37.3834	25.851	34.1727	48.0169	17.9912	30.76	12.4902	26.3058	19.8287	26.7987	28.7895	21.7709	54.8001	13.8085	15.0729	10.1451	3.86492	17.0966	12.4237	12.7229	10.6886	12.6073	32.8489	19.6658
ATAD3C	0.433559	0.420883	0.554053	0.412414	1.64661	0.406596	1.76535	1.59715	1.6059	2.12316	0.278977	0.734622	0.0394362	0.436252	0.868325	2.31101	0.815906	0.749165	1.08621	0.81801	3.486	0.790434	0.751508	0.587381	0.167631	0.193438	2.96741	0.715794
ATAD3B	5.60114	1.65633	1.52087	0.792216	4.97606	2.39372	7.59737	2.5999	7.06226	1.39148	4.26639	2.87564	6.08269	3.40958	4.03551	2.85675	5.88218	1.72705	7.62588	3.50675	3.92062	2.80893	8.16211	2.27053	4.23601	3.72614	3.83604	2.6464
ATAD3A	17.1253	5.9984	6.10175	3.99773	9.02631	7.54835	8.82662	8.51724	8.03882	5.21801	5.92194	9.97657	7.78327	7.74238	5.93406	4.47317	15.8212	6.24909	10.1041	6.07324	3.74953	6.6369	12.4481	8.69578	5.40266	8.00023	10.0438	9.39066
AL645728.1	0.275221	0	0.222098	0.0252123	0.135046	0.123029	0.281882	0.043795	0.201682	0.172626	0.343976	0.109579	0	0.208037	0.329424	0.123349	0.0501614	0.178083	0.12641	0.0671556	0.212322	0.156684	0.361115	0.0950918	0.424963	0.0718438	0.192941	0.214601
AL645728.3	0	0	0	0	0	0	0	0	0	0	0	0	0	0	0	0	0	0	0	0	0	0	0	0	0	0	0	0
MIB2	13.0134	16.2932	19.5647	15.7055	30.1016	16.723	17.4763	26.5961	5.22035	15.563	7.16752	29.1602	15.0567	22.7465	19.8698	11.8474	15.5771	15.7205	4.6312	17.4349	5.25476	9.90545	27.0226	17.0947	7.76566	22.2284	16.0481	21.9336
MMP23B	0.077454	0.463606	0.519587	0.0621719	0.333452	0.0770394	0.0979114	0.0417037	0.33226	0	0.291429	0.0348923	0.359463	0.0479498	0.0506131	0.127169	1.4919	0.109345	0.0133826	0.0503303	0.253326	0.113183	0.214141	0.0199135	0.0451315	0.101113	0.226219	0.0735542
RP11-345P4.10	0.213132	0.104728	0.365598	0.124805	0.0971175	0.233257	0.11682	0.228607	0.0645839	1.03797	0.0949558	0.0758078	0.1928	0.114806	0.221317	0.162104	0.0460923	0.0983579	0.186052	0.251384	0.385638	0.158371	0.241481	0.103749	0.503979	0.177714	0.280877	0.198967
RP11-345P4.6,RP11-345P4.7	0.641186	0.145895	0.150897	0.353838	0.446909	0.292257	0.245374	0.275029	0.859503	1.4063	1.02477	0.744309	0.526141	0.589449	0.816465	1.16889	0.243265	0.233443	0.735704	0.834357	2.87239	0.568824	1.36716	2.11003	0.866358	0.479259	0.942235	1.02618
MMP23A	0	0	0	0	0	0	0	0	0	0	0	0	0	0	0	0	0	0	0	0	0	0	0	0	0.0354753	0.0119672	0	0
RP1-283E3.4	0.349531	0.725886	0.775705	0.0858602	0.18353	0.0110707	0.159461	0.00784165	0.234381	0.0902499	0.260559	0.00985177	0.393068	0.712571	0.251202	0.208921	0.287812	0	0.144525	0.224659	0.717923	0.178823	0.265326	0.111359	0.239196	0.657096	0.300381	0.179976
RP1-140A9.1	0.334337	0.0485943	0.370826	0.358196	0.250165	0.191928	0.47139	0.622273	0.392898	0	0.31951	0.262403	0.485484	0.202881	0.244752	0.593228	0.293447	0.327553	0.317008	0.112468	0.461405	0.174593	0.388005	0.422819	0.355506	0.16015	0.260797	0.104794
CALML6	0.102117	0.0844935	0.11047	0.138758	0.0768736	1.10457	0.250408	0.0218626	0.0306676	0	0.0539868	0.0955487	0.0580944	0.0661775	0	0.185823	0.0494082	0.0503181	0.143422	0.093351	0.379724	0	0	0.0157024	0.144193	0.0863964	0.0539743	0.0490224
GABRD	0.159094	0.0413859	0	0.175663	0.133641	0.0302521	0.0230673	0	0.180713	0.0848595	0.024605	0.0269314	0.0570712	0.0340178	0.0179505	0.0198897	0.413704	0.122375	0.171682	0.0337109	0	0.102414	0.1962	0.00238905	0.0348296	0.0117489	0.0882724	0.0176255
PRKCZ	7.48875	20.2289	7.47824	8.04286	7.71868	6.96778	12.761	20.1382	0.306888	17.1988	3.76169	11.4925	5.40295	7.22889	5.9762	9.28432	9.79509	10.2738	2.92153	10.9911	3.11605	9.78116	8.40144	11.4207	7.3305	8.5894	7.94863	9.64064
AL590822.2	1.23927	0.773114	0.320046	0.425297	0.782957	0.728753	0.521644	0.506775	0.807566	0.834373	0.848227	1.08568	0.448919	0.869597	0.511819	0.864302	1.12019	0.859424	0.284549	0.716512	0.547729	0.478285	0.870106	0.727777	0.479442	0.65844	0.739711	0.649898
RP11-181G12.4	0.0106376	0.0495496	0.0235607	0.0618738	0.132078	0.0825114	0.0402173	0.0420845	0.0142715	0	0.370424	0.0293712	0.0622553	0.0296338	0.0195427	0.0727194	0.0142737	0.0457077	0.0135072	0.0724315	0.0607891	0.0668777	0.0412743	0.0567548	0.0303975	0.114303	0.0446474	0.0404434
SKI	4.91839	5.70668	13.8602	7.20999	5.26185	5.21093	5.51074	6.25058	4.42914	7.61809	7.76411	5.59135	9.34406	5.67483	3.82221	6.06185	7.02285	9.0766	3.31936	8.69261	3.76091	6.07173	4.62809	6.45122	4.07958	5.53264	4.47014	8.22495
AL589739.1	0	0	0	0	0	0.0863591	0	0	0	0	0	0	0	0	0	0	0	0	0	0	0	0	0	0	0	0	0	0
AL513477.1	0.472045	0.147488	0.193095	0.190851	0.22881	0.251864	0.287891	0.433752	0.175426	0.201825	0.390021	0.080063	0.10181	0.303144	0.330559	0.207247	0.180129	0.155825	0.466705	0.216916	0.269193	0.167274	0.29283	0.182677	0.186408	0.118665	0.234615	0.120633
RER1	119.553	228.399	38.7566	81.8159	125.13	187.682	118.157	233.058	51.0238	353.382	69.2742	173.03	81.7664	111.909	106.808	112.903	87.785	92.6883	64.2478	76.0561	53.8806	97.524	89.4038	115.191	83.7875	134.07	73.5454	87.8013
PLCH2	0.824725	5.81196	2.67585	5.83612	2.55029	4.57851	3.5202	3.77477	0.121536	2.62972	10.0908	4.84454	5.33535	3.01401	3.62852	6.79422	3.13098	8.18725	0.684121	7.32094	0.644211	2.62919	5.07041	4.23372	3.11528	6.30271	3.65091	5.28454
RP3-395M20.12	0.668486	0.260213	24.8787	0.33677	1.60939	0.410766	3.08913	0.67497	1.65808	1.77345	1.53146	0.619158	5.12745	1.13999	2.74539	0.506888	0.738743	0.439118	0.606103	0.896726	4.65316	0.69763	2.35878	1.23811	1.45524	0.959602	0.731827	0.404137
TNFRSF14	6.03881	11.032	79.1292	7.21568	32.0475	12.6489	17.3303	9.55552	32.2302	21.4104	10.7256	8.99739	29.036	17.1316	4.29152	15.2826	3.93484	6.30494	3.68259	9.16203	50.0232	13.4181	45.7635	19.4307	8.94908	9.48123	5.5306	6.60773
RP3-395M20.7	0.018977	0.0109319	2.18572	0.0190122	0.0982633	0.0160046	0.183157	0	0.130002	0	0.0495612	0.0427345	0.526708	0.0539286	0.0189692	0.0400799	0.0251936	0.0538424	0.0318522	0.0508062	0.213681	0.0406974	0.0968441	0.048722	0.0184259	0.0372536	0.0425189	0.028047
RP3-395M20.9	0.0899477	0	2.4926	0.0930915	0.952612	0.0560606	0.172196	0.240779	1.27492	0.105852	0.247699	0.117273	0.425517	0.191326	0.210378	0.4638	0.154	0	0.313418	0.0206829	1.18215	0.0954766	2.47059	0.370389	0.259596	0.180523	0.300017	0.163307
FAM213B	4.40299	4.26358	4.52054	3.18265	6.98299	3.78657	5.05698	6.08661	6.46075	4.47727	2.64176	5.2764	4.26546	5.17601	2.6082	4.15029	8.04388	4.71451	2.37616	6.55571	2.05851	3.11432	16.9752	6.06475	2.97764	4.04161	4.32782	6.25621
RP13-436F16.1	0	0	0	0	0.00598517	0	0	0	0.00738749	0	0	0	0	0.015327	0	0.013671	0.00369181	0	0.00931457	0	0	0	0.738343	0.0138388	0	0	0	0.00398026
ACTRT2	0	0	0	0	0	0	0	0	0	0	0	0	0	0	0	0	0	0	0	0	0	0	0	0	0	0	0	0
PRDM16	0.295113	0.0303733	0.45724	0.0541948	0.480881	0.0311817	0.234377	0.0400005	0.0293604	0.0282028	0.270869	0.11668	0.16585	0.0946433	0.063607	0.256804	0.293192	0.173129	0.210763	0.297373	0.128825	0.232825	0.172262	0.204549	0.259786	0.17906	0.52016	0.0385239
ARHGEF16	6.51759	8.20371	1.45909	5.68633	27.8009	7.64704	15.6873	10.4678	0.0904325	10.1061	2.85557	6.77284	4.37484	3.96594	5.12456	8.99805	5.28029	4.69554	1.88852	3.35534	0.128864	4.47236	6.25477	7.26445	3.93721	7.08056	8.32671	3.99016
RP11-168F9.2	0	0.325676	0	0	0.102887	0	0	0.168711	0	0	0	0	0	0	0	0.352009	0	0	0	0.250675	0	0	0.0996525	0.255421	0	0	0.112134	0.134138
TPRG1L	12.0246	15.943	6.87197	16.4254	11.0266	18.0109	11.9301	30.8607	3.96896	23.2666	6.73957	28.841	9.34864	12.4312	12.4017	11.5497	6.89364	18.3985	6.49872	16.6748	2.76531	10.3471	11.9731	16.678	18.5182	15.991	11.0009	18.4289
TP73	5.46109	1.35129	0.316877	5.08088	3.19011	1.93256	2.19536	4.62028	7.43722	1.59853	2.32193	4.23506	1.52116	2.27429	1.31883	2.44139	2.15963	5.74747	1.55894	5.27089	0.63093	2.27665	3.90862	3.54779	2.36706	5.35682	2.69874	6.41506
CCDC27	0.00112214	0.017913	0	0.00227085	0.00488743	0.00557421	0	0	0.0210746	0	0.00344908	0.00248014	0	0.00312712	0.00164974	0.015351	0.0143081	0.00482367	0.00380098	0.00305936	0.0032085	0.00470448	0.0127781	0.0183017	0.00962599	0.00324043	0.00673325	0
SMIM1	0.542923	0.927095	0.497766	1.01753	3.09557	12.3966	2.14303	0.643574	1.4795	1.02061	4.34589	0.630657	3.46416	1.96724	1.01688	1.91077	6.27698	1.38721	0.34392	0.759699	2.16851	4.67611	3.44891	1.08462	0.489006	0.861221	1.7687	0.365632
RN7SL574P	0	0	0	0	0	0	0	0	0	0	0	0	0	0	0	0	0	0	0	0	0	0	0	0	0	0	0	0
RP1-286D6.5	0.698444	0.97606	0.518168	0.758128	0.434623	0.423349	1.08216	0.506009	0.783553	0	0.529018	0.37753	0.266401	0.480322	0.169138	0.708534	0.309372	0.328436	0.875355	1.07049	0.648917	0.120795	0.895235	0.672774	0	0.552764	0.203921	0.612211
DFFB	0.766985	0.871206	0.844934	0.955531	1.88827	0.691801	1.35208	0.81532	1.92083	1.34535	1.70795	1.1615	1.34053	1.88745	1.23187	1.12471	2.05526	0.898841	1.41078	1.30324	2.40291	1.0836	2.54279	1.01753	0.792222	1.07605	1.11823	1.00402
RP13-15E13.1	0.240128	0.148981	0.0123231	0.0502948	0.0474601	0.110225	0.0881332	0.0788365	0.103847	0.0387537	0.142487	0.0959568	0.265011	0.317981	0.329416	0.332401	0.137257	0.107871	0.221647	0.0648873	0.155286	0.280844	0.248486	0.111079	0.273134	0.100315	0.0973769	0.133628
RP13-614K11.1	0	0	0	0.0014957	0	0.00861646	0	0	0	0.0102943	0.0106738	0	0	0	0	0	0	0	0	0	0	0	0	0	0	0	0	0.00107129
RP5-1166F10.1	0	0.00290853	0	0	0	0	0	0	0	0	0	0	0	0	0	0	0	0	0	0	0	0	0	0.0140956	0	0	0	0
RP1-37J18.2	0	0	0	0	0	0	0	0	0	0	0	0	0	0	0.00268814	0	0	0	0	0	0	0	0	0	0	0	0	0
AJAP1	0.283636	0.499121	0.08618	0.288752	0.553529	0.36667	2.33314	0.477276	0.201716	0.0259115	0.27281	0.959729	1.00997	0.277294	0.123705	0.0964159	0.565734	0.0960204	0.475559	0.0869798	0.391947	0.30581	0.396199	0.706312	5.0537	0.356972	0.191491	0.430374
RP1-58B11.1	0	0	0	0	0	0	0	0	0	0	0	0	0	0.0387927	0	0	0	0	0	0	0	0	0	0	0	0	0	0
MIR4417	0	0	0	0	0	0	0	0	0	0	0	0	0	0	0	0	0	0	0	0	0	0	0	0	0	0	0	0
KCNAB2	3.89964	1.82706	33.5724	2.25152	10.4857	2.09444	5.77565	1.96301	20.7074	4.86271	7.44256	2.41507	12.3199	5.3844	1.66481	2.4435	3.26345	1.20257	5.92524	3.09813	11.9647	3.3286	6.14985	5.05724	3.4053	2.48423	3.26484	1.77773
RNF207	1.50522	2.42713	0.542555	0.802089	1.418	2.88601	1.91177	1.92191	1.10455	2.16998	1.88648	0.81049	2.22573	0.308787	3.35038	3.80312	1.49385	1.10671	2.761	1.28312	1.66281	1.27282	4.31453	4.88816	0.2709	1.98427	1.05086	0.575136
LINC00337	0.306323	0.0365339	0	0.0989327	0.0474758	0.0270364	0.519833	0.0988629	0.156737	0	0.283734	0.0956315	0.0874525	0.0433058	0.110172	0.0735625	0.140368	0.0268122	0.0318651	0.0590726	0.107113	0.0458778	0.316371	0.0515542	0.212988	0.112944	0.0866865	0.0858981
HES3	0	0	0	0	0	0	0	0	0	0	0	0	0	0	0	0	0	0	0	0	0	0	0	0	0	0	0	0
RP1-202O8.3	0.921528	0.428337	0.564487	0.671657	0.547516	0.779037	0.238189	0.444369	0.38438	0.218666	0.823787	0.347021	0.735055	0.439686	0.649915	0.898513	0.551478	0.541818	0.106861	0.594428	0.537692	0.596286	1.73436	0.524795	0.807302	0.1822	0.732769	0.520351
ESPN	1.2136	2.43891	0.655673	2.92011	3.49168	4.19328	0.755618	3.11838	0.164385	1.77921	0.278227	3.01928	0.527798	1.59591	3.03921	1.22802	6.36242	3.02043	2.99091	4.82053	0.0168174	3.30359	7.91157	2.08981	0.179012	2.32234	2.76662	2.0459
RNU6-731P	0	0	0	0	0	0	0	0	0	0	0	0	0	0	0	0	0	0	0	0	0	0	0	0	121.929	0	0	0
RP11-58A11.2	0.269977	0.450181	0	0.269053	0.0949348	0.0948418	0.145114	0	0.606948	0	0.135259	0.192253	0	0.370204	0.259835	1.18681	0.0582617	0.246647	0.597119	0.225645	0.483636	0.557266	0.294008	0.117134	0	0.249946	0.215487	0.123972
TAS1R1	0.181131	0.0423969	0.634682	0.039281	0.158405	0.0805367	0.138149	0.00154296	0.322055	0.0869352	0.0601885	0.0827962	0.220974	0.035482	0.0196802	0.140879	0.11172	0.105253	0.0847167	0	0.178309	0.0761512	0.02935	0.0903675	0.0105286	0.0120368	0.0966982	0.0370174
ZBTB48	8.36237	3.50053	14.4872	3.9213	5.0581	3.5037	3.89018	2.79592	5.13433	3.92265	3.95826	3.56733	7.05386	3.3363	3.07245	4.34926	4.92532	3.05666	5.16693	5.60483	5.51108	2.48083	5.13474	3.95078	3.27884	3.02423	4.95054	4.15264
PHF13	6.45381	4.08936	4.37633	4.56503	3.55021	4.21294	2.82133	6.85964	2.72643	6.56505	2.27862	5.74809	2.14403	2.50322	2.88112	2.45438	5.09946	4.59292	2.85581	4.78205	0.956651	2.79486	2.51658	4.28329	1.7397	3.43756	3.31233	3.78201
THAP3	5.5107	4.91568	6.20234	5.53231	9.91325	5.77523	6.80816	5.31457	8.16716	9.64053	6.31927	8.296	6.73608	5.8452	6.11681	4.48456	7.9329	5.32525	6.18942	7.79179	6.08663	5.8495	13.9819	6.40456	4.25933	4.96248	5.9673	6.51544
RP11-242F24.1	0	0	0	0	0	0	0	0	0	0	0	0	0	0	0	0	0	0	0	0	0	0	0	0	0	0	0	0
snoU13	0	0	0	0	0	0	0	0	0	0	0	0	0	0	0	0	0	0	0	0	0	0	0	0	0	0	0	0
CAMTA1	25.5831	12.653	16.8115	12.2768	19.1237	24.7161	12.2556	16.3766	16.957	14.2999	14.8026	14.9064	8.43876	9.87915	16.152	8.89184	17.4601	12.5886	12.7369	14.6371	12.6614	16.8122	28.5516	12.1128	14.3469	11.4359	14.5614	13.3745
VAMP3	46.1112	38.1667	227.855	51.1612	57.3537	74.7877	52.9128	63.8944	34.3262	55.2205	51.7631	55.7565	90.5194	50.6116	28.0648	34.1531	43.5438	46.3758	17.8041	37.9033	95.1282	59.9833	62.4637	42.162	69.5306	44.8248	33.6227	46.9793
PER3	4.02012	4.9918	3.30961	5.87704	1.91889	10.431	1.82246	6.02358	0.729321	4.67269	1.52588	8.35075	1.29469	3.55627	0.724687	5.80829	0.84706	5.82071	1.44599	1.83768	1.17632	1.38392	2.51612	4.49291	1.95021	9.26611	1.49369	6.01821
RP5-892F13.2	0	0	0	0	0	0	0	0	0	0	0	0	0	0	0.160304	0	0	0	0	0	0	0	0.113402	0	0	0	0.0635406	0
PARK7	138.768	95.5719	58.966	75.4475	141.531	133.096	111.325	111.844	124.635	80.9196	80.2266	111.014	104.515	101.21	79.5716	61.9726	144.83	87.6253	73.5973	80.5926	69.7461	106.681	185.932	82.4114	149.076	81.3752	95.4497	119.495
RP11-431K24.1	0.0116209	0.0393164	0.00990025	0.00585366	0.0126935	0.00719473	0.0101492	0.000786511	0.0077906	0.00155745	0.178418	0.012855	0.00942902	0.00808711	0.00788906	0.0441933	0.058435	0.0166169	0.00981214	0.0024393	0.0168236	0.0122154	0.0300087	0.00224282	0.0168061	0.00172179	0.0104266	0.0163778
RP11-431K24.2	0	0	0	0	0	0	0.0441155	0	0	0	0	0	0	0	0	0	0	0	0	0	0	0	0	0	0	0	0	0
RP11-431K24.3	0.0631556	0	0.826422	0	0.00533737	0.0775499	0.0370904	0	0	0	0.150662	0	0.0919289	0.013667	0.08653	0.0121916	0.0493787	0	0.0166117	0	0.0191887	0	0.0456738	0	0.0280264	0.00646301	0.0146998	0.0177499
SLC45A1	0.0786194	0.135668	0	0.0797526	0.135964	0.147155	0.127059	0.0718257	0.0267827	0.00569816	0.494135	0.0237804	0.0919322	0.0945867	0.0409713	0.259983	0.628885	0.0706131	0.227993	0.213763	0.133891	0.0652201	0.164181	0.208948	0.0260796	0.0464535	0.169693	0.0908837
RP5-1115A15.1	0.234307	0.0433993	0.189239	0.185441	0.237145	0.0832005	0.137241	0.0620676	0.309638	0.0245653	0.291765	0.0545873	0.496565	0.151682	0.136048	0.289303	0.0415004	0.0962804	0.120987	0.192515	1.15182	0.148483	0.159238	0.188337	0.19881	0.105804	0.0563396	0.189971
RP5-1115A15.2	0	0	0	0.103358	0	0.123681	0.190716	0	0.140342	0	0.467167	0.220927	0.46721	0	0	0	0.0685315	0	0	0	0	0.214076	0.317496	0	0	0	0	0.213164
RP4-633I8.1	0.0432691	0.0727555	0	0.304253	0.0928079	0.158348	0.484833	0.07546	0.407373	0	0.921092	0	0.199245	0.238856	0.126124	1.00636	0.086471	0.0612885	0	0.114777	0.364207	0.180068	0.088951	0.220917	0	0.206186	0.101779	0.0918068
RP4-633I8.3	0.0849955	0	0	0.0849046	0	0.0606039	0.152566	0.043143	0.67599	0	0.633481	0	0	0.116168	0.0360579	0.391726	0.109933	0.105262	0.0415099	0	0.468302	0	0.257633	0.110396	0	0.158609	0.0484762	0.11449
RP11-185B14.1	0	0	0	0	0.109141	0	0	0	0	0	0	0	0	0	0	0	0	0	0	0	0	0.214076	0	0	0	0	0	0
ENO1-AS1	0.787923	1.13893	0.8477	0.360968	0.842186	1.10532	0.583027	1.08687	0.355105	0.506858	0.985044	0.523079	0.775725	0.567314	0.385399	0.471044	0.371814	0.611985	0.28155	0.387509	0.60816	0.398806	1.00735	0.423279	0.33811	0.512049	0.431617	0.375701
HMGN2P17	0	0	0	0	0	0	0	0	0	0	0.168718	0	0	0	0	0	0	0	0	0	0	0	0	0	0	0	0	0
RP3-477M7.6	0	0	0	0	0	0	0	0	0	0	0	0	0	0	0	0	0	0	0	0	0	0	0	0	0	0	0	0
CA6	0.142329	0	0	0	0.317782	0.220856	0.128544	0	0.00296548	0	0	5.36871	0	0	0.65263	0.103408	0.0229001	0.148963	0.0462742	0.366708	0.00210731	0.94067	0.000762676	0.0667234	0.105407	0.0190439	0	0.0509386
SCARNA16	0	0	0	0	0	0	0	0	0	0	0.957182	0	0	0	0	0	0	0	0	0	0	0	0	0	0	0	0	0
RP3-510D11.2	1.16456	1.08729	0.0888025	0.509119	0.738122	0.485073	0.396487	1.00288	0.582957	2.04294	0.700097	0.954063	0.752431	0.439098	2.35387	1.17279	1.57167	0.610563	1.19783	0.747023	0.524884	0.570743	0.613195	0.469949	0.27199	0.425374	0.975487	0.416333
H6PD	4.70112	7.12204	2.27621	6.46716	7.00732	7.18732	5.18659	5.76485	4.94499	3.82538	5.1476	4.58542	4.73095	5.44979	5.41574	7.17784	7.25372	7.55268	5.1949	7.31366	3.56378	3.95269	3.02946	8.16343	2.72116	3.83048	5.39546	6.45269
Z98044.1	0	0	0	0	0	0	0	0	0	0	0	0	0	0	0	0	0	0	0	0	0	0	0	0	0	0	0	0
SPSB1	15.5273	12.444	15.2949	9.32284	31.2873	13.7945	19.5405	24.3057	56.3368	22.9544	7.94708	20.3419	16.6353	11.8769	8.16541	10.6391	26.0504	13.4608	15.3164	14.2917	5.78744	10.0154	18.0799	19.4674	8.81429	15.0214	14.095	11.5614
SLC25A33	4.35959	1.57815	2.67458	1.91353	2.45836	2.48679	0.996127	1.66037	3.08438	1.34759	1.38414	1.42021	1.19115	1.00335	3.08972	1.09554	2.13846	1.23651	3.39482	1.17245	1.21932	0.970523	4.30709	1.13255	1.30406	1.72514	2.49943	1.44068
TMEM201	4.17184	0.814649	1.07591	0.873669	1.98479	1.50139	1.37969	1.50998	1.9727	0.560581	2.1895	1.41619	1.32578	0.878262	1.28119	1.19755	4.15167	1.41994	3.88448	1.17592	0.66433	1.43255	1.76722	1.5279	0.694446	1.3851	2.24071	1.56428
PIK3CD	4.3662	1.50585	13.2779	2.09024	10.8548	2.26522	16.7495	3.11385	14.2207	2.41522	10.7394	2.28315	23.1129	6.20828	2.11732	2.03842	5.76626	1.8706	1.81393	2.45567	11.7681	2.13367	4.50512	6.60663	6.09259	3.17566	3.04744	1.80815
RP11-558F24.6	0	0	0	0.08347	0.0884564	0.100365	0	0	0	0	0.125947	0	0	0.333693	0.12094	0.30271	0	0	0	0.216342	0.230626	0	0.170892	0.21722	0	0.0789915	0.0965606	0.115666
RP11-84A14.5	10.4524	27.4847	3.63025	41.7481	8.78962	16.7226	11.3337	22.84	1.52857	24.4796	2.47005	30.3768	3.87723	16.9966	6.37961	9.21937	5.27796	43.3464	4.00423	53.1895	0.43666	9.98912	8.41352	11.5811	5.20559	19.808	7.45689	41.1943
NMNAT1	3.88816	6.0153	2.37814	4.04628	3.10486	3.14258	2.23945	4.47321	2.28466	6.43034	2.27927	4.1062	1.51697	2.64745	1.67167	2.63707	1.99117	3.19824	0.896371	4.21068	3.01499	4.48777	3.39773	2.91213	5.25887	3.52633	2.66067	4.14691
RBP7	18.618	10.1544	5.23473	3.5803	2.4273	11.7026	2.40412	16.1641	0.365464	14.5683	1.72045	4.91945	3.75017	8.98229	0.923555	6.57098	5.04818	5.83751	16.4245	4.71849	0.891204	7.4458	3.21318	6.95909	3.43185	2.97718	2.7145	3.10415
UBE4B	14.127	11.9109	10.4455	17.5625	8.44431	11.0921	7.41907	14.2891	10.7178	14.2396	5.1728	16.9725	5.31608	9.13095	7.37324	10.569	14.7181	17.8185	13.4117	16.2499	5.70171	10.404	9.06744	12.6346	7.05354	10.8837	12.4022	15.1171
KIF1B	10.1521	11.2859	8.97252	15.1207	5.41144	10.5531	7.87514	11.705	7.1056	31.4028	8.40552	14.5453	6.48768	7.5704	6.43591	11.6813	125.2	18.8106	6.77716	16.2542	6.23189	13.6798	4.54757	10.668	11.3384	8.50702	33.0542	15.1899
RN7SL721P	0	0.266225	0	0.159384	0	0	0	0	0	0	0	0	0	0	0	0	0	0.222216	0	0	0	0	0	0.217251	0	0	0	0
PGD	292.347	747.586	210.741	296.585	185.617	455.747	64.7025	597.074	79.56	656.39	16.2256	427.988	44.0019	197.633	34.0301	275.328	43.2691	286.181	187.413	206.438	42.4623	248.812	40.1548	351.281	49.3471	330.939	142.063	275.636
APITD1,APITD1-CORT,CORT	16.4498	6.55543	7.00105	5.98125	8.80322	8.00539	4.05122	7.72403	4.74667	3.05957	5.75832	8.32858	4.9058	6.18162	8.39134	5.3319	7.91146	6.31003	8.75995	4.80229	3.52148	7.4044	14.5962	7.39294	6.72926	5.85924	10.048	5.84648
RP5-1113E3.3	1.93492	1.48257	0.91922	1.44583	0.556566	0.338064	0.452042	0.662797	1.29253	1.41911	0.93725	0.853439	0.159383	0.669448	0.60428	0.338857	1.19264	0.440722	0.680701	1.31499	0.195332	1.28427	0.717998	0.899481	0.782927	0.731426	0.724583	1.4485
PEX14	7.04054	7.51114	5.44889	8.44497	9.89754	9.13378	10.0315	10.2896	6.72424	9.0325	8.64258	9.54004	6.78308	8.95432	9.32163	7.20157	9.63623	8.04947	5.0801	6.92384	4.34376	6.86872	8.95994	8.69447	6.58798	8.9947	7.40112	7.9114
RP4-734G22.3	1.00458	0.705736	0.611263	1.7811	0.747853	0.962426	0.886817	1.58203	0.270296	1.36385	0.199292	1.91422	0.271243	1.28786	1.2778	1.29669	0.335139	2.59712	0.658839	2.55543	0.149859	0.844378	0.565484	1.3721	0.402321	1.22172	0.905151	2.71819
RP11-340B24.3	0	0	0	0	0	0	0.486669	0	0	0	0	0	0	0	0	0	0.178545	0	0	0	0	0	0	0	0	0	0	0
TARDBP	14.0802	11.8324	16.9739	14.6357	12.7225	20.02	20.8715	17.4499	13.6763	18.5735	24.4334	17.4216	19.5061	12.1815	20.2102	11.7443	12.5655	21.061	18.2156	18.7331	18.7063	16.1922	19.3698	13.5105	31.4503	17.0424	12.5569	16.9981
RP4-635E18.8	0.60587	0.357395	0	0.39648	0.359038	0.260098	0.397549	0.158907	0.244269	0	0.27728	0.463415	0.981633	0.796675	0.398422	1.0061	0.0606776	0.258368	0.458589	1.13445	1.45331	0.568599	1.37296	0.461532	1.62575	0.608144	0.699058	0.345383
RP4-635E18.7	0.268662	0.121845	0.170046	0.164943	0.260845	0.154663	0.163137	0.210799	0.35405	0.100094	0.235716	0.211766	0.224419	0.200374	0.169149	0.256201	0.106178	0.212888	0.251664	0.234868	0.314977	0.261304	0.238185	0.156726	0.145572	0.24454	0.218393	0.204724
RP4-635E18.6	2.10962	1.01754	0	0.421222	1.62094	1.38139	2.01973	2.07573	0.837558	1.34671	0.987932	1.62438	0.603247	0.635353	0.690383	0.668087	0.881188	1.12131	1.34588	1.66709	1.28293	2.01326	1.94935	0.767208	1.71592	1.2344	1.15437	1.48313
MTOR-AS1	0.144677	0.092703	0	0.0790918	0.131129	0.0339513	0.147776	0.0343681	0.177146	0.0816092	0.168142	0.112228	0.219574	0.174237	0.126437	0.257547	0.0524562	0.061584	0.158834	0.148975	0.312654	0.0848815	0.121349	0.11787	0.156348	0.120364	0.118118	0.0905471
RNU6-537P	0	0	0	0	0	0	0	0	0	0	0	0	0	0	0	0	0	0	0	0	0	0	0	0	0	0	0	0
ANGPTL7	0.187098	0.483715	0.146454	0.175556	0.0671144	0.262941	0.162453	0.122797	0.405984	0.0690151	0.167572	0.10611	0.240567	0.188771	0.145081	1.4089	1.05651	0.0946844	0.157415	0.197421	0.33996	0.216704	0.147153	0.351176	0.103435	0.341466	0.392423	0.194376
RNU6-291P	0	0	0	0	0	0	0	0	0	0	0	0	0	0	0	0	0	0	0	0	0	0	0	0	0	0	0	0
RPL39P6	2.24806	0	0	0	0	0	0	0	3.21033	0	0	0	0	0	0	0	0	0	0	0	0	0	0	3.7042	0	0	0	0
UBIAD1	4.55385	2.33408	1.48762	2.79831	3.63136	3.30905	2.45391	2.81131	3.4557	2.35348	2.70889	2.33236	2.37053	2.34955	2.64242	1.97895	4.72107	2.51861	2.68047	1.96047	1.86276	2.39009	3.2005	2.80864	2.68717	1.86822	2.73836	2.17261
PTCHD2	0.0286079	0.000839158	0.00877342	0.00487549	0.0959936	0.00756621	0.0325027	0.0500588	0.118023	0.0103501	0.0243251	0.00938321	0.0769723	0.0912725	0.0418983	0.00321477	1.03097	0.117715	0.000838866	0.00135074	0.0242199	0.0346123	0.0142411	0.0463889	0.0897404	0.0166342	0.228782	0.047054
RP1-69M21.2	0	0	0	0	0	0.0235242	0	0	0	0	0.047156	0	0	0	0	0	0.0467586	0	0	0	0	0	0	0	0	0	0.0227101	0
FBXO44	2.10164	2.23039	1.81148	4.7337	5.73035	3.77917	6.49843	3.65112	6.23355	2.21864	3.89968	3.99843	7.94436	4.75532	4.25088	3.38546	6.4286	6.83538	3.79571	6.41783	7.12389	2.40626	13.95	3.06379	4.32225	3.88613	3.8807	5.1641
FBXO6	9.7402	3.26667	5.26258	4.26345	13.9398	5.59635	9.49437	7.73442	11.8578	4.69101	3.49259	5.88395	11.0711	16.1818	9.86822	3.22781	5.17624	5.08515	6.60896	5.25646	12.6499	6.83404	14.7398	4.82987	9.64046	8.65207	4.92289	5.57753
DRAXIN	0.0149055	0.0100995	0.032831	0.0211108	0.0488637	0.0221981	0.0627623	0.0209683	0.220122	0.12449	0.0320511	0.0263311	0.446636	0.0414981	0.0394295	0.0444639	0.370355	0.0298895	0.0809253	0.024356	0.26437	0.0499946	0.0469129	0.00748669	0.0170337	0.028688	0.125149	0.0194286
AGTRAP	39.0557	13.363	23.0431	16.1605	31.1245	19.7216	56.9804	31.0603	19.3481	19.4909	51.9946	30.2958	54.6453	55.5847	29.3491	12.7238	59.0317	20.5241	16.6137	10.0642	30.4576	21.5943	35.0159	14.0531	15.5319	22.9226	38.129	23.64
C1orf167	0.207357	0.116354	0	0.322343	0.225317	0.383305	0.0778532	0.241403	0.298962	0	0.0136551	0.150738	0.010893	0.895885	0.0659691	0.129351	0.115235	0.248568	0.00131256	0.278564	0.0982721	0.369092	0.0728614	0.0462973	0.394036	0.132002	0.167664	0.428103
CLCN6	1.45386	1.27508	2.71869	0.868501	1.51559	1.29284	2.66315	1.46256	2.414	1.33414	2.27095	0.784038	3.12437	1.96769	1.37411	1.39088	1.6535	1.69149	1.06113	1.2734	3.07644	1.06337	1.31748	1.50008	1.33048	1.44076	1.33433	1.11136
RP5-934G17.6	0	0	0	0	0	0	0	0	0	0	0	0	0	0	0	0	0	0	0	0	0	0	0	0	0	0	0	0.00624684
RNU5E-1	0	0	0	0	0	0	0	0	0	0	0	0	0	0	0	0	0	0	0	0	0	0	0	0	0	0	0	0
PLOD1	22.1971	6.80108	13.6483	8.93914	35.1487	14.3919	37.1171	13.6111	24.363	7.46407	47.1989	14.5716	24.9073	10.7764	8.67117	5.3151	73.8361	9.51005	9.44267	6.80137	12.0536	11.4316	22.3564	6.13092	9.14492	8.42034	25.469	8.37902
MFN2	34.4712	24.7594	22.1326	31.2752	21.2247	29.4693	24.0506	29.68	17.627	30.2553	16.0436	33.1409	13.435	21.6381	14.916	15.6275	25.8109	28.3628	19.9335	23.9437	6.31358	21.5138	11.9006	20.7709	27.5349	26.319	20.606	28.1866
MIIP	7.76388	3.82906	8.62407	3.34279	10.5611	5.04338	9.9969	6.55443	11.9004	5.9196	8.15182	7.26915	12.5817	6.34219	7.36861	3.56412	7.00961	4.72633	8.69857	4.27065	9.82138	4.7021	21.2287	4.74891	4.45821	6.34846	5.64994	5.02191
TNFRSF8	0.18952	0.0328195	9.79872	0.0234526	0.937086	0.0947266	1.07025	0.15458	5.82971	0.531594	0.705072	0.193836	1.73746	0.583158	0.289238	0.122152	0.327651	0.0839398	0.6743	0.185741	0.781935	0.251902	1.27119	0.337314	0.195956	0.211161	0.424533	0.119982
TNFRSF1B	5.34843	3.3041	276.813	1.88998	13.3023	3.20333	35.1775	3.63626	27.4599	5.20787	28.7055	1.61564	69.8116	13.2676	8.53244	3.56081	10.102	1.46619	3.32014	2.86851	36.7242	4.51804	9.49831	7.33681	7.53975	4.14919	5.91034	1.88396
VPS13D	6.32547	21.1871	11.9016	19.2089	5.33582	14.2485	8.5471	16.1234	6.42254	24.7115	7.61221	16.9886	7.88758	10.173	6.98998	13.4284	4.45177	19.3128	5.16438	18.6897	7.63744	15.2004	4.95732	13.2249	8.61947	15.0381	6.38353	18.5701
RP5-888M10.2	0	0	0	0	0	0	0	0	0	0	0	0	0	0.106655	0.058494	0.343638	0	0	0	0	0	0	0	0	0	0.0736326	0	0
AADACL4	0	0.0032443	0	0	0	0	0	0.0264787	0	0.0133367	0	0	0	0	0	0	0	0	0	0.0409731	0	0	0	0.00240211	0	0.000921603	0	0
RP11-474O21.2	0	0	0	0	0	0	0	0	0	0	0	0	0	0	0	0	0	0	0	0	0	0	0	0	0	0	0	0
AADACL3	0	0	0	0	0.0063439	0.00723312	0	0	0	0	0	0	0	0	1.85063	0	0	0	1.12751	0	0	0	0	0	0.503839	0	0	0
snoU13	0	0	0	0	0	0	0	0	0	0	0	0	0	0	0	0	0	0	0	0	0	0	0	0	0	0	0	0
C1orf158	0	0	0	0	0	0	0	0	0	0	0	0	0	0	0.0185247	0	0	0	0.00413994	0	0	0	0	0	0	0	0.0035603	0
PRAMEF12	0	0	0	0	0	0	0	0	0	0	0	0	0	0	0	0	0.00883674	0	0	0	0	0	0	0	0	0	0	0
PRAMEF1	0	0	0	0	0	0	0	0	0	0	0	0	0	0	0	0	0	0	0	0	0	0	0	0.00530722	0	0	0	0
PRAMEF2	0	0	0	0	0	0	0	0	0	0	0	0	0	0	0	0	0	0	0	0	0	0	0	0	0	0	0.00863312	0
PRAMEF7	0	0	0	0	0	0	0	0	0	0	0	0	0	0	0	0	0	0	0	0	0	0	0	0	0	0	0	0
RNU6-1072P	0	0	0	0	0	0	0	0	0	0	0	0	0	0	0	0	0	0	0	0	0	0	0	0	0	0	0	0
RP11-450I1.2	0	0	0	0	0	0	0	0	0	0	0	0	0	0	0	0	0	0	0	0	0	0	0	0	0	0	0	0
PRAMEF22	0	0	0	0	0	0	0	0	0	0	0	0	0	0	0	0	0	0	0	0	0	0	0	0	0	0	0	0
PRAMEF25	0	0	0	0	0	0	0	0	0	0	0	0	0	0	0	0	0	0	0	0	0	0	0	0	0	0	0	0
RP13-221M14.2	0	0	0	0	0	0	0	0	0	0	0	0	0	0	0	0	0	0	0	0	0	0	0	0	0	0	0	0
WI2-2994D6.1	0	0	0	0	0	0	0	0	0	0	0	0	0	0	0	0	0	0	0	0	0	0	0	0	0	0	0	0
RP11-248D7.2	0	0	0	0	0	0	0	0	0	0	0	0	0	0	0	0	0	0	0.0287022	0	0	0	0	0	0	0	0	0
PRAMEF5	0	0	0	0	0	0	0	0	0	0	0	0	0	0	0	0	0	0	0	0	0	0	0	0	0	0	0	0
RP11-219C24.6	0	0	0	0	0	0	0	0	0	0	0	0	0	0	0	0	0	0	0	0	0	0	0	0	0	0	0	0
PRAMEF9	0	0	0	0	0	0	0	0	0	0	0	0	0	0	0	0	0	0	0	0	0	0	0	0	0	0	0	0
RP11-219C24.10	0	0	0	0	0	0	0	0	0	0	0	0	0	0	0	0	0	0	0	0	0	0	0	0	0	0	0	0
PRAMEF16	0	0	0	0	0	0	0	0	0	0	0	0	0	0	0	0	0	0	0	0	0	0	0	0	0	0	0	0
PRAMEF21	0	0	0	0	0	0	0	0	0	0	0	0	0	0	0	0	0	0	0	0	0	0	0	0	0	0	0	0
XX-FW84067D5.2	0	0	0	0	0	0	0	0	0	0	0	0	0	0	0	0	0	0	0	0	0	0	0	0	0	0	0	0
PRAMEF15	0	0	0	0	0	0	0	0	0	0	0	0	0	0	0	0	0	0	0	0	0	0	0	0	0	0	0	0
PRAMEF17	0	0	0	0	0	0	0	0	0	0	0	0	0	0	0	0	0	0	0	0	0	0	0	0	0	0	0	0
PRAMEF20	0	0	0	0	0	0	0	0	0	0	0	0	0	0	0.0234395	0	0	0	0	0	0	0	0	0	0	0	0	0
RP4-597A16.2	0	0	0	0	0.144769	0.24705	0.0319172	0	0	0	0.129834	0	0.0515334	0	0	0	0.0113481	0.015783	0.105002	0	0	0.0354468	0	0	0	0	0.0100976	0.0466812
RP4-597A16.3	0	0	0	0	0	0	0	0	0	0	0	0	0	0	0	0	0	0	0	0	0	0	0	0	0	0	0	0
PDPN	18.1712	1.97277	5.75431	2.08834	50.4425	4.03654	55.7889	6.86836	25.9918	2.9502	34.0341	2.83897	79.0037	24.4856	13.5517	3.55166	48.1822	2.01003	5.41673	1.27134	12.7556	4.28817	19.8616	4.24703	19.7004	4.26351	19.2686	4.31866
PRDM2	6.66575	10.4154	28.7738	11.6321	11.5337	9.21516	8.70846	10.303	12.0912	18.22	6.15963	8.88458	13.9703	9.50981	3.78633	7.27071	4.47597	7.79757	4.88494	9.2973	14.9833	8.56971	10.5865	8.8946	8.03722	8.97206	4.27508	10.2401
KAZN	10.3043	30.0746	8.46724	12.6953	9.17203	17.0393	6.50929	55.2239	0.403141	25.063	2.39265	17.9473	2.39995	8.61295	5.26278	23.6721	2.24724	9.54851	2.88609	7.41428	0.857874	12.2244	3.75506	25.5892	5.76533	9.15294	5.90103	10.2033
TMEM51	4.50099	7.27597	4.0443	5.09345	9.03385	8.87087	12.1595	11.2319	3.50008	11.4187	4.2202	7.00027	7.62816	5.1893	3.01977	6.49691	5.966	2.78833	2.72638	2.97439	4.93839	5.78349	12.058	7.66383	4.39751	4.45779	3.61559	3.79267
FHAD1	0.170808	0.0510095	0.795713	0.0325416	0.461496	0.212982	0.557537	0.546234	1.00412	0.0681154	4.48135	0.269844	1.46596	0.424533	0.106601	0.521824	0.502373	0.00739376	0.152257	0.136991	2.78373	0.472353	0.944879	0.282872	0.65357	0.139988	0.279282	0.0713684
EFHD2	21.2185	10.5844	58.7583	7.11591	38.0184	13.714	50.688	21.3462	25.0695	13.801	31.2898	10.5851	56.72	15.3879	12.4366	23.1557	36.2764	6.76662	19.1647	7.63959	26.3674	13.6198	30.0995	32.4244	23.501	10.2972	18.3448	7.26413
CTRC	0	0	1.13359	0	0.00219094	0.0382574	0.00380559	0	0.0609107	0	0.314523	0	0.424114	0.00560799	0	0.185933	0.0417741	0	0.00340821	0	0.0205069	0	0.103472	0.00906356	0	0.0481749	0.02781	0.0319887
CELA2A,CELA2B	0.00870926	0.0221594	1.46576	0.0358119	0.0454951	0.0146252	0.030018	0.00956647	0.139776	0.0148667	0.311466	0.0117947	0.562506	0.070281	0.111627	0.09871	0.0202673	0.0122348	0.0271369	0.0116396	0.0536087	0.0134236	0.0494479	0.0707128	0.00305187	0.151509	0.075109	0.0737237
DNAJC16	5.87383	3.78949	2.16424	4.81974	4.54463	6.52246	3.35079	6.23426	5.76815	5.58627	4.22725	5.28018	3.37754	3.23035	1.93009	5.09813	4.27698	4.89063	4.85223	4.53439	3.94384	5.7388	4.19661	5.26875	5.67875	4.5501	4.48534	4.59809
CHCHD2P6	0.301673	0.37824	1.27702	0.0753304	0.239884	0.272323	0.139484	0.130665	0.304904	0.510259	0.341262	0.4623	0.342757	0.103316	0.218386	0.260332	0	0	0	0	0	0	0.439792	0.0975417	0.198923	0	0.207844	0.0523617
DDI2,RSC1A1	12.8597	19.5452	11.4826	19.2298	10.3848	15.8656	12.1356	21.2962	13.3837	31.7205	10.1448	23.8925	8.43723	13.8459	7.3687	19.6847	8.90076	22.3783	9.27409	18.8466	10.9058	18.4501	9.05908	21.6171	11.2161	14.655	11.8034	23.7662
PLEKHM2	9.91192	7.81417	8.56516	15.7529	10.1596	8.78496	7.58379	16.2465	8.30471	16.465	9.42085	12.4806	7.20653	12.2812	3.31577	4.04861	10.1715	14.149	5.76473	11.8658	8.16357	5.77019	8.66128	7.89889	8.44183	7.08714	6.47032	14.9899
SLC25A34	0.09303	0.600019	1.85428	0.0710549	0.137365	0.392983	0.580688	0.0474619	0.552488	0	0.576712	0.296094	0.644432	0.197132	0.250789	0.588608	0.118409	0.140608	0.14811	0.33481	1.30022	0.213265	0.369127	0.130931	0.355191	0.292456	0.229734	0.223689
TMEM82	0	0	0	0	0	0.0194776	0.00749683	0.00697414	0	0	0.00609287	0	0	0	0.00582938	0	0	0	0	0	0	0	0.0412481	0.00498323	0	0	0	0.00287091
FBLIM1	15.4872	4.77008	14.1531	6.8727	19.1995	10.4486	58.4659	20.172	6.92137	11.3957	19.6769	9.13438	30.6646	15.0332	7.3988	3.63136	47.6001	8.39863	5.773	11.9353	3.1153	7.29046	5.46069	4.29624	21.6304	19.3779	17.2498	10.1883
RP11-169K16.6	0.26201	0.219405	0	0.0655488	0.139388	0.079165	0.36457	0.113726	0	0	0.693316	0.141232	0	0.0899442	0.380127	0.0795234	0.217328	0.368893	0.109272	0.171309	0	0	0.536701	0.0843826	0	0.124204	0.152472	0.0914835
RP11-169K16.8	0.152453	0.130101	0.694259	0	0	0	0.143896	0	0.102732	0	0.117347	0.167059	0.346443	0.106595	0.112664	0.0940767	0	0.107012	0	0.202013	0	0	0.079571	0.197278	0	0.147255	0.0450371	0.0539826
SPEN	9.82772	10.5097	11.1365	10.3787	8.65427	6.72125	7.47621	7.4036	9.45479	11.6206	12.3992	7.7366	7.01949	5.41789	4.55125	8.38135	8.16822	10.055	8.75487	11.3265	10.3157	12.281	7.75915	8.75274	8.06147	8.14194	7.29417	10.7025
RP11-5P18.1	0.107094	0	0.476514	0.107389	0.171648	0.130079	0.398779	0.0931916	0.288261	0	0.40605	0	0.245548	0.147452	0	0.326486	0	0.15127	0	0.141109	1.04689	0.111221	0.164845	0.0686389	0.149791	0.407274	0.0626724	0.0752971
RP11-5P18.3	0	0	0	0	0	0	0	0	0	0	0	0	0	0	0	0	0	0	0	0	0	0	0	0	0	0	0	0
TBC1D3P6	0	0	0	0	0	0	0	0	0	0	0	0	0	0	0	0	0	0	0	0	0	0	0	0	0	0	0	0
C1orf64	0	0	0	0	0	0.839269	0	0	0.00999323	0	0	0	0	0	0	0.0184775	0	0	0	0	0	0.218292	0	0	0.0212361	0	0.00445454	0
CLCNKA	0	0	0	0.0299408	0.00766784	0.0381575	0.00666445	0	0.0762148	0	0.049155	0	0	0.0524709	0	0.0352388	0.0156443	0	0.0233848	0.0103349	0.0210654	0.0193302	0.0529138	0.00442856	0.0332424	0	0.00604225	0
CLCNKB	0.0628264	0.0183812	0	0	0	0.712924	0	0	0	0	0.114899	0	0.00750333	0.099822	0.0346702	0.372654	0.0218935	0	0.0238317	0.186454	0	0.113978	0.0706333	0.011212	0.0310195	0	0.00650547	0.00901119
RP11-276H7.2	3.8811	4.73865	1.35903	2.1843	1.56687	3.06822	2.6427	7.82596	0.0385147	26.6025	1.59458	4.664	2.04353	2.46585	1.24362	5.93323	0.60882	2.43167	0.46862	1.15138	0.162373	1.96116	0.422039	2.98304	0.864281	2.70606	2.183	3.06618
RP11-276H7.3	1.25059	0.842565	0	0.787041	0.107376	0.340688	0.340436	1.2865	0	1.47762	0.251629	1.25741	0.253074	1.54405	0.243337	1.37647	0.0432112	1.19231	0.014748	0.885778	0.0248576	0.34573	0.0666814	1.65794	0.633837	0.646754	0.720391	0.403763
ARHGEF19-AS1	0	0	0	0	0	0	0	0	0	0	0	0	0	0	0	0	0	0	0	0	0	0	0	0	0	0	0	0
SZRD1	8.25339	3.32122	3.54557	5.94933	6.74932	5.72581	4.64853	9.80465	6.11812	5.28488	5.08068	7.98996	4.31165	5.58143	4.10464	3.00032	6.78712	4.98002	4.60753	7.34144	3.48173	5.49298	6.7379	5.12581	8.86112	3.76443	6.5694	7.09233
NECAP2	27.1818	36.6451	24.2489	35.5752	48.1141	31.5656	43.491	48.0855	59.0519	61.298	18.4519	42.2986	37.6032	29.6583	20.361	24.508	27.5524	31.7917	16.8464	31.4649	26.6395	27.2368	38.5883	37.1597	20.0701	22.8085	23.2231	32.8027
RP4-798A10.2	0.104289	0.0704941	0.307868	0.182693	0.0980646	0.0602954	0.10487	0.0510846	0.223535	0.144855	0.308505	0.0769837	0.292616	0.164725	0.122475	0.122772	0.0409334	0.0697089	0.0590939	0.174065	0.455634	0.101858	0.114984	0.122191	0.0592812	0.100157	0.0980969	0.120661
RP4-798A10.7	0.180926	0.229015	0	0.182391	0.244348	0.222639	0.0424962	0.198028	0.455685	0.468553	0.864194	0.19828	0.105021	0.31358	0.628931	0.725374	0.1512	0.193291	0.609743	0.364782	0.832541	0.236145	1.21286	0.400722	0.128171	0.216589	0.523801	0.161875
RP4-798A10.4	0	0	0	0	0.0246153	0	0	0	0	0	0	0	0	0	0	0	0	0	0	0	0	0	0.0234973	0	0	0	0	0
AL355149.2	0	0	0	0	0	0	0	0	0	0	0	0	0	0	0	0	0	0	0	0	0	0	0	0	0	0	0	0
AL355149.1	0	0	0	0	0	0	0	0	0	0	0	0	0	0	0	0	0	0	0	0	0	0	0	0	0	0	0	0
RP5-1182A14.5	0.243228	0	0	0.241146	0	0	0	0	0	0	0.362866	0	0.542839	0.329878	0.17448	0.578786	0.239837	0.506149	0.400577	0	0	0.749222	0.370474	0.962825	0.331061	0.341523	0.413914	0
MST1P2	0.203977	0.212228	0	0.263464	0.158578	0.0762787	0.233271	0.167919	0.419962	0.0576029	0.247562	0.252239	0	0.0793298	0.351716	0.253987	0.112875	0.276737	0.456966	0.325437	0.183119	0.164993	1.23079	0.309756	0.361937	0.437823	0.359106	0.279046
AL137798.1	0	0	0	0	0	0	0	0	0	0	0	0	0	0	0	0	0	0	0	0	0	0	0	0	0	0	0	0
AL021920.1	0	0	0	0	0	0	0	0	0	0	0	0	0	0	0	0	0	0	0	0	0	0	0	0	0	0	0	0
CROCC	2.90676	3.10527	4.62557	3.40998	2.91905	3.48127	2.49503	2.94388	3.64865	4.86346	3.22231	3.66978	2.31977	2.15133	4.18458	3.98877	4.40592	3.30684	7.57214	4.42974	2.76817	4.07601	4.795	2.43572	2.39001	6.82926	7.63886	2.29103
RP1-37C10.3	0.0115303	0.00279096	0	0.00166678	0.0700528	0.00102293	0.115273	0.00144868	0.00552411	0	0.0354432	0.00364103	0.131204	0.0149196	0.0242182	0.00614629	0.148686	0.0118021	0.0111598	0.00224587	0.0259072	0.00345305	0.0221628	0.0020663	0.0518167	0.00158566	0.0454719	0.00417954
Y_RNA	0	0	0	0	0	0	0	0	0	0	0	0	0	0	0	0	0	0	0	0	0	0	0	0	0	0	0	0
RP11-380J14.1	0.0223317	0.0401599	0.042049	0.0114801	0.0277897	0.0176053	0.197427	0.0498909	0.0262156	0.058286	0.747347	0.0369939	0.0664165	0.0264096	0.0861542	0.229925	0.0171328	0.00812585	0	0	0	0.0274842	0	0.0280361	0.0676318	0.0228116	0.0170675	0.00808544
PADI1	4.50018	131.293	2.921	12.3496	6.26659	35.745	2.30912	85.7004	0.108847	135.712	0.477021	45.3096	1.44386	1.48939	1.72434	194.937	0.367688	10.1628	0.164905	8.67447	0.00562603	29.6835	0.448341	73.6574	0.465514	37.262	1.3501	0.254515
PADI3	0.201862	2.78868	0.378534	0.427378	0.389015	0.524901	28.5484	1.76694	0.00260508	2.41284	11.8621	1.48565	0.539818	0.12372	0.52648	9.58303	14.1274	0.775548	0.620341	0.180375	0	0.686752	0.0745171	3.61487	0.467457	1.3381	3.71482	0.225604
PADI4	0.0220331	0	11.8932	0	0.260464	0.114682	2.13726	0.00133451	0.356207	0	1.67933	0.266803	3.32866	0.0283075	0.465105	0.123065	0.450159	0.170714	0.0172138	0.181409	1.16656	0.406328	0.0842596	0.0810039	0.208795	0.156732	0.249596	0.00733885
PADI6	0.00958658	0.00371011	0.00646518	0.000738567	0	0	0.00138051	0	0.038601	0.00508409	0	0	0.00341994	0	0.182219	0.00363137	0	0	0.0344323	0	0	0	0.0198158	0.0120687	0	0	0.00660495	0
RP1-20B21.4	0.577853	0.477037	0	0.142711	0	0	0	0	0.195489	0	0	0	0	0	0	0	0.283881	0.199274	0	0.360243	0.388329	0	0.29245	0	0	0	0	0.0966527
snoU13	0	0	0	0	0	0	0	0	0	0	0	0	0	0	0	0	0	0	0	0	0	0	0	0	0	0	0	0
ARHGEF10L	5.88349	23.3641	3.45406	11.9899	6.90702	11.5934	8.97706	19.684	6.69354	22.7023	5.02355	23.0313	6.31278	10.1588	7.70533	27.3599	3.18918	14.1595	2.32224	15.4464	11.1756	10.9095	4.04969	22.0455	3.73352	13.3398	4.17489	12.9981
RP11-473A10.2	0	0	0	0	0	0	0	0	0	0	0	0	0.00312336	0	0	0.000829113	0.00044736	0	0	0	0	0	0.000689903	0	0	0	0	0.000483278
ACTL8	0	0	0	0	0.410298	0.0311699	0.0475427	0.0663983	0	0	0.0193274	0.138763	0.0588455	0.0701125	1.47993	0.0156205	0.0253323	0.0180157	0.937531	0	0	0.0263859	0.130323	0.015898	0.0358909	0.000596016	0.0301037	0.000224437
RP11-174G17.2	0	0	0	0	0	0	0	0	0	0	0	0	0	0	0	0	0	0	0	0	0	0	0	0	0	0	0	0
IGSF21	0.241841	0.0422355	0	0.197743	0.209314	0.16507	0.288637	0.12809	0.0484531	0.192806	0.45443	0.0284121	0.454573	0.371896	0.142139	0.244547	0.949626	0.191963	0.0944539	0.165059	0.240385	0.17512	1.25016	0.534209	0.556218	0.0703825	0.18683	0.221318
RP11-422P22.1	0	0	0	0	0	0	0	0	0	0	0	0	0	0	0	0	0	0	0	0	0	0	0	0	0	0	0	0
KLHDC7A	0.021889	0.711635	0	0.0132814	0.295194	2.0902	0.0165425	0.292405	0	1.03532	0.00672239	0	0.040964	0.15848	0.0578862	3.50734	0.00293622	0.131612	0	0.142919	0	0.761238	0.117737	1.17141	0.0125007	0.0294749	0.036718	0.0411723
RP1-8B22.1	0	0	0	0	0	0	0	0	0	0	0	0	0	0	0	0	0	0	0	0	0	0	0	0	0	0	0	0
RP1-8B22.2	0	0	0	0	0	0	0	0	0	0	0	0	0	0	0	0	0	0	0	0	0	0	0	0	0	0	0	0
PAX7	0	0.00154169	0.00161169	0	0.000198194	0.0596213	0.0075281	0	0.0373949	0.00253546	0	0.89368	0	0	0.0117078	0.00226371	0.00974879	0.000521579	1.66735	0.0108458	0.000520485	0.0166944	0	0	0	0.000175186	0.0167374	0.0100239
RP1-43E13.2	0.11335	0.0616045	0.208386	0.0591535	0.382091	0.0433883	0.0620263	0.0351116	0.178519	0.0496582	0.104093	0.0520039	0.100212	0.0794735	0.142803	0.109067	0.0344484	0.152103	0.0990146	0.2215	0.238531	0.0792074	0.259685	0.0697504	0.10194	0.174429	0.102605	0.101966
MRTO4	17.5835	10.9788	8.27213	8.29034	13.8527	10.4904	12.7162	11.3706	13.3333	12.2387	10.3701	14.2084	14.7946	14.8911	11.5158	6.13001	14.1945	9.29444	14.8793	11.0383	3.83051	12.1033	16.0713	11.4056	14.0603	9.76172	12.7519	12.2057
RP4-657E11.10	0.697046	0.272949	0	0.82579	0.126193	0.141671	0.109977	0.169896	0.174232	0.402847	0.355707	0.255764	0.27071	0.162725	0.0859527	0.285363	0.353915	0.840881	0.163421	0.772565	0.164847	0.122776	0.239182	0.289794	0	0.166306	0.377945	0.450597
PQLC2	5.66605	2.07191	3.32918	3.5039	4.25124	2.79229	4.11902	3.71638	3.63169	2.44537	3.06786	4.81513	4.00668	4.45791	4.50889	1.8134	5.21811	4.49592	2.30471	5.60797	1.33411	1.62598	4.7457	2.68625	1.55875	3.35308	3.86684	5.45142
RN7SL277P	0	0	0	0	0	0	0	0	0	0	0	0	0	0	0	0	0	0	0	0	0	0	0	0	0	0	0	0
RNU4-28P	0	0	0	0	2.93621	0	0	0	0	0	0	5.59656	0	0	0	0	2.12115	0	0	0	0	0	0	0	0	0	0	0
MINOS1,MINOS1-NBL1,NBL1	93.5158	126.392	26.243	109.759	107.341	154.356	116.275	174.862	101.268	98.8964	118.117	131.087	86.9913	117.132	77.0468	78.214	157.827	98.2641	59.9906	94.2071	37.2235	154.122	104.518	107.419	96.5806	88.917	82.1649	118.839
HTR6	0.00151747	0.0102834	0.0134426	0.00307066	0.0766166	0.0291208	0.0220854	0.061997	0.0157874	0.0105669	0.0179745	0.0259143	0.014216	0.00845685	0.0172248	0.0151244	0.00788663	0.00217411	0.0397326	0.0041361	0.0667711	0.0491907	0.0485812	0.104698	0	0.0117236	0.021074	0
RP11-91K11.2	0	0	0	0	0	0	0	0	0.0115565	0	0	0	0	0	0	0	0	0	0	0	0	0	0	0	0	0	0.00258008	0
OTUD3	2.18995	1.65476	0.778212	1.93954	1.01581	1.00959	1.61858	1.02923	1.29322	1.1099	2.13231	1.43421	1.18584	1.19246	1.45186	0.703172	1.28295	1.87554	1.32263	2.81534	0.909761	0.986741	1.74439	1.08025	1.45745	0.969244	1.43441	2.06563
RN7SL304P	0	0	0	0	0	0	0	0	0	0	0	0	0	0	0	0	0	0	0	0	0	0	0	0	0	0	0	0
PLA2G5	0.263422	0.0362301	0	0.0216677	0.511322	0.317085	0.28616	0.112888	0.144486	0	0.529239	0	0.107023	0.0639202	0.320881	0.00169561	0.529604	0.000488363	0.0543102	0	0.30395	0.538712	1.92018	0.326673	0.0607858	0.102779	0.195967	0.000247103
PLA2G2F	0.664272	0	0.261643	0.0700933	0.949322	0	7.617	0.254622	0.0146151	0.0427119	0.231441	2.3168	1.42972	2.15691	3.17406	0	0.0169345	0.454185	0.192635	2.06963	0.181488	0.0126376	1.36442	1.1836	0.382533	0.691883	0.0735991	2.03395
RP3-340N1.2	0.302633	0.274993	0	0.351979	0.201167	0.486857	0	1.14135	0.031115	0.803632	0.462492	0.714166	0	0.355008	0.238479	0.315817	0.0155619	0.331546	0.0392211	0.250217	0	0.243047	0.312081	0.206297	0.263791	0.334366	0.262591	0.316467
UBXN10	0.0316806	0.174358	0	0.180225	0.245702	1.78892	0.0373935	0.250838	0.122189	0.110198	0.0608161	0.332229	0.0926543	0.0827041	0.0756452	0.320753	0.0478117	0.0963882	0.154156	0.193977	0.0454186	0.664257	0.233877	0.696623	0.0451884	0.0761771	0.0474589	0.0974309
RP3-340N1.6	0	0	0	0	0	0	0	0	0	0	0	0	0	0	0	0	0	0	0	0	0	0	0	0	0	0	0	0
VWA5B1	0.000335605	0.000568691	0	0.0103998	0.0140219	0.10133	0.0191104	0	0	0	0	0	0	0.000467708	0	0.0119266	0	0	0.0219868	0.035175	0	0.000703596	0.0566738	0.015117	0	0.000323106	0	0.0220728
RPS4XP4	0	0	0	0	0	0	0	0	0	0	0	0	0	0	0.0521064	0	0	0	0	0	0	0	0	0	0	0	0	0
FAM43B	0.00885707	0.0149854	0.0785112	0.357999	0.0961715	0.164446	0.10027	0.264418	0.154535	0.0614983	0.095096	0.136619	0	0.517416	0.234011	0.0219659	0.065294	0.113977	0.0898394	0.288301	0.0504728	0.0556233	0.01831	0.0222939	0	0.0680799	0.0529478	0.402618
CDA	8.34593	12.808	5.98575	2.80808	15.5116	28.7267	41.8426	92.7636	1.55121	39.6111	13.0107	43.6305	10.3973	18.2824	18.7624	0.351827	1.45516	5.58595	1.75938	10.334	5.21667	12.3984	2.85048	4.77862	15.2902	62.9765	1.45241	3.19822
PINK1	5.3279	16.8532	2.68117	11.0821	6.73534	13.65	10.7832	28.1502	3.57733	39.4407	4.31511	23.0232	5.45847	11.9414	8.78167	7.81709	6.03242	11.9998	2.96054	10.6526	1.68391	7.45911	2.74268	9.8867	6.11487	9.86748	3.87277	10.8646
RP5-930J4.2	0.070606	0.0397146	0.208891	0	0	0	0.088424	0.0412083	0	0	1.05596	0.103135	0	0.0978786	0	0	0.0314646	0.0335166	0	0	0	0	0.0728072	0	0.422117	0	0.0139708	0.0505101
RP5-930J4.4	5.81408	9.50616	4.20484	11.155	7.83683	8.45072	3.39741	5.35805	6.87194	6.49314	5.43786	6.19046	2.65733	4.86527	2.91302	4.69935	6.53109	8.32482	5.06083	8.52498	5.98481	8.68252	7.65051	7.77712	4.98801	8.76757	6.77675	8.2363
RNU7-200P	0	0	0	0	0	0	0	0	0	0	0	0	0	0	0	0	0	0	0	0	0	0	0	0	0	0	0	0
RP11-628K18.1	0.15086	0.0810413	1.58977	0.0968333	0.103286	0.234895	0.269866	0	0.389409	0	0.439553	0.209395	0.221687	0.388535	0.0702348	0.35365	0.032107	0.210465	0.242398	0.396774	0.945354	0	0.148635	0.246801	0.861995	0.275524	0.22641	0.302084
RP3-329E20.2	0.297754	0.0359035	2.4535	0.0428906	0.18392	0.0785599	0.519742	0	0.742727	0.146955	0.812977	0.154031	1.18581	0.265487	0.435931	0.157499	0.11378	0.121227	0.0716991	0	0.662882	0.133276	0.0438786	0.0807079	0.120602	0.0886233	0.101109	0.0914094
RP5-1071N3.1	0.098239	0.140787	1.9224	0.0459215	0.35272	0.0345534	0.748877	0.0161697	1.33316	0.0235719	0.52444	0.0203745	0.801056	0.204485	0.935938	0.171812	0.115879	0.0250054	0.0781962	0.0250119	0.625037	0.0966119	0.220971	0.105022	0.131069	0.0800236	0.134987	0.0598513
PPP1R11P1	0	0	0.89835	0	0	0	0.184639	0.192849	0	0	0	0.237502	0.502156	0.152339	3.04172	0	0	0	0	0	0	0	0	0	0	0.691168	0	0
RP11-293F5.1	0	0	0	0	0	0	0	0.084237	0	0	0	0.032878	0	0	0.0877067	0	0	0	0	0	0	0	0.0154436	0	0	0	0	0
HS6ST1P1	0.201258	0.135899	0	0.0811707	0.0870374	0.0743499	0	0.105746	0.0810606	0.138844	0.0307136	0.132423	0	0	0.0294127	0.124235	0.0269051	0	0	0	0.0569395	0.126096	0.166111	0.0254091	0	0	0.083759	0.0576915
CROCCP5	0	0.0541008	0	0.00703315	0.00756015	0	0	0	0	0	0.0489625	0.0701236	0	0	0.0473465	0.00863407	0	0	0	0	0	0	0.0330653	0	0	0.00668821	0	0
NBPF3	3.37177	3.50157	2.62953	0.951658	1.99907	1.1978	2.27729	1.64939	2.2644	1.09485	2.39417	1.58196	1.43922	1.28259	2.70585	1.61162	2.92473	1.81821	2.55268	1.03596	1.29413	2.05405	3.63907	1.81517	0.481897	1.39962	2.6371	1.45937
ALPL	2.61885	0.104763	26.7124	0.704889	2.20318	0.848217	9.66587	2.3603	5.01728	0.864396	4.02424	1.10646	18.0463	2.12829	12.1527	0.464787	2.77862	0.774117	3.75711	0.706025	9.32827	2.95809	1.34352	0.896174	2.38777	2.0697	3.78705	1.25025
RP11-63N8.3	0.018815	0	0.58352	0	0.0051151	0.00583253	0.213282	0	0.0437731	0	0.324198	0	0.132024	0	0.0922867	0	0.0216049	0.00673328	0	0	0.29436	0	0.0243263	0	0	0	0.0189402	0.00340226
RP11-132G19.3	0	0.2449	1.33094	0	0.153598	0.173606	0.806795	0	0	0	0.220106	0	0	0.200152	0	0.524992	0	0.409116	0	0	0.39839	0	0	0	0	0.138143	0.249682	0.0991107
LDLRAD2	0.103941	0.027174	0.245131	0.260771	0.142508	0.428251	0.309613	0.020607	0.106322	0	0.336503	0.180666	0.0212629	0.228942	0.129133	0.459486	0.0185491	0.23509	0.0927731	0.369228	0.118412	0.230381	0.19962	0.174801	0.233405	0.0794526	0.111592	0.0784468
RP11-26H16.1	0	0	0	0.2009	0	0.161697	0.169228	0	0.0901592	0	0.404709	0	0.830202	0	0	0	0.0607218	0.0942045	0	0	0.185852	0.554828	0.0937553	0	0.253146	0.173241	0.0528428	0
CELA3B	0.000997995	0	0	0	0	0	0	0	0	0.006951	0	0	0	0	0.0375639	0	0.0425646	0	0.181221	0	0	0	0	0.00125201	0	0	0	0
CELA3A	0	0	0	0	0	0	0	0	0	0	0	0	0	0	0.0642194	0	0	0	0	0	0	0	0	0.00250703	0	0	0	0
LINC00339	5.01738	3.86236	3.42959	6.91453	6.04567	4.23425	2.7951	3.47925	8.61204	3.67084	4.69603	3.30723	3.6616	2.58552	4.25075	3.04535	5.31302	5.84199	4.29165	4.11514	4.9515	5.76401	5.0265	2.5637	2.6709	3.26879	3.25743	4.47655
CDC42	161.108	234.197	229.442	171.017	158.036	226.052	198.039	275.529	146.504	383.899	92.8335	231.266	139.187	168.918	113.094	130.828	141.884	169.029	70.2569	144.124	83.2942	173.674	123.827	142.671	249.646	172.853	125.951	147.996
RP1-224A6.9	0.549175	0.49308	1.3013	0.294555	0.236148	0.0895739	0.548068	0.12787	0.344553	0.754386	1.22678	0.159631	1.18332	0.91085	0.42746	1.43771	0.146504	0.363669	0.553413	0.390135	1.75147	0.381351	0.263712	0.65245	0.618839	0.698942	0.21598	0.363907
MIR4418	0	0	0	0	0	0	0	0	0	0	0	0	0	0	0	0	0	0	0	0	0	0	0	0	0	0	0	0
ZBTB40	4.33686	3.50806	2.19077	4.27315	4.47834	4.13521	5.8905	4.1959	4.03568	4.39725	4.63339	4.86637	3.93254	4.36159	4.64908	3.95928	3.64383	4.69597	4.67909	4.69879	6.88331	5.04181	5.0828	5.06853	3.63888	3.99629	4.03207	4.61342
EPHA8	0.0132364	0.00252997	0	0	0.0434413	0.0165109	0.00543283	0	0	0.0311626	0.00919422	0.0292445	0.00699506	0.000748583	0.000789834	0.0164481	0.975173	0.0189566	1.63192	0	0.037804	0.0278084	0.123655	0	0	0.0127113	0.350741	0.00323705
C1QA	28.3582	36.6954	13.5893	5.01693	103.602	24.2913	48.7685	20.5242	163.424	78.3553	43.8593	14.0253	193.329	66.7492	19.3069	46.8821	32.8495	6.11299	10.6561	2.83214	437.596	89.3479	82.891	33.3673	38.8351	19.0737	20.0915	8.88594
C1QC	38.2151	27.422	16.1363	6.09819	100.914	23.3022	59.2537	28.7748	90.101	49.1812	47.8387	13.4353	135.95	77.0157	24.4703	50.6173	48.0858	8.12241	14.2396	3.79665	280.285	73.3809	80.2156	38.4498	46.3193	20.1711	24.5315	11.498
C1QB	54.5514	19.9686	18.1257	6.24783	147.001	27.7453	67.9441	30.0633	149.93	42.8102	44.2867	19.7702	235.3	100.712	23.3345	65.8843	64.1942	9.32889	18.9386	3.20178	550.782	139.458	152.373	50.7271	85.0457	25.4874	35.6791	13.4232
EPHB2	4.89445	0.333369	0.577861	0.236428	2.38561	0.488565	4.11897	0.573614	1.45248	0.793335	4.2185	3.14269	5.83938	2.71485	1.60469	0.944312	8.49383	0.434611	2.36737	0.589727	2.23385	0.805593	1.37044	1.04624	3.42728	1.84437	3.11237	0.363761
RP1-74M1.3	0	0.00778829	0	0.00465136	0.0800341	0.0114075	0.0521395	0	0.0432022	0	0.0847528	0.0304573	0.0430364	0.038424	0.013515	0.0285644	0.101803	0	0.0467028	0	0.0919177	0.0481802	0.0618503	0.0231155	0.0262663	0.123869	0.0495965	0.016636
KDM1A	18.3956	10.4936	11.6126	13.0245	14.2029	13.5042	16.3062	13.6248	15.4118	12.1515	8.43396	14.0927	8.16416	9.75741	19.1512	6.5005	27.6852	12.6473	20.0838	11.6903	4.67592	12.4896	15.3033	10.9691	10.6119	11.4858	17.4013	14.6986
RP5-979D14.1	0.228891	0.0550863	0.290455	0.0658125	0.0352008	0.120199	0.612578	0	0.0879008	0.899715	0.797635	0.214177	1.51219	0.180938	0.429842	0.321482	0.130935	0.139349	0.109938	0.0873298	0.64524	0.0681651	0.16834	0	0.0922669	0.374889	0.17393	0.162875
RNU6-514P	0	0	0	0	0	0	0	0	0	0	0	0	0	0	0	0	0	0	0	0	0	0	0	0	0	0	0	0
RNU6-135P	0	0	0	0	0	0	0	0	0	0	0	0	0	0	0	1911.87	0	0	0	0	0	0	0	0	0	0	0	0
RP5-1057J7.1	0	0	0	0	0	0	0	0	0	0	0	0	0	0	0	0	0	0	0	0	0	0	0	0	0	0	0	0
C1orf213	0.982887	0.835873	0.079626	0.193829	0.470804	0.51192	0.630917	0.711503	0.663624	0.316273	0.625246	0.555363	0.485336	0.624869	0.796798	1.54303	0.533444	0.321274	0.527015	0.712758	0.51227	0.865071	1.1109	1.10825	0.844913	0.370439	0.499517	0.150129
RP4-654C18.1	0	0	0	0	0	0.0977836	0	0	0	0	0.0546521	0	0	0	0	0.3919	0	0.114343	0.26008	0	0	0	0	0.105621	0	0.0769291	0.0448488	0
MDS2	0.000460672	0.000780603	0	0.00046618	0.0532231	0.000572258	0.0249512	0.0231959	0.100619	0	0.0404317	0.0311546	0.00647652	0.0035465	0.00474167	0.0028716	0.0277008	0.000660208	0	0	0.0224224	0	0.0661322	0.0429515	0.0376849	0.0381029	0.0016591	0.00167389
RP11-223J15.2	0	0.00740139	0	0	0	0	0	0	0	0	0	0.00482648	0	0	0	0	0	0.00312942	0	0	0	0	0	0	0	0	0	0
RPL11	726.422	1482.34	844.803	1541.87	925.035	1258.65	693.384	1510.17	903.366	1126.87	1044.13	1413.31	781.316	1006.13	1125.2	691.545	661.702	1727.6	675.047	1210.05	1052	1087.63	1643.1	1047.84	2009.74	1056.09	629.485	1357.56
TCEB3	25.7689	9.61549	7.43785	20.5466	15.0898	17.7192	11.7819	22.3982	18.3934	13.9324	10.5946	21.0835	10.4984	15.2481	7.47468	9.43972	19.5515	19.1432	15.9317	19.1524	6.41756	17.1912	13.3022	17.0854	19.3441	17.1635	16.5794	22.0491
PITHD1	32.8527	38.4886	13.1641	67.6075	28.1202	51.013	29.8225	84.6804	23.207	77.0911	13.2996	118.404	17.0757	86.881	21.4944	16.0205	19.7106	74.2417	21.3501	65.9863	9.57835	43.4477	28.9802	30.3404	29.8284	98.1247	26.3305	101.164
LYPLA2	27.2856	31.1525	13.4472	20.5821	31.6567	41.9464	40.6416	50.4509	21.1232	47.3395	13.6856	43.5226	26.6991	26.7583	22.3913	34.1658	27.736	25.4128	26.025	19.8511	7.77307	27.3749	19.0584	34.1826	26.5617	28.1844	25.5724	24.5803
snoU13	0	0	0	0	0	0	0	0	0	0	0	0	0	0	0	0	0	0	0	0	0	0	0	0	0	0	0	0
RP11-4M23.3	0	0	0	0	0.388838	0	0	0	0.0940907	0	0	0	0	0	0	0	0	0	0	0	0	0	0	0	0	0	0	0
MIR378F	0	0	0	0	0	0	0	0	0	0	0	0	0	0	0	0	0	0	0	0	0	0	0	0	0	0	0	0
PNRC2	38.7735	46.8008	20.6549	41.6271	36.6734	39.7884	33.898	46.6393	42.3878	117.051	16.4184	41.3782	37.1262	30.9825	16.0722	20.5533	17.138	34.349	20.1534	37.4131	32.9867	43.5997	30.957	39.6991	57.4355	24.819	29.9779	41.9669
RP11-293P20.2,RP11-293P20.4	0.00564733	0.00489385	0	0.00475914	0.00307296	0.0280427	0.00889544	0.00336938	0.0151495	0	0.00730585	0.00831638	0.0132217	0.0137432	0.0166176	0.00124795	0.00568161	0.00718906	0.00169935	0.0153894	0.00286878	0.0124414	0.000973555	0.00115176	0.0349693	0.017204	0.00733921	0.00409161
RP11-10N16.2	0.0588024	0.042962	0.0168029	0.00767575	0.0123883	0.0447398	0.0286904	0.0233491	0.00254456	0.0880659	0.0029144	0.0167635	0.00888317	0.0158544	0.167286	0.0565964	0	0.00815164	0.0128472	0.0343694	0	0.0238525	0.0130575	0.0640899	0	0.0127779	0.0284422	0.00687097
AL590683.1	0	0	0	0	0	0	0	0	0	0	0	0	0	0	0	0	0	0	0	0	0	0	0	0	0	0	0	0
GRHL3	34.8659	56.0833	13.837	65.123	28.5293	54.9203	25.8104	89.4962	0.346408	49.6182	1.47418	80.0419	4.42629	41.6463	32.1322	49.2392	0.182602	71.012	11.2725	54.5987	0.467249	46.158	3.08972	58.7404	15.0101	63.0504	40.5298	58.658
NIPAL3	9.53363	23.9528	4.11115	13.1772	10.2241	12.1105	8.26115	22.8947	7.63678	30.0688	8.64254	16.9681	7.89129	5.76884	20.0127	15.0839	7.70941	10.1244	7.15358	8.72881	3.49598	9.3523	5.43094	19.0958	3.52124	11.8751	9.0979	7.52591
RCAN3	10.605	15.6847	7.17733	11.2502	14.952	14.4253	10.6602	21.0846	7.90181	26.7448	3.25564	16.3749	8.85558	7.4132	11.1838	10.1582	5.84442	10.7996	4.78402	10.1164	9.80712	11.0971	14.9017	13.2066	5.97715	9.89593	7.33608	11.5879
NCMAP	0.0677913	0.00956274	0.0500574	0.0742651	0.276616	0.715002	0.0426822	0.0099184	0.0454936	0.00281211	0.061367	0	0.163436	0.0471818	0.220211	0.281404	0.00378058	0.0161931	0.248882	0.0767441	0.0322236	0.450329	0.111147	0.0712699	0.0419673	0.0434654	0.0389142	0.0436712
SRRM1	16.3019	12.4859	16.349	14.9712	16.032	21.8	15.163	15.9907	19.1627	10.9628	17.556	15.8699	13.7868	11.7522	14.363	15.3219	11.2561	16.7712	16.9944	18.5567	19.3143	20.2303	17.4927	22.16	18.0886	18.9284	12.7592	18.393
CLIC4	56.4939	7.89306	46.6121	14.0927	45.2289	23.009	52.8085	19.3302	54.7955	20.8106	30.5036	21.9672	37.9878	24.3536	58.6052	11.9944	99.5756	16.7744	20.9022	13.6125	27.9128	23.073	31.1319	10.1312	35.9262	17.1786	49.0456	19.345
RP11-84D1.1	0.107757	0.0781134	0.289568	0.139966	0.250553	0.0380364	0.775825	0.112693	0.108498	0	0.660344	0.0692083	1.44404	0.786043	0.169243	0.0762349	0.0618843	0.021991	0.0808098	0.0870695	0.574487	0.0563479	0.20953	0.186822	0.270244	0.245625	0.157626	0.0998366
MIR4425	0	0	0	0	0	0	0	0	0	0	0	0	0	0	0	0	0	0	0	0	0	0	0	0	0	0	0	0
RP4-706G24.1	0	0	0	0	0	0	0	0	0	0	0	0	0.755279	0	0	0	0	0	0	0	0	0	0	0	0	0	0	0
RP3-465N24.6	0	0	0	0.199666	0.283004	0.160721	0.246747	0.115469	0.358387	0	0.502789	0.286739	0.303447	0.18264	0.38595	0.40364	0.0882657	0.18726	0.221886	0.695431	1.10838	0.275711	0.544947	0.257188	0.555264	0.189154	0.116075	0.0464253
RHD	0.0834864	0.223527	0.205231	0.147549	0.0637944	0.112192	0.305357	0.147847	0.202356	0.374296	0.236016	0.200302	0.163023	0.118154	0.0983141	0.205366	0.042112	0.0645521	0	0	0.727753	0.275596	0	0.00283313	0.103625	0.147135	0.0626052	0.126505
TMEM50A	48.9053	84.3266	62.0155	41.655	52.1262	62.9647	57.69	90.2462	38.913	104.963	43.1925	66.9992	53.7478	60.65	38.0382	23.9395	40.6972	46.4326	23.6388	34.8664	34.5868	48.7136	59.9784	35.4471	64.1089	47.9491	32.0438	43.3406
RP3-469D22.1	0	0.341495	0	0	0	0	0	0	0	0	0	0	0	0	0	0	0	0	0	0.177556	0	0	0	0	0	0.0644306	0	0
AL031284.1	0	0	0	0	0	0	0	0	0	0	0	0	0	0	0	0	0	0	0	0	0	0	0	0	0	0	0	0
TMEM57	9.60978	35.0433	4.61446	13.4032	8.9128	17.8482	8.67293	40.4313	9.51588	58.5963	4.8725	32.0091	5.92101	15.511	5.92336	10.5099	7.72354	15.6996	3.62853	14.2003	4.32288	8.47264	8.97005	14.1043	15.6457	21.5498	7.92332	15.942
LDLRAP1	9.62714	6.82331	3.17857	8.38181	9.79639	9.34545	8.8243	9.65162	1.59055	6.34319	4.53698	12.1688	8.38639	10.3132	4.00479	7.22346	7.69085	9.22591	3.42649	7.95081	4.44894	7.38912	7.16154	7.6271	6.11509	8.7084	6.66601	10.3286
RP11-70P17.1	0.00491419	0.785148	0	0.203614	0.573191	0.40401	0.0139351	0.116181	0.0901592	0	0.719785	0	0.302123	0.457497	0.0962573	0.077035	0.311247	0.281159	0.00416011	0.353061	0.184166	0.138707	0.479322	0.34388	0	0.316504	0.196856	0.702036
MAN1C1	0.536278	1.0574	0.793982	2.865	2.19954	1.89064	0.933539	1.66043	1.40617	1.15248	0.644578	0.90627	0.676777	2.52174	0.140553	1.49482	0.401602	2.55455	0.402087	3.05498	2.61486	1.76283	0.774909	1.93079	0.872854	1.86733	0.374377	2.45786
MTFR1L,RP1-317E23.6,SEPN1	19.5014	21.1524	6.70414	16.4633	18.7171	20.3075	17.7302	21.3493	15.4716	18.8427	12.2121	23.1567	15.8326	18.2491	19.1404	16.896	23.4043	16.5462	15.3964	17.5198	9.81683	15.1655	16.0541	16.5613	12.3358	20.1655	15.6564	16.7637
RP1-125I3.2	0.0623617	0.0526108	0.2757	0.0312003	0.0332709	0.0382794	0.022192	0.0545805	0.0415522	0.040844	0.332107	0.0682046	0	0.0429077	0.226041	0.113222	0.0414137	0.00840791	0.00993979	0.0319375	0.0870069	0.0492242	0.180827	0.0788297	0.0335337	0.0296356	0.0370684	0.0222353
Y_RNA	0	0	0	0	0	0	0	0	0	0	0	0	0	0	0	0	0	0	0	0	0	0	0	0	0	0	0	0
SNRPFP2	0	0	0	0	0	0	0	0	0	0	0	0	0	0	0	0	0	0	0	0	0	0	0	0	0	0	0	0
RP1-125I3.4	0	0	0	0	0	0	0	0	0	0	0	0	0	0	0	0	0	0	0	0	0	0	0	0	0	0	0	0
AL033528.1	0	0	0	0	0	0	0	0	0	0	0	0	0	0	0	0	0	0	0	0	0	0	0	0	0	0	0	0
RNU6-110P	0	0	0	0	0	0	0	0	0	0	0	0	0	0	0	0	0	0	0	0	0	0	0	0	0	0	0	0
SCARNA17	0	0	0	0	0	0	0	0	0	0	0	0	0	0	0	0	0	0	0	0	0	0	0	0	0	0	0	0
SCARNA18	0	0	0	0	0	0	0	0	0	0	0	0	0	0	0	0	0	0	0	0	0	0	0	0	0	0	0	0
EXTL1	0.022177	0.00941211	0	0.243149	0.0120881	0.541516	0.0105005	0.00976933	0.0299125	0	0.0557815	0	0.0779974	0.107778	0.042438	0.0949801	0.0688837	0.0719736	0.0492334	0.169942	0.125569	0.0661818	0.0287576	0.0306071	0	0.0165634	0.0337069	0.206197
AL391650.1	0	0	0	0	0	0	0	0	0	0	0	0	0	0	0	0	0	0	0	0	0	0	0	0	0	0	0	0
PDIK1L	8.88944	6.52649	1.49503	6.66899	4.43946	5.14786	1.87315	5.40409	2.80521	6.10906	1.39726	5.47584	1.39966	3.06857	2.84216	4.79259	1.32133	6.06361	4.06654	5.30829	3.11015	4.7607	4.45812	4.63487	3.17886	4.09044	3.45112	6.71774
FAM110D	0.490277	0.400396	0	0.301763	0.615322	0.661037	0.72152	0.358345	1.27234	0.761413	0.168659	0.624843	0.659517	1.04449	0.234537	0.370657	0.822391	0.294934	0.212474	0.340124	0.321841	1.06248	0.23204	0.57594	0.179856	0.394196	0.623678	0.351985
ZNF593	1.99165	0.767264	0.670644	1.20929	2.92508	1.72913	1.54423	1.5705	1.20146	1.39833	2.14408	1.19266	1.58696	1.41896	2.6435	0.718007	2.05148	1.15233	2.27815	1.1938	1.03982	1.23941	2.53919	0.778542	1.39893	1.23427	1.60218	1.47005
CNKSR1	4.69219	12.5262	2.79943	4.75114	5.80354	6.90325	10.9503	14.1521	0.365433	11.5337	5.95972	8.92691	5.57881	4.92701	5.53223	8.65173	2.34506	4.72458	4.25349	5.67015	2.87509	5.08296	6.94998	6.71586	3.45448	5.66004	3.50204	3.87434
CATSPER4	0.00174896	0.0029629	0	0.00176948	0.0363776	0.00217141	0.024115	0	0.0023463	0	0.00537488	0	0	0	0	0	0	0.00250562	0.00296166	0	0	0.00366579	0.00542966	0	0	0	0.00765939	0
RP11-231P20.2	0.00107418	0.0789969	0.00951534	0	0.0264518	0	0.00203154	0.0409842	0.056815	0	0.00165086	0	0	0.0989218	0	0.0040078	0	0	0.0018193	0	0.0061429	0.048874	0.00111172	0	0	0	0	0.00233589
CEP85	13.7009	4.63815	5.12557	4.45391	4.80291	3.95093	4.93593	8.02353	6.31137	4.93268	4.05114	4.22832	3.34455	3.41295	4.09689	2.55792	6.13495	4.65584	10.1166	5.17699	3.6353	3.46496	7.39211	3.50458	3.87493	3.91507	5.55564	6.10527
SH3BGRL3	75.8983	26.8461	38.1449	61.5791	112.411	109.551	146.311	239.48	50.6746	31.1105	78.8429	124.089	85.938	95.9652	59.5428	36.3158	64.5263	66.8183	40.6939	62.922	52.9408	101.957	49.5058	72.7109	128.045	85.4316	47.6101	84.5212
CD52	11.5393	23.1589	38.8039	10.0904	239.42	18.5601	43.9073	34.7369	273.476	24.7581	17.3545	12.2765	96.6115	59.8391	10.0122	23.9984	11.1168	7.64609	7.43275	12.7626	299.451	17.7967	198.263	105.461	74.3631	31.908	18.8999	18.2465
RP11-569G9.7	0.467919	0.582355	0	0.116065	0	0.415404	0.855293	1.20646	0.158054	0.779186	0.349411	0.989701	0.523095	0.158813	0.839914	1.11527	0	0.324958	0.192859	1.18568	0	1.9232	0	0.308088	0	1.53462	0.0664932	0.317597
LIN28A	0.0111429	0	0	0	0.0141265	0	0.0122716	0	0.00872157	0	0.0199499	0.0143345	0	0	0.00954442	0.0161285	0.0087152	0.0278977	0	0.0353146	0.0370772	0	0.0403247	0.00818563	0.0185419	0.0214236	0.035009	0.00468632
DHDDS	15.7078	23.4511	9.56631	15.1516	15.1731	23.913	15.8786	28.1233	10.0093	22.1252	8.48825	23.0954	15.0537	16.798	10.8218	15.9194	10.3598	17.3297	7.94069	18.9091	10.8059	11.9496	13.4032	23.2228	10.872	21.208	10.7587	15.9824
HMGN2	231.231	100.554	67.4476	101.279	170.278	155.772	106.651	149.282	156.815	63.0067	73.6313	135.23	91.1283	105.263	58.9497	91.4837	114.49	83.7863	87.6145	74.7971	78.2892	112.639	162.724	128.762	85.9222	120.361	92.5316	99.1096
RPS6KA1	17.0647	9.32784	31.6325	11.2839	22.4232	12.575	30.9964	13.9911	35.8841	12.918	23.0721	13.6891	32.3524	16.8818	6.83738	7.214	19.4703	11.7798	10.1037	13.0832	19.735	10.8382	21.2781	14.9799	11.0132	12.2916	13.7339	15.7087
RP4-785J1.1	0	0	0	0	0	0	0	0	0	0	0	0	0	0	0	0	0	0	0	0	0	0	0	0	0	0	0	0
ARID1A	6.26586	5.17551	8.30087	8.85847	8.77003	6.42049	6.97119	8.09414	8.49732	5.86045	6.72018	8.08604	7.22737	6.47932	11.2426	9.0432	5.09276	10.8134	9.76528	10.3958	9.94062	8.96073	6.27034	10.032	5.52546	8.52516	6.62454	11.3551
PIGV	9.15885	7.11135	2.58604	8.049	6.90976	8.70926	5.01142	9.21601	2.82712	6.83247	3.45279	10.234	2.10514	4.60802	3.63644	4.69068	4.52771	9.1195	3.30509	9.14824	2.34074	6.97873	3.65248	5.98634	3.74959	6.16275	5.86332	7.13054
RN7SL165P	0	0	0	0	0	0	0	0	0	0	0	0	0	0	0	0	0	0	0	0	0	0	0	0	0	0	0	0
ZDHHC18	18.949	5.72986	40.2677	6.44576	14.8291	7.00797	14.2679	8.65791	12.1529	5.35003	8.8134	7.00784	22.9683	7.71482	8.79904	6.83355	11.094	7.42403	8.64633	6.94183	9.49093	7.92202	11.455	9.00365	7.72286	6.78334	9.84858	7.44778
SFN	1062.65	825.803	188.852	890.073	922.962	1251.31	1984.77	2206.06	1.42309	930.367	413.904	1791.49	807.491	2170.29	561.419	366.169	312.282	908.012	158.603	949.861	19.1446	736.392	245.735	630.346	1274.6	1834.46	476.825	1608.19
RP1-50O24.6	0	0	0	0	0.15461	0	0	0	0	0	0	0	0	0	0	0	0	0	0	0.371656	0	0	0.151187	0	0	0	0	0
NUDC	37.0235	15.7418	13.2638	17.5412	26.63	26.0945	20.2548	25.7972	27.7247	18.9546	16.0044	21.9283	13.7192	20.4782	15.7748	9.98994	34.5683	16.5935	26.8615	20.3181	7.37703	27.3126	21.1426	20.8731	19.7271	18.2734	21.7436	21.2779
RP11-344H11.4	0	0	0	0	0	0	0	0	0	0	0.0970016	0	0	0	0	0.155792	0.0425644	0.0903231	0.107015	0	0	0	0	0.0825661	0	0.121639	0.0373428	0.0235144
RP11-344H11.5	0	0	0	0.0911928	0	0	0	0	0	0	0	0	0	0.124956	0.132096	0.660421	0	0	0	0	0	0	0	0	0	0	0	0
TRNP1	3.89026	21.2123	1.61298	5.35384	15.7069	21.3232	3.83896	27.756	0.301348	2.48609	1.72257	3.16751	3.92548	3.61292	3.60346	82.9473	6.51757	5.46542	0.895443	6.29674	0.211037	12.7839	1.75384	56.9968	4.23604	3.80457	2.8388	5.20272
RP11-40H20.5	0	0	0	0	0	0	0	0	0	0	0	0	0	0	0	0	0	0	0	0	0	0	0	0	0	0	0	0
NPM1P39	0	0	0	0	0.0327774	0	0	0	0	0	0	0	0	0	0	0	0	0	0	0	0	0	0	0	0	0	0	0.0216768
SNRPEP7	0	0	0	0	0	0	0	0	0	0	0	0	0	0	0	0	0	0	0	0	0	0	0	0	0	0	0	0
WDTC1	8.91317	6.08256	5.55331	13.2291	7.19269	7.84413	7.88339	11.0866	7.85606	6.59224	5.44607	12.7291	6.02326	9.07026	5.87279	7.70774	6.72676	14.4179	4.81334	11.2956	4.12517	8.77178	5.35068	9.13942	3.10473	8.0115	5.13504	13.2429
RP11-4K3__A.3	0.179147	0.248729	0	0.0985953	0.052574	0	0.0915821	0	0.216021	0	0.238949	0.106583	0	0.218664	0.143021	0.493135	0.102626	0.0694724	0	0	0.137475	0	0.0504469	0.513486	0.137673	0.0935074	0.0991635	0.353379
TMEM222	13.5795	12.0571	4.71501	8.13024	15.0993	18.3533	14.2974	19.275	7.3204	14.5564	6.16008	14.663	7.62718	13.2537	10.1576	11.0481	10.3546	9.60175	6.88634	10.2253	6.07842	8.78422	13.9699	13.2945	7.83041	11.7986	10.1258	9.81454
SYTL1	14.1241	83.6477	8.6486	65.4608	35.9205	59.3945	20.8825	71.659	11.3464	105.426	5.91029	89.3854	9.3292	31.6437	21.6304	65.2536	10.1002	70.3159	10.0217	68.5561	10.7434	38.0924	13.5662	54.1563	10.8016	60.6105	19.3236	56.6992
RP1-144C9.2	0.111513	0	0.997259	0	0	0	0	0	0	0	0.166752	0	0	0	0	0	0	0	0	0	0	0	0.113402	0	0.116918	0	0	0
GPR3	1.56449	0.0240997	0.194544	0.0110824	0.184346	0.0592128	0.103343	0.0385179	0.0883628	0	0.252169	0	0.299464	0.0305062	0.062727	0.0407821	0.493266	0.0156782	0.246591	0	0.093694	0	0.358388	0.0276961	0.093726	0	0.23882	0.0158132
RP4-752I6.1	0.156923	0.13044	1.4408	0.0486908	0.0838289	0.0596308	0.149565	0.277554	0.325363	0.133805	0.119918	0.106161	0.366611	0.213738	0.0565805	0.686467	0.0509673	0.227552	0.128933	0.206386	0.214931	0.314724	0	0.200829	0.220585	0.157402	0.0575967	0.0764644
RP1-159A19.4	0.664395	0.275696	1.45465	0.0754254	0.0709734	0.18703	0.0704563	0.586071	0.0187652	0.129689	0.0787373	0.352682	0.0436161	0.215833	0.260295	0.428451	0.454491	0.126792	0.228773	0.0634006	0.0532318	0.126958	0.347651	0.202931	0.0532402	0.0851874	0.281709	0.100157
RP1-159A19.3	0	1.81653	5.30923	1.65849	3.28457	4.34414	2.89797	2.81225	2.39057	0	7.2499	5.45597	2.29668	4.37306	2.32185	1.87074	0.361537	0.74484	2.65423	3.69752	5.59935	4.49786	2.84983	3.49382	1.38472	3.61208	2.32516	4.39865
RP11-288L9.4	0.265234	0	5.89027	0.0333621	0.285484	0.0406167	0.496823	0.0579378	0.133692	0	1.76893	0	0.459892	0.917202	0.43579	0.0814763	0	0	0.724473	0	1.77541	0.138219	0.443749	0	1.12242	0.886834	0.0783622	0
RNU6-424P	0	0	0	0	0	0	0	0	0	0	0	0	0	0	0	0	0	0	0	0	0	0	0	0	0	0	0	0
FAM76A	6.22536	6.10513	8.61661	9.44158	6.03883	11.4432	6.9643	9.91333	5.39406	9.97797	7.36057	9.54723	6.24048	7.60047	6.52857	5.34309	4.88712	8.90822	5.15178	6.88294	4.81052	5.96135	7.4804	6.31629	10.6402	10.5702	4.98754	9.04023
STX12	18.8828	45.3761	31.5674	29.1781	19.0233	34.6936	19.6119	50.7991	14.0544	89.4489	11.4635	34.7229	17.8965	21.943	13.2832	16.4593	14.9143	27.5183	8.33741	27.2688	14.1382	22.5469	10.8225	23.4281	17.8358	23.1371	13.6614	21.1137
RNU6-1245P	0	0	0	0	0	0	0	0	0	0	0	0	0	0	0	0	0	0	0	0	0	0	0	0	0	0	0	0
PPP1R8	23.6964	26.1913	31.5885	20.0929	26.1006	22.6973	16.4249	24.0642	22.4337	24.2026	12.5345	25.7343	14.9856	20.2252	20.2732	18.6189	18.0896	21.8456	23.5373	18.9911	11.4331	23.3167	27.7744	22.9479	22.6265	18.0486	18.9928	24.1039
THEMIS2	6.28508	4.38071	96.2215	2.15797	27.7309	3.43766	20.5467	10.7669	28.1821	8.76815	25.9475	5.84986	43.5147	9.81356	6.73627	4.87823	9.00331	2.27798	2.21145	2.07313	49.5043	5.79348	12.6268	9.05104	8.27902	6.58807	5.59624	1.30777
SMPDL3B	0.394874	0.105669	0.956451	0.203775	2.10473	0.540341	0.811882	0.474527	0.0415245	0.373793	0.124225	0.247309	0.509841	0.205274	0.567819	0.56312	0.092001	0.233155	0.497153	0.507798	0.714455	0.168639	1.98158	0.205552	0.310199	0.133229	0.360294	0.207886
XKR8	1.4729	1.57042	4.48323	1.20247	2.1857	1.9891	2.54029	2.26914	2.25195	2.13081	1.92593	2.65647	3.15784	2.08278	2.17532	1.72467	1.86275	1.74217	1.2193	1.94099	2.28445	1.86164	2.03794	1.95079	0.827771	2.34298	1.22366	2.19419
RP5-1053E7.2	0	0	3.36093	0	0	0	0	0	0	0	0.163631	0	0.247363	0	0	0	0	0	0	0	0.301319	0	0	0	0	0	0	0
AL353354.2	61.2448	37.1081	43.0395	31.1862	64.2157	40.3557	47.2684	52.3388	68.7517	57.5963	27.0235	41.5984	44.2611	42.3765	32.2195	21.4529	44.8498	32.2773	27.7124	32.4908	23.8619	41.4573	60.1351	46.8296	38.4104	34.5265	39.1907	36.5682
ATPIF1	58.6024	74.6605	44.606	59.116	70.9299	95.8391	61.4048	98.9308	68.3094	68.6733	66.5727	103.89	50.8368	62.6543	67.2959	44.5399	38.8452	69.1831	24.634	88.0488	52.0104	63.9296	146.336	75.1146	171.515	80.786	43.8377	67.6153
RP5-1092A3.5	0	0	0	0	0	0	0	0.282967	0	0.551813	0.123121	0.17519	0.370671	0	0	0	0	0	0	0	0.451065	0.168982	0	0	0	0	0.0472167	0
SESN2	4.5117	29.6172	12.4188	8.2903	4.69832	3.35416	7.51614	21.7648	4.31643	144.552	3.41244	23.4659	8.5215	11.2655	6.69294	4.67396	3.81262	11.1537	1.12213	6.34981	2.83316	2.07642	1.96285	8.57918	3.92722	11.469	3.07951	8.3357
MED18	9.63469	17.7343	8.67716	9.38441	11.9883	6.71721	7.32098	14.3706	11.3192	80.8878	6.5294	23.0876	4.05654	15.0434	5.43417	6.33995	5.45306	9.72994	5.12389	10.5649	5.24371	9.69637	5.9812	9.95137	12.596	15.1113	7.67371	14.0777
PHACTR4	6.00224	22.8516	6.16909	11.3219	5.88266	9.28347	4.18259	21.346	3.11698	100.768	3.56525	15.0144	2.82347	7.0004	4.51213	9.09562	3.70125	9.46998	3.03564	8.69676	4.0843	5.88592	3.7073	11.1053	6.80681	12.4045	4.18809	7.90601
RCC1	47.6146	28.4345	45.3452	19.9216	25.2661	20.7538	34.1993	33.3954	38.2756	35.9631	58.7122	44.6805	22.763	35.8428	48.2545	23.176	22.4127	20.5336	49.8089	19.305	31.0524	27.0208	67.693	26.8224	32.6082	23.6204	23.5635	27.6316
TRNAU1AP	15.6679	17.414	19.408	7.75823	16.2037	12.8234	23.3067	19.6851	18.8849	25.6526	10.9119	13.6365	10.5928	9.76734	9.8449	10.7453	13.932	7.96219	8.10457	9.45993	10.6035	8.67625	18.2198	12.6779	10.4877	10.3474	10.7147	7.01805
RAB42	0.776581	0.367843	0.289212	0.0363115	1.87229	0.32551	0.477081	0.189666	4.185	0.434499	0.613174	0.210076	2.26804	0.485249	0.229644	0.669823	1.67887	0.135454	0.667304	0.0188787	0.457593	0.201109	10.719	1.08654	0.818645	0.217728	0.609251	0.134187
RP11-442N24__B.1	0.325133	0.387778	0.821958	0.184349	0.381699	0.223696	0.101361	0.562548	0.375095	0	0.346899	0.118445	0.424378	0.197507	0.832162	0.562379	0.163958	0.200185	0.463841	0.120957	0.379968	0.312763	0.427621	0.232805	0.50638	0.209652	0.378748	0.162049
RNU11	541.919	720.65	737.602	439.423	1074.06	1621.96	744.38	712.875	833.387	312.333	1581.6	624.186	1306.6	664.17	1344.14	1539.15	716.331	487.335	422.202	570.413	1981.83	512.728	2461.31	756.398	674.517	706.316	978.648	801.536
GMEB1	6.42418	7.4777	11.2571	5.11098	5.21783	4.97688	5.11792	7.14635	6.69406	8.96213	3.0241	5.50567	3.7641	4.9637	4.51563	3.59971	4.70473	5.15046	3.43823	4.80563	3.53306	3.89498	4.06409	6.17264	5.50986	4.35752	4.74421	4.95519
YTHDF2	31.2319	23.8861	21.2881	31.2207	23.8342	29.447	16.1541	30.2911	28.3381	23.3985	12.9207	27.1364	12.9299	21.1254	18.649	17.9779	20.7501	25.464	19.2251	22.0431	11.5392	22.5802	19.1485	25.3161	28.9051	22.1532	20.1437	27.9969
OPRD1	0	0.000706129	0	0.000421703	0	0	0	0	0	0	0.00256217	0	0.0619696	0	0.000612739	0	0.00027969	0	0	0	0	0	0.000431328	0	0	0	0.00792928	0
RP1-212P9.2	0.00606692	0	0	0	0.0329711	0	0	0	0.0244235	0	0	0	0	0	0.00891033	0.00753103	0	0	0.0227022	0	0.0173083	0	0	0.0152536	0	0	0	0.00876948
EPB41	16.487	20.1026	38.1914	46.9569	24.1701	20.0327	14.4456	38.3579	25.6927	37.5864	6.16368	39.9481	15.9256	33.0035	9.57515	19.9771	5.8824	57.9347	13.6211	38.1663	21.9073	22.7711	14.219	28.7887	18.0379	29.3566	13.6795	41.4622
RP11-242O24.5	0	0	0	0	0	0	0.24769	0	0.175648	0	0	0	0	0.0865536	0.194914	0.0765532	0	0	0	0	0	0	0	0	0	0.254261	0.0874271	0.0440552
RP11-467D18.2	0.237642	0.150211	0.464837	0.119637	0.0960382	0.0634875	0	0.0519467	0.199598	0	0.317259	0.129863	0.137543	0.142694	0.217073	0.328926	0.0682311	0.168927	0.399774	0.158978	0.251552	0.0619573	0.122403	0.188525	0.671401	0.255608	0.0527442	0.0423489
PTPRU	1.6103	1.62363	0.851513	2.94202	4.42881	3.98023	2.64012	1.48193	1.62043	4.44249	3.74228	0.716209	2.59307	2.08755	4.29802	6.48756	8.52562	3.92932	2.86724	3.44683	1.05197	4.1733	0.688263	2.83172	1.35702	0.565965	2.90361	4.40695
AL139151.1	0	0	0	0	0	0	0	0	0	0	0	0	0	0	0	0	0	0	0	0	0	0	0	0	0	0	0	0
AL645944.1	0	0	0	0	0	0	0	0	0	0	0	0	0	0	0	0	0	0	0	0	0	0	0	0	0	0	0	0
RP5-893G23.1	0	0	0	0.01828	0	0	0	0	0	0	0	0	0	0	0	0	0	0	0	0	0	0	0	0	0	0	0	0
RP3-357I16.1	0	0	0	0	0	0	0	0	0	0	0	0	0	0	0	0	0	0	0	0	0	0	0	0	0	0	0	0
RP4-591L5.2	0	0	0	0	0	0	0	0	0	0	0	0	0	0	0	0	0	0	0	0	0	0	0	0	0	0	0	0.00302582
MATN1-AS1	0.689631	0.3499	2.16502	0.702445	1.2236	0.722441	0.740953	0.260794	0.404563	0.234741	0.99237	0.629034	0.862481	1.12528	0.700071	1.05151	0.62731	0.362689	0.537524	0.314081	2.52657	0.664411	1.45005	1.09019	0.4357	0.470954	0.61354	0.940255
RP1-65J11.1	0	0	0	0	0.0244861	0.0557765	0.00409235	0.0434954	0	0	0.069281	0	0	0	0	0.0279575	0	0	0.0381892	0.0609237	0	0	0	0.0286841	0	0	0.0134589	0.0177893
RN7SKP91	0	0	0	0	0	0	0	0	0	0	0	0	0	0	0	0	0	0	0	0	0	0	0	0	0	0	0	0
RP1-65J11.5	0	0	0	0	0	0	0	0	0	0	0	0	0	0	0.0162468	0	0	0	0	0	0	0	0	0	0	0	0	0
RP11-201O14.1	0.311325	0.208682	1.10904	0.18703	0.0663256	0.376769	0.693766	0	0.419219	0	1.03649	0	0.853573	0.427806	0.361578	0.756835	0.0413406	0.350968	0.2079	0.163176	1.21267	0.645665	0.25522	0.0801039	0.173553	0.945236	0.181445	0.392049
RP11-201O14.2	1.28093	1.96347	0	0	0	0	0	0	1.81907	0	1.74321	0	0	1.54587	0	0	0	0	0	0	0	4.7768	0	0	0	0	0.603554	0.702525
ZCCHC17	24.2839	16.2812	14.5809	14.7821	16.3012	15.5332	16.8782	13.7361	15.1279	27.2954	10.3004	19.0087	16.8165	14.3747	17.675	7.67028	17.8556	12.8427	11.5611	13.7075	9.48775	14.2718	21.3097	13.3988	31.128	12.8783	15.0988	16.3557
SERINC2	36.9838	33.0868	22.4612	15.0603	33.4303	37.135	39.7917	36.2402	1.25779	72.1552	48.8831	34.7875	37.7483	16.0297	23.8223	30.6242	43.446	15.2493	8.20296	16.4741	2.53328	35.0298	7.18601	20.8682	15.0044	12.3869	19.1114	17.1992
RP11-439L8.3	0.0213529	0	0	0	0.0230808	0	0.0933453	0	0	0.295073	0.0303515	0.0474692	0	0.236251	0.0726242	0.271611	0	0	0	0	0.0563708	0.0446016	0	0.080804	0.0281942	0.0203885	0.0118266	0
RP11-439L8.4	0.0259782	0.937464	0.0335966	0.0262516	0.00412477	0.062654	0.0419677	0	0	4.41144	0.0132807	0.0578225	0.0404362	0.0601011	0.050776	0.166519	0.0149315	0.0495298	0	0	0.192811	0.121745	0.0226801	0.0217258	0	0.00729519	0.0103538	0
TINAGL1	9.8288	3.16543	20.0011	0.947369	16.3873	9.67175	30.1014	4.48781	2.73531	12.9832	25.2315	2.96927	46.6544	3.81898	13.618	7.55603	40.0518	2.31491	3.96782	1.55147	2.46423	6.11578	29.6568	21.4226	9.07091	2.76966	11.4139	0.686238
HCRTR1	0.089128	0.0843538	0.25937	0.0364568	0.108152	0.0358988	0.162182	0.00567561	0.0506983	0.0203353	0.0638329	0.0322612	0.121001	0.0805439	0.116297	0.0962717	0.0086606	0.0438786	0.0759749	0.0724841	0.152121	0.0171337	0.626856	0.0405522	0.0309035	0.0403672	0.0425702	0.0452373
RP11-73M7.6,RP11-73M7.9	0.267339	0.0600941	0.308078	0.106304	0.115702	0.0797953	0.13229	0.0215549	0.0868925	0.00948307	0.171701	0.0772844	0.0574106	0.0327269	0.0870934	0.135805	0.01919	0.0501358	0.00691846	0.166553	0.100206	0.278137	0.760555	0.0903603	0.0545073	0.0339778	0.0657804	0.104052
RP11-84A19.3	0	0	0.0935315	0	0	0	0.0795834	0	0	0	0.0867753	0	0	0	0	0	0	0	0	0	0	0	0.0218037	0	0	0	0	0
AL136115.1	0.319199	0.411002	2.5614	0.230139	0.164665	0.0938169	0.572501	0.0533173	0.551022	0.736936	0.791401	0.167058	1.13278	0.506669	0.222816	0.451276	0.0712274	0.0867826	0.205261	0.205297	1.33875	0.222486	0.360986	0.268509	0.604881	0.291648	0.181178	0.174828
RP4-534N18.2	0.162048	0.136638	2.87743	0.163236	0.145671	0.0663461	0.405463	0.0472556	0.689487	0	0.45359	0.118194	0.500768	0.374106	0.157978	0.166312	0.108256	0.153702	0.136389	0	0.839619	0.225432	0.19484	0.205461	0.534735	0.134947	0.14405	0.173538
KHDRBS1	25.7241	22.3888	39.1381	22.8942	27.8566	27.7854	21.0901	27.55	28.8502	21.7108	20.6131	26.251	20.6922	18.5172	23.3579	16.4042	29.6104	26.4314	28.645	20.369	14.4019	27.4326	25.1849	23.7889	27.4111	22.3777	23.0725	24.6428
TMEM39B	4.18411	1.71775	4.93243	3.17323	4.79166	2.60752	2.8117	3.05645	3.49286	1.69301	3.57673	3.0489	3.57493	2.98407	2.33015	2.21929	3.28589	2.80306	2.53606	2.8628	2.38992	1.97843	4.94964	3.32438	1.59906	2.40718	3.92775	3.46267
KPNA6	22.4502	21.7767	28.9583	19.554	14.9987	18.8889	21.9224	24.4811	17.0108	24.2146	10.3894	23.432	12.9828	16.323	18.2824	14.2849	19.5672	20.0352	14.267	18.6479	6.87511	16.8387	13.3813	18.0308	14.8051	20.2421	15.9242	18.9604
TXLNA	30.0927	14.3984	10.8622	15.7477	14.617	14.459	12.3366	14.8519	19.587	14.7103	8.70024	14.4626	8.80247	12.8889	9.25962	9.67527	17.9539	15.7277	9.91762	17.809	8.05666	13.69	12.4809	17.128	11.7668	16.0528	14.0152	16.9977
CCDC28B	0.979612	1.43516	1.6698	1.27324	2.46837	2.06587	2.00358	0.793711	5.68487	1.66641	2.42607	1.41249	2.57235	1.33302	2.08726	1.05161	5.75389	1.99967	1.8456	1.69412	2.18064	0.709408	27.2605	2.78462	0.986096	1.37963	3.07628	2.21151
IQCC	2.52961	0.757776	1.16248	0.886576	1.3822	0.832668	1.11164	0.431149	1.68279	0.22729	1.26345	0.952289	1.34517	1.03113	1.545	1.02365	1.47362	0.743425	1.70077	1.07569	0.812484	0.846626	2.64359	1.0601	1.18931	1.00728	1.56594	1.13532
DCDC2B	0.242952	0.0848366	0.334661	0.139781	0.096204	0.0797175	0.260492	0.102041	0.205576	0.0367227	0.308482	0.104956	0.293051	0.191905	0.128673	0.359761	0.0504795	0.143956	0.148118	0.273512	0.356597	0.130865	0.191485	0.172542	0.0753765	0.169305	0.0885378	0.0905528
EIF3I	136.387	122.674	194.971	100.697	113.731	127.892	135.841	159.12	97.5029	122.045	61.6591	175.686	92.1924	107.235	104.787	72.0739	124.453	109.204	124.546	74.4351	26.1584	84.8823	103.823	91.2464	83.87	97.8162	85.3365	120.144
FAM167B	1.44141	0.0934368	0.492011	0.365277	1.73665	0.247175	2.58244	0.629998	5.41751	0.381925	2.42014	0.363658	1.88956	1.52366	0.874255	0.25103	2.25426	0.157649	0.485745	0.823949	1.25583	1.1619	0.93038	0.503547	0.591964	0.32407	1.60319	0.261457
LCK	2.0068	2.82898	6.38979	1.76146	24.003	2.38794	9.72998	3.27372	14.2257	5.74409	1.12802	2.59752	12.9191	10.4257	0.715801	2.93738	3.9644	1.89754	1.0506	2.4332	13.4463	1.79996	12.5338	13.8207	5.1539	3.88512	3.71487	3.11032
HDAC1	69.3754	60.6139	87.6454	34.8645	56.6671	58.4002	66.6343	76.7026	77.821	75.1406	26.2922	72.0103	35.7586	42.5212	46.9322	44.0999	57.8222	37.4293	61.2067	24.1772	18.2533	45.1461	33.4408	50.2729	33.4897	56.6415	59.925	35.6622
TSSK3	0.287414	0.0624013	0	0.0270121	0.0519341	0.0591982	0.7143	0.0100628	0.299926	0	0.117966	0.420084	0.0555988	0.256142	0.205446	0.326715	0.0904782	0.331404	0.258441	0.310555	0.600606	0.44214	0.244969	0.0263667	0.11071	0.0450089	0.0892407	0.27566
RP11-395N6.4	0	0	0	0.11925	0	0	0	0	0	0	0	0	0	0	0	0	0	0	0	0	0	0	0	0	0	0	0	0
RN7SL122P	0	0	0	0	0	0	0	0	0	0	0	0	0	0	0	0	0	0	0	0	0	0	0	0	0	0	0	0
RP1-27O5.3,ZBTB8A,ZBTB8B	1.89602	1.3779	1.87738	1.69963	0.929145	1.65055	1.2346	1.51131	0.94487	2.26769	1.59627	1.03736	0.439271	0.911974	0.812558	1.35429	2.00243	1.11834	0.5583	1.40738	0.516959	1.54403	2.2182	0.996492	0.740207	1.0237	1.0428	1.22119
Y_RNA	0	0	0	0	0	0	0	0	0	0	0	0	0	0	0	0	0	0	0	0	0	0	0	0	0	0	0	0
RBBP4	89.3257	44.7244	47.7714	61.1179	70.4519	74.5705	41.9608	51.786	121.47	45.0637	23.9346	55.7806	30.6926	42.4201	44.5496	44.1901	48.4627	62.9552	36.9945	58.8422	40.8919	53.7694	80.3268	57.4702	56.7931	46.1736	49.7987	60.2332
KIAA1522	17.5535	22.859	35.5321	14.1804	13.8064	18.9935	13.0838	21.3977	0.529057	15.4686	8.76456	21.8466	10.0561	9.44995	17.0252	24.1391	15.5507	19.3294	17.7482	15.4292	0.795221	16.2631	13.7095	15.46	6.43726	18.2063	14.2819	15.5078
S100PBP	14.7863	4.93858	9.38706	5.8882	10.9181	4.38823	11.1337	6.0956	14.2811	6.57291	11.0909	5.56487	13.8243	6.65779	8.31237	6.98901	11.7446	5.70447	6.74559	7.26901	16.0967	6.95648	10.5207	6.81224	9.76021	5.54933	10.4073	5.55334
HPCA	0.105421	0.00295326	0.504781	0.0565857	0.12415	0.00672605	0.1141	0.0122631	0.0219693	0	0.194761	0.00385202	0.268648	0.161123	0.0856179	0.0812178	0.152827	0.0471517	0.0970932	0.00475085	0.314065	0.0292309	0.0845705	0.00437526	0.324367	0.0218111	0.21552	0.0118112
AL031602.1	0	0	0	0	0	0	0	0	0	0	0	0	0	0	0	0	0	0	259.607	0	0	0	0	0	0	0	0	0
FKSG48	0	0	0	0	0	0	0	0	0	0	0	0	0	0	0	0	0	0	0	0	0	0	0	0	0	0	0	0
RP4-803A2.1	0.232815	0.0988375	43.0098	0	0.377512	0	1.29868	0	0.235067	0	1.14636	0.12745	3.23961	0.0810869	0.0856759	0.143563	0.31356	0	0.0984831	0	0.986313	0	0.665417	0.151555	0	0	0.172186	0
RP1-117O3.2,RP4-803A2.2	0.0829256	0.103533	2.15447	0.0245958	0.0994879	0.0233006	0.224111	0.0341606	0.0671266	0.0199177	0.429456	0.0189635	0.55572	0.16706	0.24872	0.0853701	0.0396172	0.0412113	0.0991148	0.028596	0.427298	0.0329702	0.280951	0.038256	0.059976	0.114965	0.0923942	0.0526256
ADC	0.606894	0.93622	0.448109	0.325185	1.75181	1.68934	2.15131	0.675067	1.80511	0.436009	2.85839	0.398168	7.19457	1.68956	1.11542	0.450042	2.97534	0.52109	0.609861	0.895686	1.85099	0.668506	3.01102	1.19169	0.592976	1.42841	0.84198	0.396412
ZNF362	3.48783	3.41653	2.19462	5.11973	5.20138	4.40562	1.97585	4.36131	3.14908	2.36373	1.53342	3.23076	1.83887	3.03261	2.22701	2.57429	4.79137	3.86357	3.36453	4.25427	2.06571	4.7074	4.80812	4.27126	3.13664	3.16022	3.51469	4.68323
RP11-415J8.3	0.025447	0.0176377	0.0819697	0.0128741	0.0176324	0.010055	0.0896882	0.0223788	0.0124134	0.0241673	0.136877	0.0102258	0.195079	0.0435154	0.0357109	0.0632936	0.0186296	0.0281753	0.0215488	0.0252278	0.0694516	0.026671	0.0347157	0.0217677	0.0297666	0.0211544	0.0353961	0.0184445
RP11-415J8.5	0.0833008	0.0332085	0.0596081	0.0718835	0.0293526	0.0365116	0.217024	0.0430935	0.163834	0.0170568	0.319899	0.0920219	0.26389	0.0853324	0.0540331	0.156491	0.0443977	0.0409703	0.124459	0.0366768	0.357287	0.302901	0.123984	0.0615187	0.076993	0.0550469	0.064583	0.0849198
TLR12P	0.0252651	0.0712497	0	0.025532	0	0.0104261	0	0.0147908	0	0	0	0.0928039	0	0.0702901	0	0.0104448	0.00564447	0.0240862	0	0.0457013	0	0.017631	0.0087056	0.0105971	0	0.0242775	0.0100711	0.0243127
ZSCAN20	1.11337	1.23119	2.92409	1.29372	0.845305	0.675088	1.70207	0.757077	1.25592	0.647691	1.43212	0.738998	1.10986	0.920951	1.49942	1.04527	1.15276	1.34468	0.951881	0.856325	0.823843	0.74772	0.416113	1.0493	1.09945	0.987876	0.815424	1.53572
HSPD1P14	0	0	0	0	0	0	0	0	0	0.101967	0.06763	0	0.0685739	0	0	0.018212	0.00985446	0	0	0	0	0	0.0152	0	0.0418482	0	0	0
HMGB4	0	0	0	0	0	0	0	0	0.0151146	0	0.100851	0	0.344926	0	0	0	0.00754303	0	0	0	0.0320484	0	0	0	0	0	0.00587012	0.00531674
RP5-1007G16.1	0.00162859	0	0	0	0	0	0.0043681	0	0.00847073	0	0.0641918	0	0.0693711	0.00321852	0.00807628	0.0561561	0.00930267	0.00786905	0	0	0.0156661	0	0.00344078	0.00395869	0	0.00444682	0.00797798	0
RNA5SP42	0	0	0	0	0	0	0	0	0	0	0	0	0	0	0	0	0	0	0	0	0	0	0	0	0	0	0	0
C1orf94	0	0.00139344	0	0	0.000447819	0	0	0	0	0.00286441	0.016639	0	0	0	0.0318377	0	0.00727122	0	0	0.00112152	0.00117601	0	0.000425581	0	0	0.000395845	0.0069756	0.00781935
GJB5	43.1775	48.5113	15.3836	41.4747	39.4285	58.0897	62.826	93.8933	0.0965787	72.6782	23.0832	80.8353	26.433	36.6601	40.8777	38.1545	5.28367	41.5471	8.59951	34.732	1.07067	35.5193	21.483	28.4082	20.6583	45.6979	23.5721	38.4499
GJB4	0.632427	0.208748	1.55148	0.130338	1.21479	0.472314	3.669	0.481764	0	0.74037	1.34763	0.396502	1.0977	0.0546119	1.96606	0.490216	0.344918	0.16037	0.448224	0.957925	0.0456071	0.3859	0.753524	0.213153	0.21846	0.432739	0.381294	0.120728
GJB3	40.077	24.9065	25.892	17.8293	28.4208	24.608	47.3976	41.9727	0.0351187	35.463	20.971	31.3922	25.5646	22.0987	48.683	19.193	6.54635	19.6328	12.7644	22.7984	0.93277	19.3632	23.8622	21.3249	18.006	19.4134	11.9869	21.2614
GJA4	2.36852	0.124048	0.429013	0.552771	2.83664	2.20369	1.79672	1.31624	4.85445	0.406758	0.779161	0.940999	1.74004	3.21581	0.949431	1.28869	3.0046	0.573031	0.895903	0.83387	1.63199	1.07429	0.97831	2.15163	1.20965	1.58299	2.61527	0.9557
RP5-997D16.2	0.538332	0.361463	0.341735	0.463176	0.264074	0.461639	0.402057	0.696431	0.361916	1.05469	0.186953	0.535608	0.177411	0.690424	0.336585	0.33916	0.416179	0.588329	0.295331	0.204632	0.540595	0.480473	0.370617	0.197031	0.757695	0.35146	0.634591	0.48024
SNORD112	0	0	0	0	0	0	0	0	0	0	0	0	0	0	0	0	0	0	0	0	0	0	0	0	0	0	0	0
RP11-248I9.2	0.0113895	0	0	0	0	0	0.125547	0.00667394	0	0	0	0.146474	0	0	0.0167354	0.00943352	0	0	0	0	0	0	0	0.0876888	0	0	0.0392638	0
ZMYM1	7.12845	7.9701	5.6163	6.87529	5.27875	7.01677	5.56212	6.07755	3.2906	9.31095	8.40812	8.67282	3.57169	3.61063	4.23055	4.23569	4.21601	5.3337	4.69614	3.59436	4.39727	7.06287	8.03567	4.27618	5.99119	5.31206	4.13775	4.6339
EFCAB14P1	0	0	0	0	0	0	0	0	0	0	0	0	0	0	0	0.172986	0.0473296	0	0	0	0	0	0.0730571	0	0	0	0	0
Y_RNA	0	0	0	0	0	0	0	0	0	0	0	0	0	0	0	0	0	0	0	0	0	0	0	0	0	0	0	0
ZMYM4	8.13763	6.16126	6.17973	7.96309	4.80506	6.70228	3.74578	5.21961	7.80324	7.43142	5.02077	6.15517	3.85847	4.06478	4.19483	5.01067	6.58911	6.47029	5.27985	6.09574	4.13268	7.54717	6.27163	5.85513	8.36281	5.44042	5.46247	6.21241
RP4-728D4.3	0.0254967	0.141598	0	0.0422861	0.0605258	0.0344869	0.0945399	0.0244924	0.0685883	0	0.149705	0	0.11826	0.0775855	0.0818845	0.377055	0.0186964	0.108364	0.0429345	0.0754882	0.198443	0.0584	0.0865139	0.140859	0.119117	0.147378	0.024977	0
NCDN	5.16543	2.30578	3.72483	5.01489	5.28254	3.20606	4.71943	3.17489	6.85816	3.86961	3.56828	5.53804	2.88449	3.25366	4.29733	2.57434	5.47395	6.9841	5.95761	7.51373	2.01848	2.07783	2.26935	3.23992	4.59394	5.89849	5.17157	6.93425
TFAP2E	0.335139	0.131529	0.193474	0.189915	0.345089	0.0629393	0.413737	0.39472	0.248726	0.219723	0.565583	1.12989	0.217294	0.346906	0.714385	0.160537	0.390202	0.250305	0.808838	1.03081	0.483789	0.0654508	0.294781	0.258985	0.85407	1.41668	0.697382	0.571963
RP11-435D7.3	0.16978	0	0	0.0570887	0.00578481	0.00659591	0	0	0.306724	0	0.00816848	0	0.0248843	0	0.0827902	0	0.0757134	0.0803888	0.378297	0.0144664	0.0303695	0.117655	0.117208	0	0.0151874	0.00511658	0.033283	0
AGO4	2.64371	5.21828	6.99095	9.47073	2.45706	2.83877	3.18442	2.96627	3.79513	6.42363	4.40233	7.04516	4.72353	4.45571	4.75041	3.96902	2.68171	8.31692	3.28712	8.12603	4.89698	2.93832	4.31157	3.52064	2.87872	3.69511	3.1002	6.68956
AGO1	7.07447	4.58554	7.56471	9.18314	3.90829	4.9317	4.41729	5.37789	6.5509	5.91887	4.85308	7.55994	3.69508	4.60143	6.23251	4.35498	6.47045	9.78645	9.98209	8.63444	2.96977	5.06549	6.55862	5.69698	3.61258	4.27755	6.84058	9.10818
AGO3	6.22748	3.85743	19.2355	5.82212	6.3264	4.09919	7.55761	4.90071	8.56901	4.69919	10.5716	6.50355	10.2711	6.25133	6.0156	6.14464	7.22258	7.73239	6.34778	7.24766	11.5983	5.09196	10.452	5.9203	6.02393	5.59762	5.63784	5.05897
TEKT2	0.0355245	0.00897913	0.18812	0.0840998	0.0344647	0.0981783	0.0299572	0.0930264	0.018375	0	0.00814221	0.0699316	0.0248043	0.0369149	0.062222	0.0888405	0.0250479	0.0524672	0.168389	0.0721005	0	0.510117	0.554387	0.0468307	0	0.0836525	0.06323	0.0382767
ADPRHL2	17.3535	24.7629	15.4906	16.0914	19.5939	17.6148	21.5814	26.0348	13.7185	29.9915	6.98124	28.4642	10.933	24.1313	16.3022	10.8957	9.84794	15.3077	14.8012	16.6561	5.98689	12.7916	19.4256	14.72	11.712	20.4405	9.15532	17.0421
MAP7D1	30.8405	10.0122	30.154	22.7485	32.862	20.4726	43.7454	40.7193	19.6956	17.7305	30.2893	29.5403	31.4322	31.3598	18.4573	13.2234	52.6897	27.3023	13.8569	34.293	12.0183	20.121	15.4446	24.0807	49.9054	29.4534	24.4386	40.5932
RN7SL131P	0	0	0	0	0	0	0	0	0	0	0	0	0	0	0	0	0	0	0	0	0	0	0	0	0	0	0	0
THRAP3	31.896	32.9789	30.034	33.0259	28.2169	35.9512	20.447	33.3179	42.5447	30.5874	13.4615	31.338	12.8629	21.0299	16.2477	18.8727	30.3993	29.5598	24.2483	25.0807	15.8283	31.5761	18.1771	35.8685	36.0704	27.9822	22.9483	30.4767
RP11-268J15.5,SH3D21	3.75543	2.00635	25.8633	1.24279	2.19213	2.58307	10.6345	3.79428	1.78257	5.31379	4.6464	5.2527	5.88464	2.28977	3.6069	2.57116	2.12911	1.52699	1.13826	1.90377	2.29953	1.8445	3.16393	1.58779	9.07652	4.26654	3.10276	2.91136
FTLP18	0	0	0	0	0	0	0	0	0	0	0	0	0	0	0	0	0	0	0	0	0	0	0	0	0	0	0	0
RP4-614N24.1	0	0	0	0	0	0	0	0	0	0	0	0	0	0	0	0	0	0	0	0	0	0	0	0	0	0	0	0
MIR4255	0	0	0	0	0	0	0	0	0	0	0	0	0	0	0	0	0	0	0	0	0	0	0	0	0	0	0	0
RNU6-636P	0	0	0	0	0	0	0	0	0	0	0	0	0	0	0	0	0	0	0	0	0	0	0	0	0	0	0	0
RPS29P6	0	0	0	0	0	0	0	0	0	0	0	0	0	0	0	0	0	0	0	0	0	0	0	0	0	0	0	0
ZC3H12A	28.7183	4.97959	121.013	10.7454	21.6527	13.5331	30.7262	21.3726	10.884	10.5773	14.7062	8.58666	39.1296	12.2102	11.8257	5.47874	13.9813	10.5558	4.96034	9.50957	21.9369	8.21834	10.7293	17.1946	29.2938	12.0044	28.3334	44.7617
FTH1P1	0.058046	0.0973442	1.03351	0.116322	0	0	0.107927	0	0.156284	0	0.175868	0.12551	0.265696	0	0.253027	0.282662	0.0385677	0	0.291005	0.152528	0.647203	0.120471	0.357133	0	0.162075	0.165386	0.135589	0.0407071
RP3-423B22.5	0.824925	0.672887	1.8533	1.60117	0.883199	1.89007	1.66035	2.37005	1.11865	1.49922	1.02397	1.28186	1.00417	0.549043	2.32649	0.538575	0.535168	1.12156	2.33227	1.11545	2.4391	1.25446	3.31397	0	2.79241	1.51691	1.01624	1.33842
DNALI1	0.413293	0.612481	0.164018	0.333954	0.54995	2.86631	0.369083	0.196772	0.633939	0.450755	0.672024	0.1602	0.766935	0.452443	0.105151	0.625041	0.743103	0.187917	0.275181	0.323184	0.678225	2.27391	0.611774	0.503311	0.537425	0.440214	0.754253	0.0954862
CDCA8	9.62525	3.14363	6.49303	2.30149	5.21016	2.15598	4.98099	3.92389	12.2477	3.86436	3.69572	3.40896	2.70754	2.09579	2.97249	2.22203	9.25146	2.45344	5.76207	1.83053	1.59713	2.88664	10.791	3.659	3.28869	3.37224	5.34095	2.37526
snoU13	0	0	0	0	0	0	0	0	0	0	0	0	0	0	0	0	0	0	0	0	0	0	0	0	0	0	0	0
ACTN4P2	0	0	0	0	0	0	0	0	0.0166279	0	0	0	0	0	0	0	0	0	0	0	0	0	0	0	0	0	0	0
MANEAL	3.02517	0.458869	0	2.2723	0.673415	1.19367	0.0801648	0.924108	1.71441	0.512404	0.766006	0.940654	0.488765	1.09249	0.0580939	0.542378	0.630452	1.8574	0.547344	1.80804	0.29613	1.48721	0.828962	0.62869	1.20934	0.433745	0.690462	2.94876
C1orf122	29.1735	23.1425	27.2229	16.1181	29.1531	32.6562	36.3249	37.3752	17.5168	31.6266	25.5053	41.1991	30.2828	26.2209	28.3134	20.4295	29.738	21.9393	18.3791	23.9275	18.6477	21.7336	35.5201	20.3541	19.1881	30.9882	22.5321	24.8392
RP11-109P14.8	0.0405645	0.068241	0.360573	0.0407669	0	0	0.0758157	0.0707817	0.0545494	0	0.308609	0	0.186996	0	0.0591532	0.298233	0.0270348	0	0.0680659	0.323368	0.227901	0.168893	0.0417138	0	0	0.193421	0	0.0574683
RP11-109P14.10	0	0.225541	0	0.0673829	0	0	0	0	0	0	0	0	0	0	0	0	0	0	0	0	0	0	0	0	0	0	0	0
SNORA63	0	0	0	0	0	0	0	0	0	0	0	0	0	0	0	0	0	0	0	0	0	0	0	0	0	0	0	0
RNU6-584P	0	0	0	0	0	0	0	0	0	0	0	0	0	0	0	0	0	0	0	0	0	0	0	0	0	0	0	0
RNU6-510P	0	0	0	0	0	0	0	0	0	0	160.339	0	0	125.26	0	98.4923	0	0	0	144.844	215.07	0	0	0	0	0	0	0
UTP11L	28.395	14.5515	29.8401	18.8239	23.4164	32.6026	24.1247	32.0515	19.1764	17.7887	16.5237	31.2635	22.8308	27.3265	19.2203	13.6925	26.3619	23.0068	25.2935	21.0357	11.3895	26.1773	25.8031	16.4931	36.3517	28.0103	23.6401	28.9553
RP5-884C9.2	0.24824	0.439492	0.0171426	3.76074	0.319141	1.13619	1.2053	2.10708	0.41462	1.15113	0.19418	1.93466	0.067017	1.83995	0.22462	0.439414	0.115912	1.93209	0.00196686	3.75271	0.0131987	0.739518	0.203603	0.476885	0.648846	1.42129	0.176134	2.23405
RNU6-753P	0	0	0	0	0	0	0	0	0	0	0	0	0	0	0	0	0	0	0	0	0	0	0	0	0	0	0	0
RP11-329N22.1	0	0	0	0	0.0823157	0	0	0	0.045917	0	0	0	0	0.0472387	0	0	0	0	0	0	0.107919	0	0	0.0434372	0	0	0	0
RP11-334L9.1	0.0953436	0.0201531	0.105672	0.060183	0.0517055	0.103128	0.0449328	0.0836653	0	0	0	0	0	0	0.0174824	2.67182	0	0.136211	0	0.064526	0.033911	0.124676	0	0.0600715	0.0339235	0.0114426	0.0071141	0.0944229
RP5-864K19.4	0.38573	0.374593	1.21873	0.123848	0.268087	0.278648	0.958213	0.239769	0.243276	0.0461435	0.623159	0.0468429	0.0496401	0.390456	0.491846	0.420241	0.311306	0.0640601	0.15073	0.0386945	0.654184	0.283205	0.626775	0.349078	0.0795257	0.128916	0.268637	0.065873
RNU6-605P	0	0	0	0	0	0	0	0	0	0	0	0	0	0	0	0	0	0	0	0	0	0	0	0	0	0	0	0
AKIRIN1	22.3396	14.5799	29.6389	20.6917	17.9381	17.0344	23.4039	20.077	16.7023	21.6179	15.3088	16.4346	23.6645	17.7897	21.5759	7.9096	23.3019	16.3025	12.2955	14.4209	12.0848	15.978	22.5918	14.6497	27.0691	14.1465	20.7721	16.8833
NDUFS5	226.545	183.403	254.19	194.821	254.997	339.949	228.536	326.981	144.855	163.357	246.753	339.179	215.29	229.091	269.471	197.03	278.505	278.941	170.345	186.525	109.775	198.324	340.849	190.576	306.772	248.061	209.195	302.442
KIAA0754,MACF1	37.9258	22.7776	47.341	52.7599	34.6576	27.1514	62.6431	31.2528	38.7854	22.7197	45.1793	27.9459	47.4401	41.5182	31.7185	25.7966	53.5162	63.8027	15.6038	84.3435	43.2309	39.0763	22.8165	30.8721	50.0949	38.7788	38.6695	62.6952
BMP8A	0.158437	0.00330124	0.133335	0.084493	0.202759	0.00724799	0.511188	0.0491445	0.969886	0.0969193	0.423546	0	1.27479	0.106376	0.126785	0.0146379	2.19481	0.024233	0.16817	0.00554548	0.171759	0.0081611	0.124656	0.0216796	0.121378	0.0144192	0.413234	0.0203818
RP11-69E11.8	1.02334	0.790945	0.650026	0.580007	0.875333	1.23289	0.873254	0.921744	1.05734	1.85574	1.00189	0.516199	1.04325	0.712295	0.922565	0.952454	0.903115	0.815617	1.5458	0.732693	1.91946	1.30933	1.30179	0.92645	3.63888	0.593547	0.70386	0.853282
RP1-144F13.3	0.0659057	0	0	0	0	0	0	0	0	0	0	0	0	0	0	0	0	0	0	0	0	0	0	0	0	0	0	0
PPIE	20.1701	17.5062	8.72144	12.5011	24.9063	20.4968	18.5219	17.9937	15.0328	12.1045	15.1117	21.4484	13.2907	12.5426	17.9526	14.5279	20.49	15.7729	18.8034	16.4783	13.2374	20.8541	28.0486	15.5021	23.7996	15.824	11.1359	15.3731
RP1-118J21.25	0.0621985	0	0	0.0209075	0.134494	0.0765999	0.272861	0	0	0	0.253639	0.0454761	0	0.0575191	0	0.0767829	0.0415973	0.0590964	0.0699032	0.111607	0.176278	0	0.128333	0.0262197	0.117592	0.0397289	0.123237	0.0297121
RP1-118J21.5	0.550938	2.08448	0	2.1793	0.221406	0.673138	0.169183	1.80002	0.185149	4.96008	0.0550356	2.39972	0.250988	0.993955	0.350834	0.718237	0.229699	1.81646	2.14982	1.11853	0.102054	0.457537	2.83769	0.87221	0.970922	1.17873	1.13541	1.78577
MFSD2A	10.1817	3.70183	10.9753	12.8054	7.58359	5.52859	11.8164	12.1801	4.15482	2.77364	7.27493	11.7893	12.527	7.53223	5.13677	1.57125	4.02268	11.4802	7.8843	12.5524	3.18006	5.02529	4.43466	3.40473	6.19865	11.9036	8.64598	12.948
CAP1	150.506	153.075	353.683	109.936	207.419	150.919	329.863	232.851	166.815	185.439	101.496	163.159	220.536	146.947	104.016	107.932	310.398	131.773	81.7548	103.758	79.466	138.101	90.0919	173.137	271.669	145.498	154.81	126.679
RP11-115D7.3	0	0	0	0	0	0	0	0	0	0	0	0	0	0	0	0	0	0	0	0	0	0	0	0	0	0	0	0
RLF	9.15967	9.46652	37.8486	8.76891	6.62038	6.78765	6.50554	8.46589	7.72679	25.2261	6.63333	9.11244	5.4566	5.40523	4.66683	3.97609	10.0256	9.66841	4.23519	8.87062	6.17136	6.99574	5.49388	5.94617	5.45084	6.36159	7.02285	7.67435
TMCO2	0	0	0.033994	0	0.0125204	0	0	0	0	0	0.0294611	0	0.25297	0.00534257	0.080257	0.0911162	0	0.0779381	0	0	0.307575	0	0.00396894	0	0.010958	0.0709768	0	0.00277649
ZMPSTE24	31.1218	21.5574	17.5024	18.9809	15.1678	23.9776	13.9007	20.6229	12.9729	27.1459	11.1226	22.3012	9.3536	15.0989	13.64	11.1731	25.9761	17.18	17.6157	13.357	8.4614	20.7736	10.5923	14.8425	23.1822	17.7599	17.9997	16.298
SMAP2	11.1316	6.46533	40.2998	10.6501	24.3868	10.3403	20.7719	10.693	133.675	14.1592	14.8583	17.1236	42.4096	26.3077	6.70177	7.3769	11.8484	13.371	6.11896	12.8988	44.5486	11.241	9.51348	16.4731	21.7155	10.4225	10.1971	16.455
ZFP69B	1.24144	0.67047	1.01816	1.23888	0.894902	0.527808	0.966088	0.504772	1.43955	0.839866	1.5439	0.658097	0.92434	0.504337	0.869566	0.745482	2.26275	0.886985	0.852422	1.29412	1.15664	0.686852	1.46937	0.910676	1.03546	0.82286	1.21268	0.618336
RP1-228H13.5	0.403375	0.111091	0.249473	0.284351	0.346253	0.208958	0.300852	0.0658882	0.415492	0.130243	0.618623	0.227336	0.218994	0.130464	0.234054	0.174451	0.427465	0.227989	0.253707	0.305245	0.587894	0.176721	0.368431	0.200747	0.187112	0.153206	0.336388	0.243598
ZFP69	0.709451	0.379423	0.840199	0.693121	0.677603	0.614227	0.450543	0.579606	0.954836	0.498914	0.50209	0.566492	0.188893	0.400452	0.724663	0.411158	1.28845	0.610595	0.726344	0.84882	0.509315	0.591399	0.656697	0.558794	1.1132	0.816604	0.689566	0.593288
EXO5	2.68406	1.72293	1.23206	1.9021	1.83493	1.84625	1.66692	1.87872	2.40794	0.771748	1.58258	1.34746	1.38857	1.37361	4.20867	1.40014	1.99389	1.39748	1.47487	1.61976	1.23856	1.71366	2.19446	1.64178	2.32616	0.876195	1.48614	1.51864
ZNF684	1.41512	0.975181	1.13538	0.844601	2.0673	1.19105	0.731003	0.925353	2.08303	0.888394	1.88235	1.07472	1.54852	1.1276	1.75311	1.27082	2.15451	1.37085	1.81638	0.943568	1.5314	1.96067	1.45389	1.45279	2.4088	1.20453	1.69157	1.7415
RP1-63P18.2	0	0	0	0	8.28601	0	0	0	0	0	0	0	0	0	0	0	6.37581	0	0	0	0	0	0	0	0	0	0	0
NFYC	16.0693	13.3962	19.8326	18.9832	19.8656	20.9732	14.1873	25.8391	17.8711	14.1024	8.48543	25.1534	7.50127	14.9656	20.6045	13.1288	13.5492	22.1854	11.2388	19.5009	11.6856	19.2254	19.3474	18.4875	12.4186	19.6314	16.9067	23.9984
KCNQ4	0.0404085	0.0832087	0.111643	0.07436	0.051844	0.247413	0.022871	0.161051	0.277271	0.0239498	0.0586417	0.00588776	0.0696822	0.0488503	0.276125	0.138035	0.0743861	0.100434	0.742708	0.22515	0.0447992	0.208368	0.14227	0.136158	0.00380867	0.0298903	0.0484444	0.109849
RP5-1066H13.4	0	0	0	0	0	0	0	0	0.00228127	0	0.118115	0	0.00796474	0	0.00249973	0	0.0921319	0	0	0	0	0	0.00175974	0	0.00972248	0	0.00204015	0
CTPS1	17.7462	4.73763	21.8367	5.76999	9.7468	8.13922	12.2374	6.7706	11.1917	8.20671	8.25498	9.60983	13.9334	9.07026	10.2655	3.93964	22.1576	6.85213	14.5686	9.04618	5.56911	7.83801	15.8713	9.59489	20.3147	9.83925	12.5485	9.64768
RP4-635E8.1	0	0	0	0.191436	0.0678693	0	0	0	0.171697	0	0.48217	0	0	0.0875693	0	0.154886	0.0423141	0.179591	0	0	0.177248	0.132174	0.130618	0.082062	0	0	0.0742548	0
RP11-399E6.1	0.041124	0.0154326	0.00448182	0.1401	0.0995316	0.00188557	0.0258414	0.00356023	0.185247	0.0140992	0.0694743	0.00335572	0.00237105	0.0644747	0.134953	0.469036	0.123866	0.00362563	0.0111418	0.00414012	0.109094	0.0812446	0.0475173	0.118898	0.130182	0.00146134	0.00425174	0.000733766
FOXO6	0.118021	0.113523	0.0849168	0.234982	0.219888	0.250881	0.0903921	0.170692	0.0385814	0.133025	0.166963	0.0631749	0.0446008	0.0399261	0.255987	0.218391	0.890515	0.109768	0.347453	0.155833	0.0085424	0.0250498	0.370652	0.108668	0.0273881	0.177264	0.279206	0.147204
RP11-486B10.3	0	0.13601	0	0.0812795	0	0.195567	0.15039	0.140954	0.43919	0.54978	0.49065	0.174544	0	0.111433	0	0.393193	0.161684	0.342526	0	0.210877	0.224705	0.336698	0	0	0	0.461575	0	0.112728
RP11-486B10.4	0.0545409	0.383428	0	0.260256	0.100573	0.522381	0.951944	0.651036	0.345725	0.428914	0.694942	0.294928	0.673099	0.386735	0.0906962	0.7917	0.158746	0.471141	0.0870444	0.66999	0.322654	0.754262	0.659944	0.324306	0.234735	0.712471	0.0676928	0.40108
AL451006.1	0	0	0	0	0	0	0	0	0	0	0	0	0	0	0	0	0	0	0	0	0	0	0	0	0	0	0	0
HNRNPFP1	0	0	0	0	0	0	0	0	0	0	0	0	0	0	0	0	0	0	0	0	0	0	0.0227732	0	0	0	0	0
RP11-319C21.1	0	0	0	0	0	0	0	0	0	0	0	0	0	0	0	0	0	0	0	0	0	0	0	0	0	0	0.0426721	0
GUCA2B	0.0493513	0	0	0.0990459	0	0	0	0	0	0	0	0.535323	0	0.20948	0.0718369	0	0	0.417576	0	0	0	0	0	0	0.0272293	0.0561473	0.0289382	0.116469
RIMKLA	0.184038	0.1037	1.89346	0.119327	0.195435	0.448403	0.00925219	0.26493	0.9239	0.0511135	0.011281	0.178494	0	0.569877	0.356186	0.0745577	0.0615819	0.217074	0.27444	0.081345	0.029487	0.191179	0.19088	0.00921716	0.0858954	0.0342165	0.0552613	0.307324
CCDC30,PPCS	25.3371	51.0618	21.1792	35.0814	33.5169	56.2533	23.9766	51.9415	22.1121	64.6091	14.9801	48.4397	17.8777	29.9131	40.755	29.6022	30.5039	37.5326	14.1489	35.7091	20.6802	38.1022	34.578	30.0126	25.9225	40.3126	25.307	31.5012
PPIH	25.4904	21.5514	20.5748	18.7942	34.2107	25.6876	20.4087	24.0677	31.1131	19.6449	24.7522	29.8655	19.1237	21.8099	16.7035	13.8558	31.4112	14.9274	34.0839	18.9777	13.0689	22.4467	47.1703	21.386	28.4523	20.904	21.2396	23.7512
RP5-994D16.3	0.56095	0.157746	0.137701	0.199364	0.532854	0.304508	0.179835	0.172158	0.465739	0	0.519782	0.226596	0.681414	0.336811	0.646937	0.484954	0.0974853	0.167019	0.251745	0.063258	0.833469	0.103184	1.12776	0.37986	0.583384	0.186445	0.20815	0.105301
YBX1	337.727	93.3499	273.322	236.729	247.501	232.378	189.288	264.709	262.367	97.5914	307.384	344.477	219.038	242.67	208.822	119.613	592.122	269.099	225.56	158.522	129.948	199.284	321.763	167.578	387.579	158.986	291.073	263.325
C1orf50	5.3213	6.16873	4.34662	5.07802	6.9589	6.15182	7.45074	7.30072	6.77454	7.28956	6.35202	7.97223	5.34602	4.88953	4.96254	4.50307	6.13461	6.00569	1.9068	5.86897	6.51712	6.60289	10.2358	4.98968	4.60919	6.60938	4.29432	5.42332
ERMAP	0.963246	1.47299	0.0968418	1.20701	0.736442	0.807734	0.475353	1.09263	0.428058	1.13082	0.36073	1.11196	0.3069	0.725476	0.76734	0.842326	0.70637	1.15627	0.301033	1.07723	0.507793	0.460072	0.567189	0.805929	0.590433	0.759622	0.664208	0.976393
ZNF691	4.06609	2.14734	1.74631	2.99776	3.92459	2.8851	2.47202	2.15941	3.2826	4.10785	2.23438	3.50193	3.07724	2.01387	3.5926	2.70624	5.16874	2.8817	3.16143	3.70147	2.47762	3.32004	6.20339	2.95729	2.38887	2.57643	3.41054	3.6687
ATP6V1E1P1	0	0	0	0	0	0	0	0	0	0	0	0	0	0	0	0	0	0	0	0	0	0	0.0425138	0	0	0	0.024337	0
SLC2A1-AS1	2.71844	1.37884	1.19925	0.529583	0.781463	0.28301	2.22004	1.15178	0.276585	0.923332	2.97502	0.8432	0.826971	0.663697	2.03877	0.9816	1.37561	0.906464	0.537525	0.667388	0.253199	0.289021	1.18922	0.318589	0.90149	1.15252	1.31715	0.716655
RNU6-880P	0	0	0	0	0	0	0	0	0	0	0	0	0	0	0	0	0	0	0	0	0	0	0	0	0	0	0	0
FAM183A	0.646532	2.74205	0	0.961628	1.71968	0.782555	2.0127	1.7735	0	0.447439	2.10033	2.23835	0.426604	0.500789	0.474733	1.35295	0.68995	1.28208	1.51477	3.92925	0	0.846009	2.71963	0.894752	1.57231	3.26039	2.36497	1.30439
WDR65	0.105992	0.0923345	0.0464252	0.289286	0.205914	0.0734064	0.139297	0.176647	0.35586	0.0454702	0.1305	0.139784	0.199149	0.111201	0.0796213	0.184102	0.405249	0.135353	0.152108	0.034331	0.090592	0.133168	0.964141	0.0665067	0.367594	0.116953	0.177931	0.107959
TMEM125	2.65358	5.66299	0.234	5.96157	3.22795	13.8761	3.01905	14.4052	0.0177136	7.86666	0.438283	17.3374	0.323522	7.68342	6.81285	5.49257	0.162791	9.50582	1.48894	6.82107	0.0750405	7.414	2.65072	4.58525	2.08277	9.67389	2.66578	7.39843
TIE1	2.03605	0.878511	0.775389	1.18294	2.36489	1.83272	5.90369	0.889115	7.23434	0.665742	1.86307	1.74053	3.94979	3.01766	0.691972	1.45695	5.51745	0.945224	0.468993	0.79916	0.866381	1.85886	0.893073	1.83027	2.45656	1.70141	3.07783	1.22481
MPL	0.0865228	0.14395	0.120202	0.105215	0.115917	0.237285	0.106281	0.223681	0.104686	0.0936461	0.0908058	0.171596	0.126345	0.113302	0.0590355	0.134912	0.0859615	0.328128	0.0206432	0.166962	0.120964	0.106675	0.154249	0.0511027	0.0359304	0.190417	0.0403933	0.106042
CDC20	43.4649	7.67558	22.3398	6.54941	36.7895	11.1795	27.7289	19.9473	30.6317	5.5298	26.446	22.3763	19.6959	9.56151	22.1067	9.27723	69.201	9.89753	31.2134	6.96579	5.71834	11.1759	44.9009	18.441	14.8904	10.3965	32.3006	9.78117
RP1-92O14.6	1.36119	2.29425	0.980207	1.08325	1.50714	1.53914	1.82857	2.46627	0.968649	2.46916	1.23125	2.71746	1.36958	1.66662	2.00699	1.13935	1.35442	1.28709	0.940346	1.68176	1.32594	1.3694	1.51844	1.21976	1.70662	1.87847	1.34791	1.66487
SZT2	3.85933	3.085	3.53388	3.16904	3.03713	2.70969	4.95094	3.62477	2.59134	3.31685	4.6359	4.00244	6.55648	4.18855	4.33335	3.81026	2.97128	4.18857	2.17943	3.95004	4.78828	2.50662	2.50614	3.13064	2.63092	4.32303	3.09753	4.33321
HYI-AS1	0.0958059	0.0124723	0	0.104285	0.0640515	0.0547669	0.0695576	0.0647296	0.0395606	0.153602	0.203545	0.120521	0	0.0717786	0.129849	0.24688	0.0693397	0.0948758	0.0747788	0.0800402	0.231138	0.10802	0.289539	0.111233	0.08407	0.0779172	0.101402	0.174532
PTPRF	18.172	44.6405	49.3397	41.1802	21.3895	36.8011	29.5114	33.9044	1.56577	37.0217	86.6939	36.3664	17.8884	16.3746	25.1339	37.0836	43.9748	63.8539	45.3427	41.4408	2.77489	33.6632	26.677	36.4437	11.695	31.3386	26.231	46.295
KDM4A	7.9474	11.8611	6.45948	12.3246	9.11066	8.98708	7.62091	10.1829	10.2837	12.7602	6.28183	10.0765	4.80621	7.56984	9.04475	7.54801	11.1731	12.5963	10.6469	15.6532	6.56807	8.97879	7.2303	7.68957	6.22617	9.86188	7.87013	13.4553
ST3GAL3	9.84413	1.41348	9.07862	1.7218	3.98075	2.84117	2.4749	1.8474	2.66648	0.900342	3.72501	1.32875	2.94469	1.76257	1.9029	0.986359	6.18254	2.27339	5.43497	2.59	1.92503	2.10731	5.30351	2.39266	4.41116	1.8145	3.36558	1.44183
ARTN	33.3243	0.164871	12.2656	0.0755244	6.39589	0.0248804	5.01835	0.131702	0.136104	0.129934	3.98461	0.548822	7.34964	1.12463	7.56763	0.341999	5.0294	0.392339	16.6737	0.101259	0.703465	0.0534378	3.80415	0.237954	3.36022	1.10561	6.13348	0.102477
IPO13	15.3781	5.1418	2.99483	6.6885	6.92778	7.14577	8.31581	8.66938	7.11456	5.11461	6.15137	11.2352	7.11017	7.18141	6.30599	4.60347	9.00453	9.11469	8.89079	8.99547	3.42432	7.25759	5.77149	6.39973	6.49204	9.71635	6.63897	9.11421
DPH2	18.0306	4.9227	13.5681	7.16177	9.8015	6.82048	9.84276	8.90069	10.0323	6.33075	6.85305	9.63464	8.66289	10.0225	13.4564	5.77537	20.8636	6.10359	19.6212	7.33658	4.58988	6.83306	19.8553	7.44439	9.21719	7.89265	11.0843	8.575
ATP6V0B	185.897	53.7021	126.233	40.0855	118.572	113.038	147.718	91.502	70.9316	85.9097	107.144	105.735	163.234	77.2611	87.3149	61.5115	121.02	57.4806	46.0422	50.3982	83.0708	47.8886	114.932	47.9098	53.141	86.6674	81.1257	65.0867
B4GALT2	40.1684	13.6497	12.0557	16.3749	26.6208	24.1685	22.6083	21.8438	9.94833	15.7215	29.6112	22.6248	23.7587	28.4832	18.8093	14.1813	59.0626	23.6422	20.5053	17.0358	5.73119	15.057	28.5979	14.3797	23.2658	22.8982	33.4511	26.298
CCDC24	2.77853	0.210734	1.21581	0.118901	1.17981	1.00088	0.525553	0.572656	1.41384	0.35631	1.54146	0.769923	1.24908	0.730177	0.905718	0.647892	1.53605	0.370344	1.07355	0.398309	0.307273	0.83063	0.542805	0.403486	0.907033	0.618011	2.5784	0.355812
RP5-1198O20.4	0.14708	0.122611	0.00572682	0.00183717	0.233984	0.0885493	0.00176946	0.127294	0.458861	0.0126495	0.842368	0.00285862	0.258515	0.000434522	0.745895	0.000804981	0.388318	0.103332	0.715283	0.00529017	0.469931	0.00135537	0.452268	0.285211	0.127881	0.208699	0.310231	0.102197
KLF17	0.00721573	0	0	0	0.0093208	0	0	0	0.0115197	0	0.120687	0	0.0400884	0	0	0	0.1296	0	0.0669675	0	0.226218	0	0	0	0	0	0.0240902	0
DMAP1	6.20569	6.61295	4.89779	4.87804	10.7644	10.6668	8.56794	7.60919	7.34145	6.01616	5.00523	10.2423	6.57052	7.7321	6.78038	6.43378	6.32372	8.02114	5.78704	10.5307	7.22775	6.10735	6.91922	8.07314	7.72263	8.88384	7.81191	8.44621
RNU6-369P	0	0	0	0	0	0	0	0	0	0	0	0	0	0	0	0	0	0	0	0	0	0	0	0	0	0	0	0
RNF220	22.7799	16.5791	9.107	19.2119	26.9255	18.5043	16.4039	18.604	19.0292	19.7989	8.35911	18.4068	13.9753	19.1782	14.1556	11.9715	32.1206	22.4764	21.4719	19.6153	8.62451	20.0645	23.2222	22.3712	18.5814	15.8281	22.1675	23.7928
C1orf228	0.422164	0.0364315	0.964726	0.233803	2.27466	0.486482	1.03634	0.324738	1.34901	0.258487	0.615046	0.240272	2.23298	0.44385	0.86691	0.276731	0.201075	0.0957925	0.304564	0.0149394	5.53844	0.463892	1.51307	1.11582	0.59745	0.141894	0.156216	0.350071
KIF2C	22.799	5.24574	15.7077	3.10027	12.3088	3.88758	9.69374	7.66861	20.6593	5.63219	8.20354	7.85643	4.82634	3.9046	8.5759	3.66746	25.6056	4.42725	14.6734	3.83624	4.93886	5.04731	23.579	9.03699	11.8706	6.36997	15.8713	4.76022
RPS8	807.097	1973.22	1174.93	2200.14	1374.57	1940.51	938.51	2125.42	1119.81	1828.15	976.058	2267.85	867.942	1265.04	1283.29	1176.87	1304.81	2695.26	630.176	2203.45	815.323	1204.95	2238.9	1335.62	726.888	1285.63	815.24	1981.71
PLK3	5.7682	18.7828	124.456	13.8332	8.13546	5.80651	24.8304	45.632	5.66029	77.467	12.4032	24.8196	26.8725	12.6841	7.01285	3.7535	12.1773	15.5021	3.39559	13.2668	18.5354	4.38195	5.25334	10.5391	8.35973	8.8187	7.28425	10.9759
BTBD19	0.569723	0.485466	12.3012	0.358578	0.383751	0.519651	2.03218	0.478927	1.74472	0.193067	2.05546	0.856945	2.9348	0.577582	1.0047	1.21152	1.72141	0.544416	0.399751	0.644656	2.95206	0.454156	0.665081	0.417072	1.21704	1.27203	0.599467	0.929722
RNA5SP47	0	0	0	0	0	0	0	0	0	0	0	0	0	0	0	0	0	0	0	0	0	0	0	0	0	0	0	0
CCNB1IP1P1	0.0950484	0.0533847	0	0.127558	0	0.0776763	0.178118	0.0553828	0.0425823	0	0.144947	0.0692013	0	0	0.277716	0.116855	0.0422966	0	0.159821	0	0.178708	0.0660591	0.0652548	0.0402479	0.0894383	0.12111	0	0.0451165
UROD	28.1834	34.1007	14.0672	24.6479	32.3976	32.5357	37.07	32.2123	26.7639	30.8225	15.6365	29.4186	23.0338	21.8828	29.1196	19.8037	60.5667	23.1872	15.9599	25.8314	10.658	20.9186	31.5525	23.3313	18.7463	20.948	26.4942	21.604
HPDL	1.81519	1.08181	0.2316	0.474708	0.722059	1.66192	0.147653	0.939452	0.455813	1.71995	0.140061	1.09171	0.304398	0.725856	3.92606	0.986226	5.99931	0.764674	5.13875	0.565205	0.519937	0.682924	1.02516	1.36645	0.0743067	0.125347	3.70068	0.629759
TOE1	8.76138	2.82454	2.17033	2.75339	4.55132	3.873	2.59171	3.30726	6.09573	3.53278	2.00952	2.87633	2.45301	2.91556	2.64648	2.4505	3.67255	2.39365	4.89719	2.00245	3.2477	2.57904	5.17679	3.46129	2.47311	2.57948	3.04986	3.32121
RP11-291L19.1	0.132067	0	1.1829	0.130719	0	0.155417	0	0.226372	0	0	0.19656	0	0.587122	0.178713	0	0.469702	0	0	0.650976	0	0.356768	0	0.133907	0.175067	0	0.246688	0.0745727	0.0889278
MMACHC	2.53893	0.501704	0.61639	1.56872	1.2632	0.905951	0.767575	1.56729	1.2904	0.717523	1.12917	1.33777	0.68977	1.23407	2.25013	1.25273	2.2331	1.07029	1.82359	1.23248	0.87571	1.45138	1.98224	1.62528	1.84866	1.46504	1.80035	1.73782
HMGB1P48	0	0	0	0	0	0	0	0	0	0	0	0	0	0	0	0	0	0	0	0	0	0	0	0	0	0	0	0
AKR1A1	86.7825	142.293	27.1155	52.1709	103.924	199.967	57.253	232.277	62.4778	227.755	34.0386	156.653	42.7295	59.4903	52.8869	111.946	49.8333	75.5099	49.3432	65.7204	58.1822	115.817	81.2585	96.0171	48.8897	87.0188	40.5553	58.2177
NASP	40.6497	20.7043	36.1698	17.0208	32.3256	24.802	21.5202	24.0546	60.0232	19.34	18.1252	27.1549	20.5625	21.018	18.1048	12.9113	34.9883	18.5084	26.6033	19.8217	18.2279	28.6951	44.5538	30.7427	45.7	23.8667	31.0643	27.1891
TMEM69	16.9804	7.14093	5.76692	9.09378	11.774	10.8645	7.33183	16.0343	9.87783	5.57822	9.15812	15.8679	7.29376	11.9707	11.9941	6.60128	12.9129	11.3284	18.1367	10.4871	5.58406	13.4143	18.6525	13.3494	22.8549	9.35256	14.113	12.5181
RP11-630I5.1	0	0.0742374	0	0	0.0473381	0	0	0	0	0	0	0	0	0	0	0	0	0	0.0740269	0	0.123842	0	0	0	0	0	0.0259544	0.0312123
MAST2	4.21276	0.983711	2.54579	1.99241	2.69536	2.62064	4.20578	2.2576	5.9161	1.42677	4.79577	2.1937	3.53638	2.2689	3.72528	1.88559	5.51662	2.08223	4.76438	2.51087	2.97037	2.93509	4.7488	2.76163	3.82926	2.94927	3.63454	2.43966
RP4-533D7.4	0	0	0	0	0	0	0	0	0.0592769	0	0.0669973	0	0	0.0214295	0.0226176	0.038172	0	0	0	0	0	0	0.0457959	0.0194712	0	0.0148022	0	0
RP4-533D7.3	1.29976	0	0	0	0	0	0	0	0.441827	0	0	0	0	0	0.447962	0	0	0.431816	0	0	0	0	0	0	0	0.293648	0	0
RP4-533D7.5	0.146017	0.00826355	0	0	0.382708	0.143693	0.0276597	0	0	0	0.00749356	0	0.0228298	0	0.52344	0.0242447	0.0799455	0	0.0165173	0	0.323778	0	1.14993	0.327074	0.0278672	0.123229	0.143368	0.0823411
TSPAN1	4.2578	4.33315	3.79668	0.518499	3.83429	114.492	4.45902	0.959461	0.174862	1.03173	6.77511	0.574501	1.54416	0.21669	46.0788	27.5642	29.1633	1.60391	1.10944	1.21545	0.762164	33.2514	6.67122	2.18591	2.39618	1.52924	11.0652	0.245194
LURAP1	0.152404	1.14054	0.449214	0.695084	0.289221	0.769315	0.143426	0.489993	0.119807	0.526688	0.413977	0.420344	0.236139	0.247377	0.711133	0.693757	1.68984	0.527876	0.0874379	0.893635	0.144098	0.664044	0.789645	0.751248	0.144155	0.647178	0.515271	0.568121
RAD54L	4.25584	0.639002	3.71659	0.786566	2.01104	0.9707	1.60522	1.31614	2.71458	0.98577	2.51209	1.45391	1.95754	0.983228	1.68535	1.07402	3.60139	0.573746	4.57428	0.681472	1.1989	0.947264	4.73251	1.44185	1.10066	1.11502	2.20385	1.03465
UQCRH	336.647	365.444	228.636	236.363	276.103	364.884	242.06	417.898	213.831	299.864	368.726	585.432	235.189	201.952	302.682	208.574	208.848	284.488	235.713	170.52	165.783	209.833	360.523	189.075	223.011	315.23	208.581	269.111
NSUN4	9.1784	8.05339	4.02625	8.04125	7.4118	7.79584	6.06834	7.84706	7.77423	7.33789	5.45424	7.97522	2.58471	6.89806	5.36719	4.79637	8.15333	8.185	7.39486	6.68106	4.87598	6.43339	7.9151	6.48312	7.52288	7.18426	6.76706	7.22019
RP4-603I14.3	0.103451	0	0	0.205736	0	0	0	0.178281	0	0	0.15499	0	0.465048	0.140862	0	0	0.0682067	0	0	0.264273	0	0	0.10533	0.135431	0	0.388925	0.177481	0.141463
FAAH	1.45102	4.97405	0.0195364	3.63395	1.06968	7.5749	3.18491	4.58906	0.282265	2.92225	3.07404	3.50096	1.31851	2.4958	0.514923	3.40173	0.972002	4.24316	2.10731	5.10671	0.918178	5.57789	2.43391	2.96251	1.68904	4.31692	1.65294	3.70272
RP5-1109J22.1	0.00161875	0.0109695	0.0143399	0.0350222	0	0.0040197	0.133673	0	0.00434318	0	0.0530924	0.155673	0	0.113028	0.153585	0.00603833	0.0476281	0	0.178448	0.178008	0.0982358	0.00339294	0.180534	0.0885017	0.00462771	0.0664506	0.041133	0.176203
LINC00505	0.000808455	0.00410949	0	0.00163614	0	0.00100413	0.00458733	0	0	0	0.00248513	0.00178706	0	0.00450625	0.00356595	0.00201111	0.00108515	0	0.00273866	0.00220461	0	0	0.0108777	0.0020283	0.00231202	0.000778258	0	0.000586106
DMBX1	0.0078788	0	0	0	0.0513708	0.00986378	0.0594519	0	0	0	0.112352	0	0.0847702	0.0219235	0	0.00977755	0.229108	0.0225387	0.0399701	0	0.0224506	0	0.0162916	0	0.0224648	0	0.0474892	0
MKNK1-AS1	0.0020581	0.00116208	0	0.00948252	0.00224156	0.00340824	0.00259537	0.00120662	0.0125962	0	0.00316311	0.00151595	0.00642954	0.000955954	0.00201752	0.00597393	0.006289	0.000982899	0.0170251	0	0.00392415	0.00143818	0.000710011	0.00344213	0.0039244	0.001321	0.00164693	0.00776411
TEX38	0.102103	0.0863678	0.256657	0.0643457	0.0282883	0.005802	0.0353588	0.0164479	0.0697705	0.0325423	0.136813	0.111645	0	0.045601	0.064166	0.0938812	0.034251	0.0425832	0.0679852	0.0381812	0.379699	0.0532186	0.0312583	0.0767917	0	0.029861	0.0787343	0.0899333
EFCAB14-AS1	6.87312	6.6086	2.44466	9.60713	4.99683	7.27137	3.29891	6.51437	6.85241	9.53257	2.77903	7.47263	3.06252	6.34563	2.839	4.46227	6.29806	8.53787	3.75477	9.39504	3.50415	8.71175	5.14208	7.97361	5.88512	6.43926	5.84494	7.69787
RP11-8J9.5	0	0	0	0	0	0	0	0	0	0	0	0	0	0	0	0	0	0	0	0	0	0	0	0	0	0	0	0
CYP4B1	1.29627	16.2255	0.168669	1.67002	0.531779	2.91611	0.377668	37.5697	0	27.8776	0.000536032	44.9513	0.00163424	0.638407	9.10412	43.5409	0.0492041	10.0183	0.449593	3.89223	0.167793	28.776	3.79809	17.3061	0.000997464	7.41445	2.03832	4.60845
RP11-346M5.1	0	0.105416	0	0	0	0	0	0	0	0	0	0.0456515	0	0	0	0.025693	0	0	0	0	0	0	0.128831	0.0263225	0	0	0	0
CYP4X1	0.578187	2.73267	0	1.05801	2.28559	4.2141	0.221956	3.69033	0.0279521	0.363046	0.0792292	3.03687	0.00812527	0.461574	4.3456	2.87406	0.0457858	0.735214	0.617122	0.842109	0.0282325	3.9905	10.3808	4.89589	1.02578	3.46352	1.62885	0.758504
CYP4Z1	0.00126799	0.106193	0	0.0132642	0.202891	0.336614	0	0.0438849	0.00113395	0.176289	0.00259872	0.0869479	0	0.0353321	0.296022	0.348228	0.000851043	0.0187636	0.0415001	0.0332545	0.0699116	0.131391	0.81399	0.269754	0.00604466	0.172063	0.0252977	0.00915442
CYP4A22	0.00352701	0	0	0.00356838	0.00959887	0.0281927	0.0200072	0.00310137	0.00709744	0	0.0235925	0	0.00825966	0.00491374	0.0259233	0.0482384	0.00118334	0.0194617	0.0119451	0	0	0.0328941	0.0716328	0.0154913	0.0302476	0.0356423	0.0500388	0.0110799
LINC00853	0.231037	0.255951	0	0.116444	0.488877	0.314871	0.080325	0.712457	0.0931061	0	0.26068	0.938287	0.39613	0.143092	0.335892	0.170974	0.317815	0.304618	0	0	0	0.352928	0.112245	0.107736	0.130986	0.310112	0.450178	0.18024
RP1-18D14.7	0.0357607	0.0561677	0	0.00559084	0.0120228	0.0753616	0.0675631	0	0.00741993	0	0.0509317	0.00986687	0	0.0538795	0	0.0343479	0.0119923	0.0316547	0	0.0486416	0.0382855	0.0374589	0.00571872	0.0138996	0.0946925	0.0171976	0.0231704	0.0161991
CMPK1	69.7202	115.82	28.1367	73.3817	43.2382	105.598	34.3327	120.946	31.9475	183.67	20.6778	79.5115	23.6613	55.0078	35.1489	40.6078	38.9173	66.5591	20.3582	62.3026	16.7627	67.9114	45.0536	62.361	70.5931	55.3845	42.1279	60.3061
FOXE3	0	0	0	0	0.0127847	0	0	0.0206866	0.0316444	0	0.0180653	0	0	0.0163834	0	0	0.0157903	0.0168396	0.0199122	0	0	0	0.0121774	0	0	0.011317	0.00703624	0.00849007
FOXD2	0.0617044	0.0241099	0.0841179	0.0191988	0.190976	0.0294271	0.439376	0.133477	0.401233	0.0330103	0.393545	0.0628552	0.199833	0.0726899	0.292864	0.0943182	0.455212	0.0407663	0.160639	0.0774591	0.108394	0.0198867	0.196378	0.0477093	0.18972	0.0593442	0.207546	0.0411971
AL356458.1	0	0	0	0	0	0	0	0	0	0	0	0	0	0	0	0	0	0	0	0	0	0	0	0	0	0	0	0
ATP6V0E1P4	0	0	0	0	0	0	0	0	0	0	0	0	0	0	0	0	0	0	0	0	0	0	0	0	0	0	0	0
RP11-543D5.1	0	0	0	0	0	0.00180189	0	0	0.493025	0.0237898	0	0	0	0	0	0.00180449	0	0	0	0	0	0	0	0	0	0	0.000870604	0
RP11-330M19.1	0.0130267	0.126213	0	0.0131537	0.028247	0.0395547	0	0.0685736	0	0.180605	0	0.0859775	0	0.0444642	0.0469255	0.0396302	0.0214265	0.0609396	0	0	0	0.109001	0.0134562	0.0402793	0.0370634	0.0102381	0.0254697	0.0153674
RP4-683M8.2	0	0.00268873	0	0	0	0	0.113681	0	0	0	0	0	0	0	0	0.00789369	0.00106499	0.0022738	0	0	0.0963825	0	0.00164241	0.0786944	0.00453723	0.00152751	0.000952092	0.00115005
CYP46A4P	0	0	0	0	0	0	0	0	0	0	0	0	0	0	0	0	0	0	0	0	0	0	0	0	0	0	0	0
AL109659.1	0	0	0	0	0	0	0	0	0	0	0	0	0	0	0	0	0	0	0	0	0	0	0	0	0	0	0	0
RP5-1024N4.2	0	0	0	0.030117	0	0	0	0	0	0	0.0456368	0	0	0	0	0.0367997	0	0	0	0	0	0	0	0	0	0	0	0.0213198
SLC5A9	0.0674247	0.426356	0.0159523	0.136007	0.0583141	0.0644923	0.0324442	0.0423208	0.0416114	0.0124262	0.0954859	0.0940223	0.163132	0.0811075	0.0341663	0.0896064	0.052947	0.172521	0.0841404	0.345406	0.132824	0.198251	0.0581036	0.0437107	0.0332237	0.0726731	0.0386131	0.337534
RNU6-723P	0	0	0	0	0	0	0	0	0	0	0	0	0	0	0	0	0	0	0	0	0	0	0	0	0	0	0	0
RP11-329A14.1	0.0783069	0.198349	0.173696	0.157965	0.0211745	0.144728	0.0736385	0.0343046	0.0525837	0.270716	0.149729	0	0.273065	0.027163	0.114686	0.41102	0.104762	0.195366	0.099035	0.158195	0.222046	0.122713	0.0808001	0.222714	0.111089	0.150095	0.0465718	0.0701857
RNU4-61P	0	0	0	0	0	0	0	0	0	0	0	0	0	0	0	0	0	0	0	0	0	0	0	0	0	0	0	0
RP11-141A19.1	0	0.00130443	0	0	0.125703	0.00133889	0	0	0	0	0.000709977	0	0	0.000858248	0.00316938	0.00153227	0.000206668	0.00044131	0.0075632	0.000840003	0	0.000322773	0	0.000386143	0	0.0371152	0.00120147	0.000893235
RP11-141A19.2	0	0	0	0	0	0	0	0	0	0	0	0	0	0	0	0	0	0	0	0	0	0	0	0	0	0.00675614	0	0
ZNF859P	0	0.01766	0	0	0	0	0	0	0	0.0703069	0	0	0	0	0	0	0	0	0	0	0	0	0.0053938	0	0	0.00501512	0.00705702	0.00377149
AL645730.1	0	0	0	0	0	0	0	0	0	0	0	0	0	0	0	0	0	0	0	0	0	0	0	0	0	0	0	0
AL645730.2	0	0	0	0	0	0	0	0	0	0	0	0	0	0	0	0	0	0	0	0	0	0	0	0	0	0	0	0
MTND2P29	0	0	0	0	0	0	0	0	0	0	0	0	0	0	0	0	0	0	0	0	0	0	0	0	0	0	0	0
ELAVL4	0.279531	0.0811416	0	0.100993	0.10136	0.0827351	0.14646	0.381433	0	1.31736	0.0289521	0.123449	0.00193507	0.217397	0.315728	0.111535	0.0726504	0.0388886	0.0435719	0.0799614	0.0529349	0.23468	0.459583	0.125088	0.187644	0.147027	0.0636008	0.1051
RP11-183G22.1	0	0	0	0	0	0	0	0	0	0	0	0	0	0	0	0	0	0	0	0	0	0	0	0	0	0	0	0
RP5-850O15.3	0.0742442	0.138858	0.219246	0.100145	0.0599834	0.0781663	0.0978295	0.0711114	0.223677	0.063793	0.23505	0.119268	0.168565	0.131641	0.0867722	0.388755	0.0301907	0.116553	0.207651	0.183879	0.407457	0.150885	0.0651842	0.138371	0.172223	0.184029	0.0857663	0.193879
RNU6-1026P	0	0	0	0	0	0	0	0	0	0	0	0	0	0	0	0	0	0	0	0	0	0	0	0	0	0	0	0
RNU6-1253P	0	0	0	0	0	0	0	0	0	0	0	0	0	0	0	0	0	0	0	0	0	0	0	0	0	0	0	0
PHBP12	0.826298	0.612457	0.587203	0.332598	0.462496	0.404931	0.61913	0.288801	0.533114	0.227328	1.1085	0.649383	0.611322	0.731514	0.772362	1.29965	0.242626	0.798098	0.27779	0.617771	0.558949	0.275589	0.544476	0.756193	0.27975	0.50521	0.703117	0.470288
MRPS6P2	0.103451	0	0	0	0	0	0.189823	0	0.139661	0	0.309979	0	0	0.281724	0	0.247753	0.0682067	0	0	0	0.565534	0.213061	0.210659	0.270862	0.283598	0.0972312	0.11832	0.141463
CDKN2C	16.439	24.9454	3.25385	8.56362	10.4243	11.4694	3.39521	10.6243	10.6793	8.22296	3.05352	17.4228	4.11466	6.59738	1.82098	10.2361	6.04768	8.70466	1.71423	8.05953	5.88406	10.1163	10.7259	10.948	4.59272	13.6543	8.22134	10.233
MIR4421	0	0	0	0	0	0	0	0	0	0	0	0	0	0	0	0	0	0	0	0	0	0	0	0	0	0	0	0
C1orf185	0	0.000794349	0	0.000474389	0.0905148	0.102688	0	0	0	0	0	0	0	0	0	0.103831	0	0	0	0	0	0	0	0	0	0	0	0
AL162430.2	0	0	0	0	0	0	0	0	0	0	0	0	0	0	0	0	0	0	0	0	0	0	0	0	0	0	0	0
AL162430.1	0	0	0	0	0	0	0	0	0	0	0	0	0	0	0	0	0	0	0	0	0	0	0	0	0	0	0	0
RNF11	77.477	90.3228	61.1007	113.314	49.3297	108.545	61.5008	193.276	19.7806	216.725	27.7961	192.812	40.2024	97.6507	66.3974	54.2847	57.7781	127.057	24.6592	82.0798	15.842	68.7687	37.0784	87.88	137.317	120.324	76.7715	109.962
RP11-275F13.1	0.146144	0.197454	0.487537	0.156866	0.0362402	1.29116	0.103428	0.369554	0.103466	0.554855	0	0.775203	0	0.350643	0.125025	0.445178	0.0442423	0.198823	0.187456	0.0864964	0.0404867	0.375342	0.090916	0.192599	0.011105	0.633053	0.175451	0.397103
RP11-275F13.3	0.0811263	0.182413	0.720269	0.163442	0.233365	0.199287	0.355225	0.0946298	0.690359	0	0.536733	0.0591708	0.501393	0.374576	0.237265	0.632776	0.144522	0.115421	0.0455202	0.362437	1.45206	0.451431	0.0557386	0.308585	0.152972	0.362192	0.128204	0.0772238
RNU6-877P	0	0	0	0	0	0	0	0	0	0	0	0	0	0	0	0	0	0	0	0	0	0	0	0	0	0	0	0
RP11-253A20.1	0.0415885	0	0.371678	0.125615	0.0446285	0	0.0263193	0	0.05593	0.0968075	0	0.0904923	0.130209	0.0582269	0	0.100331	0	0.0199474	0.0697675	0	0.35261	0.0865628	0	0.10205	0	0.0536268	0.024476	0.0402004
RP11-191G24.1	0.457682	0.743061	0.0483496	0.0155667	0.22632	0.258733	0.804979	1.35127	1.37959	0.718508	0.66956	1.38416	0.0302296	0.321803	0.792006	0.0327155	0.00333047	0.0149341	0.00420272	1.08965	1.78612	0.00936272	0.225161	0.136435	0.0184507	0.199687	0.171543	0.515444
OSBPL9	19.811	22.0925	25.9376	12.3193	23.6675	22.5345	20.7984	19.0291	26.294	29.1287	15.6725	20.2893	17.414	13.3493	18.9015	18.3162	33.1939	14.9747	16.0829	13.8795	16.1686	16.4087	24.0452	18.5469	26.4858	20.8181	21.0138	10.1606
RP4-657D16.3	2.78023	2.41423	6.2247	2.38094	2.01999	2.33074	3.37196	2.78927	2.27451	3.66058	4.63702	4.40244	4.37298	2.10674	2.63424	2.0151	1.35235	3.63017	2.13045	3.08414	5.54306	1.5836	2.1721	1.84459	2.53673	2.15153	2.74858	3.08204
RP4-657D16.6	0.364297	0	3.2716	0	0.186489	0.21043	0	0	0.493732	0	0.804108	0.376304	0.794456	0.487574	0.258168	0.212362	0.118615	0	0.295895	0.444758	1.93028	0.370671	0.183475	0	0	0.336614	0.100701	0.358774
TSEN15P2	0.219605	0.182445	2.94549	0.218141	0.345172	0	0.402226	0	0.593172	0	0.985561	0.465715	1.47712	0.447908	0.315794	0.524745	0.072319	0.76396	0.181321	0	2.39466	0.451819	0.335072	0.144142	0	0.206108	0.0626135	0.224448
Y_RNA	0	0	0	0	0	0	0	0	0	0	0	0	0	0	0	0	0	0	0	0	0	0	0	0	0	0	0	0
RNA5SP48	0	0	0	0	0	0	0	0	0	0	0	0	0	0	0	0	0	0	0	0	0	0	0	0	0	0	0	0
RP11-91A18.1	0	0	0	0	0	0	0	0	0	0	0	0	0	0	0	0	0	0	0	0	0	0	0	0	0	0	0	0
RN7SL290P	0	0	0	0	0	0	0	0	0	0	0	0	0	0	0	0	0	0	0	0	0	0	0	0	0	0	0	0
RP11-91A18.4	1.42965	1.20362	0.94848	1.22246	1.53806	0.918893	0.803386	0.56164	2.20972	1.96543	1.0869	1.09142	0.824592	0.889517	1.66977	0.74821	1.83673	0.711177	0.839417	1.0481	1.50772	0.818388	0.919914	0.864375	0.402378	0.785275	1.03381	0.788861
TXNDC12-AS1	0.0935224	0.0225862	0	0	0.0289665	0.0330108	0.0503491	0.0234409	0.0358725	0	0.102345	0	0.124554	0.167076	0.117554	0.115773	0.0357869	0.0572385	0.0451244	0.0361336	0.151962	0.055892	0	0.0336907	0.0760122	0.0256462	0.0318783	0.028844
BTF3L4	36.6464	42.2452	32.788	34.4355	25.6539	37.3723	30.2494	34.5245	19.3257	44.5552	23.3312	40.3432	25.2195	29.4137	34.241	19.9143	28.0091	41.0245	18.5021	33.3199	15.2837	25.9447	35.025	21.3056	31.1808	37.8223	22.9836	35.2315
ZFYVE9	8.30924	11.3223	3.70419	11.3302	2.38146	7.69001	5.66205	8.13542	1.13396	11.5898	3.88978	9.50085	2.7268	4.95672	5.39385	4.85628	7.77742	11.9302	6.2876	10.8333	0.7929	8.62354	5.70398	5.51663	9.55249	6.47643	4.83401	9.23784
RP11-155O18.6	0.563614	0.313051	0.83886	0.187106	0.197922	0.112213	1.03701	0.324361	0.38022	0.63112	0.705262	0.801529	0.423858	0.384519	0.948526	0.338599	0.186094	0.787531	0.467043	0.724078	1.03117	0.387536	0.478899	0.122473	0.516968	0.530867	0.323705	0.129123
PLA2G12AP1	0.264428	0.266317	0	0.159112	0.0565229	0.257016	0.196966	0.460266	0.640553	0.360949	0.160441	0.114577	0	0.21848	0.307702	0.19352	0	0.224143	0.265454	0.418276	0.443259	0.10986	0.217103	0.203319	0.443946	0.352019	0.0619178	0.185989
PRPF38A	13.8721	12.6946	10.4911	14.2367	13.8097	10.3474	8.69783	15.0657	18.0368	14.1006	5.04528	12.6267	7.10272	9.08889	9.8953	7.97636	11.2116	12.3034	8.24219	11.8894	9.16302	11.654	11.8813	11.9698	14.2935	10.7542	10.318	13.0976
RP11-25O10.2	0.146208	0.122268	0	0.0730613	0.0775737	0	0	0	0.591034	0	0	0	0.332604	0.200422	0	0.354017	0.0484461	0.102715	0.121738	0.190276	0.202432	0.151329	0.299129	0.188951	0	0	0.127173	0.050831
EEF1GP7	0	0	0	0	0	0	0	0	0.0533341	0	0	0	0	0	0	0	0.0264381	0	0	0	0.111463	0	0	0	0	0	0.0467282	0
GPX7	1.31336	0.411594	1.30657	1.81124	5.18647	2.15754	2.49744	0.6725	13.836	0.834467	2.21993	0.573564	5.25928	3.09201	1.40215	2.98572	6.80838	1.4766	4.89277	0.761008	5.06455	1.09812	30.3103	3.10017	2.83104	0.790225	2.7736	1.48321
FAM159A	0.199496	0.153662	0.00524364	0.0537465	3.37178	0.0202285	0.631402	0.255544	4.27342	0.251312	0.00808208	0.00387361	0.912921	0.849774	0.404174	0.441858	0.125003	0.105222	0.0613626	0.107172	2.21906	0.0750932	0.866321	1.31444	0.215673	0.198401	0.263069	0.0821052
NDUFS5P3	0	0	0	0	0	0	0	0	0	0	0	0	0	0	0	0	0	0	0	0	0	0	0	0	0	0	0	0
RN7SL62P	0	0	0	0	0	0	0	0	0	0	0	0	0	0	0	0	0	0	0	0	0	0	0	0	0	0	0	0
ZYG11B	7.14897	10.1213	3.48513	10.3359	4.30898	7.66405	4.608	9.96405	6.31015	9.35746	5.93912	11.695	3.41592	4.83208	4.68914	6.06955	8.46946	9.88312	3.71303	7.15175	3.54663	7.20933	4.42425	7.15444	4.99196	7.77088	5.44788	8.06676
ZYG11A	0.259383	0.90144	0.632048	0.243377	0.280727	0.101763	0.095569	0.705764	2.48889	1.55403	0.0457304	0.449906	0.142432	0.121335	0.6727	0.400376	0.904156	0.305095	0.969265	0.179491	0.782868	0.139083	2.41587	0.393648	0.046726	0.254838	0.997783	0.110358
RP4-631H13.6	0	1.35732	0	0	0	0.918566	1.42171	1.39234	0	5.0932	1.19961	0	0	2.15447	1.14484	2.74595	0	0	1.30663	0	0	0	0	2.73825	1.98194	2.32808	0	0
SCP2	49.9724	152.816	23.0582	90.0936	51.5791	115.454	31.6648	154.816	40.504	236.156	13.0716	114.211	23.5837	63.3238	52.7245	49.9508	42.8203	91.891	21.6171	86.3736	23.7194	84.9316	43.9931	70.8063	75.9215	78.9275	49.8305	76.1057
PODN	0.287697	1.19743	0.066666	0.235388	0.446265	0.931342	0.31685	0.147285	0.371986	0.156839	0.142403	0.094898	0.0404016	0.500945	0.0110435	1.16301	0.563188	0.191215	0.0658699	0.277866	0	1.08612	0.108865	0.377251	0.128421	0.227524	0.342737	0.233817
RP11-334A14.8	0	0.0212008	0	0.00559372	0.0135969	0	0	0	0	0	0	0	0	0	0	0.015527	0.0251938	0	0.0211792	0	0.0356681	0	0	0	0.0157902	0	0	0
CPT2	5.65714	6.33635	1.03429	5.16406	4.9237	6.76653	4.18659	8.58374	4.4533	3.95217	2.92029	6.01564	2.41544	4.12737	2.87612	5.569	5.04932	4.07781	2.65665	3.52472	2.68261	4.40077	3.79461	6.54547	3.57588	4.87805	4.64985	4.60779
RP5-1024G6.7	0.056227	0.0105752	0	0.037895	0.01358	0.00774157	0.0471883	0.010977	0.0335341	0.0434232	0.0479441	0.0275611	0	0.00869485	0.128452	0.0542822	0.025133	0.00893924	0.0422723	0.0169755	0.0356436	0.0130842	0.0904449	0.0235629	0.0356509	0.00600634	0.033655	0.0135442
RP5-1024G6.5	0.316516	0.141187	0.184342	0.34196	0.185761	0.336913	0.197284	0.480979	0.113031	0.0371249	0.291821	0.327909	0.0249709	0.188748	0.475552	0.313176	0.481256	0.571906	0.251497	0.339687	0.200736	0.351576	0.421001	0.164605	0.298274	0.365124	0.453943	0.319474
RP4-784A16.1	0.722437	0.142932	0	0.0853884	0.0455878	0.103714	0.0793807	0.121033	0.484307	0	0.210772	0	0.587243	0.295296	0.247783	0.10407	0	0.120413	0.690692	0.112783	0.379108	0	0.0436867	0.0542255	0.193874	0	0.0749986	0.120276
RP4-784A16.2	0.605866	0.0703577	0.371884	0.0426746	0.130941	0.052204	0.238891	0.0794182	0.416164	0.0976309	0.151079	0	0.198741	0.215319	0.103296	0.174373	0.0836206	0.116563	0.475803	0.111068	0.280363	0.117873	0.116412	0.0533115	0.0400692	0.121689	0.117626	0.0405414
RP4-784A16.4	0.364171	0.0262243	0.274705	0.0783109	0.0959165	0.0383809	0.146246	0.0816599	0.374346	0.0538232	0.0475514	0.0489046	0.325809	0.11858	0.161647	0.0480604	0.0453799	0.0110822	0.550295	0	0.242971	0.0486697	0.0720936	0.0292414	0.0629522	0.0640236	0.0834199	0.0503495
RP4-784A16.5	0.013197	0.00447066	0	0.0053399	0.147789	0.0644096	0.0449046	0.00928184	0.937173	0	0.0790524	0.114855	0.0370727	0.171097	0.00775833	0.00656121	0.0405693	0.00756072	0.106575	0	0.0226247	0.00553126	0.0680637	0.0298206	0.0150846	0.0203177	0.0158258	0.00573426
DMRTB1	0	0	0	0	0.0132947	0	0	0	0	0	0	0	0	0	0	0	0	0	0	0	0	0	0.00559068	0	0	0	0	0
AL049745.1	0	0	0	0	0	0	0	0	0	0	0	0	0	0	0	0	0	0	0	0	0	0	0	0	0	0	0	0
RP4-654H19.2	0	0	0	0	0	0	0	0	0	0	0	0	0	0	0	0	0	0	0	0	0	0	0	0	0	0	0	0
DIO1	0.133681	0.241685	0.126764	0.117921	0.15618	0.248809	0.188629	0.247768	0.1931	0	0.261507	0.163612	1.16804	0.107678	0.11306	1.16874	0.0911941	0.130242	0.0241125	0.0148325	0.281934	0.119627	0.19899	0.479016	0.148148	0.0961746	0.0947406	0.115993
LRRC42	17.0298	12.8317	8.87922	10.1815	13.7877	12.8055	17.0849	14.9333	10.0593	11.493	9.79808	11.3692	10.6872	7.63979	13.6835	6.22841	20.9515	9.83221	8.84093	10.1016	2.66386	9.96333	13.9874	8.95146	9.60841	9.79954	12.5162	9.89219
AL353898.1	0	0	0	0	0	0	0	0	0	0	0	0	0	0	0	0	0	0	0	0	0	0	0	0	0	0	0	0
AL161915.1,TCEANC2	2.05846	2.13866	1.09139	3.13048	2.29342	2.11914	2.21538	2.88906	3.44108	2.12792	1.08515	3.5195	2.20129	1.84669	1.622	2.35922	1.7883	3.11799	2.04683	3.58676	2.31144	2.34901	1.87633	1.89169	2.153	2.53626	1.71424	2.81458
MRPL37	64.3549	25.5203	17.6758	34.7287	42.3395	40.2773	35.0408	50.6421	41.8965	21.9154	30.4202	61.1804	28.2188	35.8388	34.5273	23.1652	54.0738	37.3448	39.6622	30.0659	10.7921	28.2446	42.9115	31.3959	31.0584	33.7019	38.4262	39.4777
SSBP3-AS1	0.0743653	0.0836394	0	0.0499596	0.0535226	0.0914265	0.186194	0.173566	0.33302	0	0.492283	0.217147	0.575039	0.171768	0.108796	0.366652	0.0331326	0.0705781	0.0417487	0.0665437	0.350629	0.206987	0.12778	0.0314008	0.210534	0.237275	0.117647	0.177202
RP5-997D24.3	0.0451838	0.0762581	0.105261	0.0227749	0.0244092	0.0827673	0.0895181	0.0208354	0.0324113	0	0.103116	0	0.221488	0.0330023	0.363645	0.168852	0.0159039	0.0678422	0	0	0.20268	0.0993547	0.0613251	0.087232	0.0640183	0.129183	0.0283466	0.0684066
RP4-705F19.1	0	0	0	0	0	0	0	0	0	0.0335295	0.00740258	0	0	0	0.00708273	0	0	0	0	0	0	0	0.170868	0	0	0	0	0
AC099796.1	0	0	0	0	0	0	0	0	0	0	0	0	0	0	0	0	0	0	0	0	0	0	0	0	0	0	0	0
RP5-866L20.2	0	0	0	0	0	0	0	0	0	0	0	0	0	0	0	0	0	0	0	0	0	0	0	0	0	0	0	0
SNORD112	0	0	0	0	0	0	0	0	0	0	0	0	0	0	0	0	0	0	0	0	0	0	0	0	0	0	0	0
HNRNPA1P63	0	0	0	0	0	0	0	0	0	0	0	0	0	0	0	0	0	0	0	0	0	0	0	0	0	0	0	0
ACOT11	2.59124	14.4112	0.496782	1.8873	2.71061	6.54101	13.4374	10.9538	0.481748	7.35931	2.59181	7.53906	3.16307	3.82774	3.54164	10.4709	2.68602	2.87952	0.983338	1.46134	0.304069	3.11585	1.66497	9.36385	3.00319	5.43079	4.02455	1.94832
MROH7,MROH7-TTC4,TTC4	15.9755	9.41575	5.61224	9.65564	11.5296	10.8298	16.6533	13.7482	12.0064	7.47284	8.16421	12.0012	7.05069	11.6713	8.26392	6.64057	11.0065	9.09461	13.7897	8.74888	4.77044	10.9796	11.7612	9.32597	27.9709	9.52347	12.0202	12.6093
RP11-67L3.2	0.219006	0.233913	0	0.128064	0.111083	0.342029	0.38681	0.530828	0.0773639	0.399751	0.0706714	0.253733	0.107541	0.144205	0.169098	1.77058	0.0231639	0.19763	0.331058	0.374541	0.299832	0.602956	0.0595461	0.188793	0.360967	0.59767	0.199573	0.274031
C1orf177	2.47102	15.4928	0.521316	0.84661	2.01379	5.40641	0.62764	13.1197	0.0225113	13.6153	0.00639578	8.38592	0.0698404	1.40081	0.453394	3.7763	0.0324989	1.65003	0.43499	1.37915	0.173826	4.48919	0.159199	3.27478	0.711195	2.8809	0.752558	0.518016
RP11-67L3.4,RP11-67L3.5	21.6041	31.7209	3.31477	22.1853	12.346	29.2713	10.6097	38.6104	2.03983	38.0052	3.59282	34.9773	4.47729	15.0792	9.36587	17.3624	9.81537	31.0692	10.5335	24.3425	1.15607	19.7734	4.6244	12.0166	4.53058	31.4075	9.3451	16.1504
TMEM61	0.114653	0.0386982	0	0.115575	0	0.141068	0.0861674	0.28108	0	0.158339	0.105138	0.100508	0	0.127169	0.0335602	0.169704	0.168626	0.163303	0	0.246522	0	0.38307	0.0236477	0.0290252	0	0.307422	0.0408471	0.0984589
BSND	0	0.00615546	0	0.0327136	0	0.144346	0	0.003195	0	0	0	0.229678	0	0.0180141	0	0.00803278	0.00433929	0	0.0092293	0.0175833	0	0.0542168	0.0200773	0	0	0	0	0.0374118
PCSK9	5.74574	0.602479	0.27961	0.706023	3.12891	1.13738	3.73889	2.00869	0.0613418	0.2571	0	3.32177	0.232255	0.588387	1.38903	0.756165	0.600572	1.10434	20.7161	0.745918	0.053563	2.07886	1.21205	0.628979	0.922628	3.76444	1.77134	0.914346
RP11-101C11.1	0	0	0.0117439	0.00134139	0.0480872	0.00164626	0	0.0023317	0.00177848	0	0.0683301	0	0.00621043	0	0	0	0	0.00189952	0	0	0.0037903	0	0	0.00332679	0.00379052	0	0.00159083	0
GOT2P1	0.0186884	0	0	0	0	0	0	0	0.0250974	0	0.0285933	0.0410242	0	0	0	0	0	0	0	0	0	0	0	0	0	0.0179143	0	0
RNU6-830P	0	0	0	0	0	0	0	0	0	0	0	0	0	0	0	0	0	0	0	0	0	0	0	0	0	0	0	0
RP11-466L17.1	0.000278485	0.00566301	0.00123334	0.0362437	0	0.0264753	0	0.000489916	0.000186781	0.0381655	0.00342475	0.000923612	0.00195781	0.00271686	0.00908971	0.00381114	0.000280382	0.00718459	0	0.0148151	0	0.00379512	0.000576524	0.00104774	0.0019916	0.000804378	0.000668725	0.0231026
RP11-90C4.1	0	0	0	0.0156621	0	0.00360485	0	0	0.000648797	0	0.000743427	0	0.00226649	0.000674018	0.00071116	0.000601649	0.000649232	0.00554518	0	0.00659596	0	0	0	0.00242654	0	0.00232815	0.000870911	0.00806623
RP11-90C4.3	0	0	0	0	0	0	0	0	0	0	0	0	0	0	0	0.00546227	0	0	0	0	0	0.00921294	0	0	0	0	0.00263454	0
RP1-158P9.1	0	0	0	0.0379423	0.00249537	0.00569162	0	0	0	0.0319207	0	0	0.174028	0.00638746	0	0.00855014	0	0	0	0	0	0.00480499	0.00237235	0	0.00655253	0.00441256	0.00274985	0.00498204
RP4-710M16.2	0	0	0.452138	0.102641	0.0598586	0.0680322	0	0	0.0342142	0	0.116691	0	0.118121	0	0.0815039	0.031382	0.0510533	0	0.0937433	0	0.0720219	0.0531556	0.618018	0.0322685	0	0	0	0.0909886
RPL21P23	0.0721196	0.361926	1.28567	0.360447	0	0.347693	0	0	0	0	0.217742	0	0.328254	0.197767	0	0.262031	0.0956035	0.304076	0	0	0	0.298632	0	0.0931644	0.200209	0	0.0836785	0.401394
PRKAA2	1.44386	1.93365	0.787074	0.55805	0.232264	2.07618	0.0352695	0.106612	0.657137	1.02388	0.025381	0.0978782	0.00143685	0.0336742	0.662111	0.518235	1.00987	0.476592	2.09024	0.295574	0.0266535	0.994343	0.207938	0.29636	0.0133372	0.0969608	0.423314	0.0530153
C8A	0.000338576	0.00286863	0.00899695	0	0	0	0.0184503	0	0	0.00235878	0.00104088	0	0.0457151	0	0	0.00126359	0	0	0	0	0.198594	0	0.00105135	0	0.0278229	0.00938077	0	0
RP5-1103B4.3	0	0	0.00802506	0	0	0	0.00678045	0	0	0	0.00121071	0	0.00738187	0	0.00231636	0	0	0	0.00133423	0	0.0104557	0	0.000815297	0	0	0.000872101	0	0.000656756
RP6-102O10.1	0	0	0	0	0	0	0.0734782	0	0	0	0	0	0.181256	0	0	0	0	0	0.197886	0	0.0848964	0	0.0404208	0	0	0	0	0.0214375
AL137855.1	0	0	0	0	0	0	0	0	0	0	0	0	0	0	0	0	0	0	0	0	0	0	0	0	0	0	0	0
RP4-737A23.2	0.00704715	0.0136725	0.0261529	0.0332827	0.0380051	0.00255604	0.0198206	0	0.00660359	0.0143319	0.00757808	0	0.0357299	0	0.0557347	0.0759209	0	0.0195679	0	0.00805865	0.0497242	0.104432	0.0441214	0.00132935	0.0984889	0.00198142	0.00421648	0.0520072
RP11-393I23.4	0	0.00726683	0	0.00216991	0.00350266	0.00665812	0.00608365	0	0.0028768	0.00746794	0	0.00236992	0.0100469	0.00448218	0.00472923	0.0173358	0.000719582	0.00768211	0	0.0175406	0.0183955	0.00224768	0.00443888	0.0080712	0	0.00516066	0.00386043	0.00544058
RP11-393I23.3	0	0	0	0	0	0	0	0	0	0	0	0	0	0	0	0	0	0	0	0	0	0	0	0	0	0	0	0
Y_RNA	0	0	0	0	0	0	0	0	0	0	0	0	0	0	0	0	0	0	0	0	0	0	0	0	0	0	0	0
RP4-794H19.2	0.0756046	0.107205	0.0152782	0.0536707	0.204278	0.157321	0.0522031	0.0364144	0.0342042	0.0240357	0.0409645	0.181668	0.237792	0.0438066	0.0355406	0.0829787	0.0169132	0.0708191	0.0431109	0.0512305	0.108004	0.105591	0.085305	0.0946647	0.144119	0.0619963	0.0250822	0.0556101
PHBP3	0	0.110006	0	0	0	0	0.0611653	0	0	0	0	0	0.150991	0	0	0	0	0	0	0	0	0	0	0	0	0	0	0
RP4-794H19.4	0.176556	0.195738	0	0.00450248	3.48091	0.0751668	0.742089	0.00939197	2.08858	0.0185956	1.04945	0.0181528	1.41932	0.583729	0.121162	0.0653061	0.079607	0.0117053	0.100538	0.155754	3.79577	0.365826	2.21316	0.171006	0.182029	0.192546	0.106308	0.102325
RP11-145M4.3	0.00571611	0.153947	0.00604335	0.00939943	0.149082	0.0169604	0.171848	0.123882	0.124976	0.637288	0.0373397	0.0126357	0.0535685	0.0616835	0.00702193	0.0538952	0.0309275	0.00614351	0.00605112	0.00584541	0.513345	0.384391	0.190236	0.088194	0.274151	0.0544709	0.00857653	0.00207207
FGGY	6.91228	19.9736	18.219	9.84233	11.8442	51.4928	13.0424	14.6817	8.1507	17.6604	7.40828	11.328	13.0758	8.48538	9.47067	11.9127	4.08171	7.97894	2.72108	6.0622	24.6812	29.7847	21.8554	11.4385	7.80766	7.61351	5.01053	7.00771
RP4-782L23.1	0.0553277	0.0930853	0	0.0101948	0.00733662	0.14374	0.00272201	0.00948114	0.148496	0.0100239	0.0310874	0.0127242	0.254822	0.0240665	0.0148127	0.0286391	0.0409394	0.0103117	0.124323	0.0196182	0.369504	0.486098	0.179314	0.00722443	0.156204	0.00969828	0.103481	0.0388673
HOOK1	7.58176	11.0932	5.59429	13.9768	2.4049	13.3367	4.68688	14.1278	0.0565535	25.8786	1.38408	18.5513	1.39021	7.66871	6.84631	6.50737	2.38089	16.2964	4.18315	17.4714	1.61938	11.0286	3.82902	7.0838	12.133	14.0052	4.8734	19.3822
PGBD4P8	0	0	0	0	0	0	0	0	0	0	0	0	0	0	0	0	0	0	0	0	0	0	0	0	0	0	0	0
RP11-575B7.3	0	0	0	0.00125117	0	0	0	0.00108746	0	0.00861288	0.000950207	0	0	0.00172299	0	0	0	0.00177188	0	0.00168603	0.00176803	0	0	0.000775438	0.00176809	0	0	0.00179293
NFIA	8.56216	16.7158	1.95957	14.159	5.56245	22.7771	3.70735	15.4932	1.89779	13.7287	7.19585	11.9357	5.07401	6.82543	2.19685	19.509	3.6107	13.1041	3.5946	7.87279	1.29336	20.3634	7.16575	16.2311	7.28801	11.4922	3.89559	10.3377
AC099791.1	0	0	0	0	0	0	0	0	0	0	0	0	0	0	0	0	0	0	0	0	0	0	0	0	0	0	0	0
RP11-430G17.1	0	0	0.689683	0	0.0416784	0	0	0	0	0	0.118129	0	0.178993	0	0	0	0	0	0	0	0	0.0807993	0	0.0494344	0.109207	0	0	0
INADL	15.3137	32.2137	15.8255	19.7809	7.61708	18.5406	10.2829	21.004	0.464987	40.6215	7.15641	20.4289	6.52635	10.4879	10.057	18.0784	9.90736	17.8013	9.66249	15.041	4.04071	20.1573	9.85692	15.9675	12.0585	15.9101	9.61626	16.9077
PIGPP2	0	0	0	0	0	0	0	0	0	0	0	0	0	0	0	0	0	0	0	0	0	0	0	0	0	0	0	0
RPS15AP7	0	0	0	0	0	0	0	0	0	0	0	0	0	0	0	0	0	0	0	0	0	0	0	0	0	0	0	0
L1TD1	0	0	0	0	0.0384373	0.00720103	0.0109728	0	0.0389825	0	0.00892295	0	0.0271674	0	0	0.00721299	0.0155702	0	0.00982937	0	0	0	0.00600857	0	0.0165808	0	0.00695686	0
USP1	28.3679	17.5257	12.7235	14.152	10.392	14.5307	6.3882	10.4123	18.2569	13.0963	6.4137	12.6617	6.67127	9.78351	7.99002	7.81441	13.0097	13.2115	10.0814	13.2371	7.83357	13.3465	15.2452	13.495	14.2355	10.9366	12.2517	14.2348
RP11-293K19.1	0	0	0	0	0	0	0	0	0	0	1.20304	0	0	0	0	0.315547	0	0	0	0	0.713322	0	0.277433	0	0	0.25267	0	0
ANGPTL3	0.113904	0.138185	0.0240903	0.219995	0.0394181	0.205341	0.0822462	0.123661	0.192996	0.018926	0.275221	0.0300306	0.089114	0.200705	0.159754	0.226691	0.0721449	0.0576731	0.18075	0.378893	0.612124	0.192961	0.110376	0.235783	0.370267	0.142575	0.110063	0.0413508
AL138847.1	0.0259595	0.153611	0.115097	0.104853	0.0140726	0.0320757	0.0489204	0.0227749	0.0871246	0.0899778	0.17899	0	0.181538	0.0541102	0.0380715	0.128561	0.0434623	0.0926898	0	0.175565	0.369146	0.0814553	0	0.0981778	0.0369294	0.0373768	0.0387199	0.0560571
RP11-230B22.1	0.0602079	0.0338559	0.0172069	0.0201379	0.0866316	0.0743371	0.075013	0.00341669	0.166102	0.0135295	0.121475	0.0435062	0.0318533	0.0216537	0.0880949	0.0493317	0.107307	0.0857025	0.0335028	0.0158895	0.0305497	0.0420225	0.0410372	0.0249576	0.170145	0.0188373	0.0358462	0.0286855
ATG4C	4.15641	5.21967	6.19811	4.76738	4.72595	4.42738	3.5127	3.84632	4.23263	4.97264	2.00286	4.47021	2.81825	3.06681	3.07538	3.15766	4.00233	3.4593	1.95754	1.81116	4.58592	4.61957	3.97471	3.52927	3.29794	2.18771	3.1829	2.85037
RP4-771M4.3	0	0	0	0.0749217	0	0	0	0	0.101642	0	0.00601495	0	0	0.00545385	0.00575481	0.00486577	0.0499614	0.105061	0	0	0	0.156062	0	0	0	0	0.0436874	0
RP4-771M4.2	0	0	0	0	0	0	0	0	0	1.00343	0	0	0	0	0	0	0	0	0	0	0	0	0	0	0	0	0	0
RP11-5P4.2	0	0	0	0	0	0	0	0	0	0	0	0	0	0	0	0	0	0	0	0	0	0	0	0	0	0	0	0
RP11-335E6.2	0	0.00305684	0	0	0	0	0	0	0	0	0.00138641	0	0	0	0	0.00112195	0.000605393	0	0	0	0	0	0	0	0	0	0	0
RP11-335E6.3	0.01268	0	0	0	0	0	0	0	0	0	0	0	0	0	0	0	0	0	0	0	0	0	0.0309326	0	0	0.0121721	0	0
AL138935.1	0	0	0	0	0	0	0	0	0	0	0	0	0	0	0	0	0	0	0	0	0	0	0	0	0	0	0.0290691	0
FOXD3	0.674536	0.0190128	0	0.0454221	0.097572	0.0973089	0.021197	0.0591995	0	0	0	0.07425	0.1049	0.0468855	0.0329871	0.0417842	0.143092	0	0.265927	0.0304474	0	0.141146	0.162623	0.0424877	0	0.140343	0.147685	0.0891049
Y_RNA	0	0	0	0	0	0	0	0	0	0	0	0	0	0	0	0	0	0	0	0	0	0	0	0	0	0	0	0
ALG6	8.47504	4.44975	3.8078	5.84226	4.81839	6.59269	4.18752	6.01746	4.84265	3.98285	3.60621	6.57085	3.15973	4.7737	3.82838	5.42382	5.06429	6.5219	4.2878	4.58346	4.39947	6.626	5.30713	6.00946	5.26395	5.96877	5.85585	5.4779
DLEU2L,EFCAB7	2.79876	3.27795	1.02366	2.94537	2.0108	2.40817	1.28858	1.36166	2.72852	1.27937	1.79597	1.90552	1.92057	1.86672	1.49539	2.75165	1.49487	2.58385	1.60901	2.22286	2.38989	2.74613	3.74041	1.359	2.80455	2.94435	1.55628	2.39652
PGM1	16.0739	33.5357	8.6567	17.4494	14.9832	45.416	17.8063	30.6586	20.4679	32.3467	13.1788	29.1875	6.95688	13.6627	2.42013	15.9155	28.8913	20.0525	8.98496	19.206	3.91349	20.8874	20.9105	23.6735	8.86692	15.3688	12.4845	19.1405
ROR1	0.179017	1.48208	0.0334207	4.94792	0.343089	2.74209	0.277128	3.13377	0.347786	3.01276	0.442672	2.95909	0.683969	0.848716	0.0448503	0.469269	0.715275	2.24983	0.16183	2.06309	0.501445	3.42004	0.632944	1.49496	0.171247	0.906	0.308166	1.73586
UBE2U	0	0.0034247	0	0.0358858	0	0.000836907	0.0779615	0	0	0	0.000517772	0.00148942	0	0.00187772	0.000990592	0	0.000452163	0.132001	0.00057059	0.856875	0.0632997	0	0.147362	0	0	0.14642	0	0.108011
CACHD1	2.9202	1.16466	1.01512	2.33206	1.60492	1.73124	1.54896	1.24229	0.674198	1.06704	0.450627	1.62579	1.30347	1.97087	1.29004	2.0801	3.08778	2.47183	3.11471	2.56584	0.402391	2.051	0.538544	1.61546	1.78068	1.8828	3.19641	3.38788
RAVER2	7.02329	6.80942	2.0883	5.85324	2.30272	5.8168	1.94469	3.2944	0.545981	4.85539	0.964992	3.79654	0.864886	1.78081	4.77664	3.20361	5.55147	4.87208	4.39509	5.84883	0.769861	4.68788	4.18953	5.22688	2.67651	3.40432	4.02385	3.9983
RP11-182I10.1	0.268264	0.432926	0	0	0.267927	0.301653	1.88224	0	2.54965	0	3.10044	0	0	1.76202	0	0.305127	0.172466	0.360101	0	0	5.52098	0.538959	0	0	1.38862	0.976266	0.287319	0
RP11-182I10.2	0.191223	0	1.70789	0	0.302005	0	0.175833	0.16502	0.774086	0.641971	0.717555	0	0.862267	0.652055	0	0.344431	0	0.133537	0	0	2.62204	0	0.0974633	0.249493	0.262919	0.270065	0.109743	0.328262
AK4	13.5927	30.083	14.2827	19.0543	10.0746	13.5628	20.1851	28.9079	12.6961	53.1823	16.5384	30.9207	7.04092	14.6787	18.208	4.56879	24.0564	22.2633	38.0293	22.7277	6.46101	8.60211	7.64302	8.35032	12.8389	14.1147	15.9562	20.1366
DNAJC6	0.453914	0.660546	3.8036	0.527029	1.35144	2.18897	1.53941	0.417748	2.85161	1.98951	1.61091	0.624169	1.5156	0.689304	0.26616	0.804411	0.836961	1.3484	1.21104	0.323854	1.32391	1.11324	2.90442	0.763414	0.457951	2.24152	0.597039	0.717095
LEPR,LEPROT	21.5087	50.2205	14.8295	419.105	27.9954	47.8119	35.478	45.4106	21.3964	47.9415	23.557	33.207	33.249	26.4978	28.819	42.8001	27.5461	29.656	12.3397	31.1925	21.1375	33.1578	24.4723	34.6868	42.1931	28.8646	28.8035	22.382
PDE4B	3.59157	0.87873	790.515	3.36325	16.056	3.04901	37.7269	1.49727	34.4004	4.47148	41.2191	1.26194	193.509	6.28562	7.62556	3.2613	11.1721	5.96986	2.48209	4.23084	57.466	1.79329	16.5536	4.88136	9.6709	1.84857	7.30528	7.14241
SGIP1	1.32373	0.0747483	0.69391	0.504238	0.82248	0.225087	2.62344	0.395992	1.37247	0.230966	3.00549	0.35913	4.3948	1.70639	0.20125	0.956085	2.86284	0.380926	0.316803	1.27483	1.2885	0.710495	1.24104	0.109597	4.24174	0.610002	1.25464	0.802009
TCTEX1D1	0.222723	0.227558	0.0726398	0.258948	0.101412	0.131117	0.400882	0.0561957	0.328776	0.223335	0.488567	0.00219471	0.332228	0.584883	0.198981	0.0287086	0.29075	0.232205	0.0596896	0.166161	0.258926	0.102139	0.228526	0.0773786	0.574874	0.0572156	0.226753	0.183713
RP11-342H21.2	0	0	0	0.0308896	0	0	0.027743	0	0	0	0	0	0	0	0	0	0	0	0	0.0820563	0	0	0.0152104	0.0389632	0	0	0	0
MIER1	11.3502	12.2566	25.6697	13.8341	9.88237	12.1522	9.94867	13.2669	13.6414	10.9845	7.99536	10.5381	13.0191	11.1272	9.18499	7.31826	10.8596	12.0093	6.07082	11.4766	16.8687	12.4453	10.4608	12.2954	25.4909	10.686	7.75785	9.96119
IL23R	0.0722523	0.066537	0.167807	0.0628041	0.112116	0.0961294	0.253834	0.0742219	0.779894	0.110339	0.105235	0.0124424	0.0417636	0.0412331	0.00526639	0.189679	0.0170921	0.0265622	0.000776767	0.0502061	1.02682	0.16192	0.307814	0.189039	0.0973213	0.061156	0.123964	0.0367022
RP4-763G1.1	0	0	0.33688	0	0	0	0	0	0	0	0	0	0	0	0	0	0.0252759	0	0	0.100902	0.106614	0	0.0389986	0.0482791	0	0	0	0
IL12RB2	2.12921	0.430273	1.23453	1.05898	1.28715	0.468174	2.57845	1.00305	5.38459	1.45816	3.12175	1.19293	6.68816	5.78336	0.685008	0.967506	7.83565	1.7331	5.99626	1.19962	3.87199	0.520042	6.09911	0.932055	0.706674	1.0811	2.16935	1.94037
RNU6-387P	0	0	0	0	0	0	0	0	0	0	0	0	0	0	0	0	0	0	0	0	0	0	0	0	0	0	0	0
RP4-763G1.2	0.104306	0	0	0	0	0	0.0159298	0	0	0	0	0.186943	0	0.238915	0.0123919	0	0	0	0	0	0	0	0	0	0.72357	0	0	0.180906
RNU6-1031P	0	0	0	0	0	0	0	0	0	0	0	0	0	0	0	0	0	0	0	0	0	0	0	0	0	0	0	0
RP11-393N21.1	0	0	0	0	0	0	0	0	0	0	0	0	0	0	0	0	0	0	0	0	0	0	0	0	0	0	0	0.0694671
GADD45A	13.0385	12.0545	28.198	12.8048	13.1852	6.42204	12.7467	16.0141	8.25891	47.573	4.92077	15.4457	21.8681	7.91414	17.5115	5.49724	12.5802	10.9061	4.25789	17.2057	3.10586	5.929	24.1979	12.2896	11.8153	7.34465	7.10782	9.02493
AL157407.1,GNG12-AS1,RP4-609E1.2	0.0496488	0.0395834	0.0061475	0.0460291	0.0122302	0.0138499	0.00994127	0.0116867	0.001596	0.0782859	0.0169279	0.0742605	0.0526061	0.00953478	0.016346	0.130639	0.0300175	0.206791	0.00285541	0.0560328	0.0369878	0.0232187	0.00964737	0.107336	0.0357874	0.0380891	0.0216015	0.0409118
COX6B1P7	0	0	0	0	0	0	0	0	0	0	0	0	0	0	0	0	0	0	0	0	0	0	0	0	0	0	0	0
RP4-694A7.2	2.15418	0.640174	3.01219	0.484283	0.54375	0.300019	0.601479	0.443013	1.31912	0.315519	0.546031	1.19691	0.985525	0.431004	2.69693	0.338069	1.0765	0.447395	1.68339	0.370202	0.373676	0.605918	1.3945	0.582824	2.56239	0.564472	1.15943	0.477602
RP4-694A7.4	0.159717	0.0666588	0.175301	0.0015558	0.0664957	0.122756	0.076844	0.034528	0.110201	0.00714016	0.0298197	0.133177	0.00240151	0	0.0864353	0.00701241	0.118931	0.00146889	0.167498	0.00139777	0.00293144	0.00322314	0.0817925	0.0499745	0.0560246	0.0034536	0.0729147	0.0424206
RP11-424D14.1	0.0471567	0.00197015	0.00294226	0	0.100716	0.0562412	0	0.000292184	0.00133675	0.00231436	0.000510626	0.00183612	0	0.0638937	0.0668463	0.00185968	0.000222959	0.00119024	0.000281357	0	0	0.00069643	0.000343837	0.000416583	0.000475109	0.000159909	0.0311958	0.001325
RP3-380B4.1	0	0	0	0	0	0	0	0	0	0	0	0	0	0	0	0	0	0	0	0	0	0	0	0	0	0	0.0421133	0
LRRC7	0.0951845	0.17189	0.0803871	0.578602	0.0528498	0.238978	0.0311912	0.0991002	0.0626916	0.304376	0.126043	0.130372	0.0425748	0.165715	0.127672	0.170966	0.102689	0.469275	0.0256837	0.297261	0.195358	0.453022	0.237194	0.145308	0.0653423	0.168359	0.107765	0.367741
SRSF11	35.073	19.2397	20.4381	25.2698	26.0001	24.8006	21.4229	25.1725	35.4638	19.5975	19.5416	23.8212	21.4037	25.673	18.6851	22.5132	29.5686	23.1723	28.0812	31.0966	24.4961	37.4569	38.6999	29.4047	75.0679	26.6109	32.4685	32.2456
HHLA3	2.44225	0.818944	1.828	1.73453	1.67271	2.37498	1.10049	1.39126	1.00759	0.845783	1.95228	2.0241	1.54572	1.05946	0.281442	1.04807	1.09482	1.9315	0.559513	2.13334	0.975152	2.62787	1.27103	0.542542	1.23821	0.837677	1.67705	1.68311
CTH	2.41874	0.592308	0.406554	0.473739	1.60081	1.29485	0.536402	2.43314	1.55213	9.72154	0.637605	5.13167	0.420556	0.371523	9.53196	0.715744	0.944269	0.552686	1.74489	0.946034	1.82062	0.956022	0.387624	0.497514	0.702203	0.908766	0.714029	0.432971
RP11-42O15.3	0.0706914	0	0	0	0.0750772	0	0	0	0.0952404	0	0.106753	0.15212	0	0	0.409806	0.085659	0	0	0.117786	0	0.195957	0.146395	0	0.0912648	0	0	0.041038	0.0492204
RP11-42O15.2	0	0	0	0	0	0	0	0	0	0	0	0	0	0	0	0	0	0	0	0	0	0	0	0	0	0	0	0
RP5-952N6.1	0	0.000908928	0.098741	0.000814223	0	0	0	0.0390944	0.0149494	0.00186849	0.000824514	0	0	0	0	0	0.0298391	0	0	0.0301644	0	0	0	0	0.0317111	0.0106948	0.0199514	0
RP3-333A15.1	0	0.0282875	0	0.118262	0	0.0138079	0	0.00978712	0	0	0.0171007	0.0245784	0.0260463	0	0	0.00691534	0.0224099	0.0478274	0	0.191505	0	0.0583328	0.0057596	0	0.0158966	0.026779	0.0100049	0.0765072
ZRANB2-AS1	0.427283	0.167827	0.04177	0.187563	0.251283	0.0849083	0.263995	0.0839297	0.57981	0.05747	0.214965	0.204742	0.446503	0.388278	0.14038	0.365582	0.0355996	0.197756	0.236989	0.2089	0.762677	0.382505	0.342345	0.199664	0.165165	0.244515	0.1351	0.236822
RP11-386O9.2,ZRANB2-AS2	0.0719444	0.474394	0.00434064	0.174531	0.285679	0.213317	0.149387	0.108597	0.0686224	0.239094	0.227886	0.112439	0.00519722	0.547614	0.152437	0.291158	0.134169	0.244255	0.00483214	0.0923102	0.989398	0.124595	0.717347	0.191399	0.299732	0.107471	0.147869	0.124325
RP11-82L20.1	0.0263316	0.0594021	0	0.0532164	0	0.0217292	0	0	0.0117801	0	0	0.0193416	0.0409908	0.0366257	0	0.0870738	0.00588238	0	0	0.0476194	0.0250098	0.0183742	0.0181452	0	0.0250167	0.00843341	0.00524724	0.0380006
RP11-175G14.2	0	0	0	0	0	0	0	0	0	0	0	0	0	0	0	0	0	0	0	0	0	0	0	0	0	0	0	0
GDI2P2	0	0.161721	0	0.0966175	0.154587	0.175783	0.179512	0	0	0	0.0730961	0.208933	0.221198	0.331755	0	0.0588115	0	0.0680856	0.0806198	0.127277	0.134754	0.200133	0.0494345	0.0615589	0	0.0916374	0.0282391	0.0678923
RPL31P12	0	0	0	0	0	0	0	0	0	0	0	0	0	0	0	0	0	0	0	0	0	0	0	0	0	0	0	0
RP11-262K1.1	0.00709233	0.00683152	0.0125655	0	0.0108105	0	0	0	0	0	0.0828319	0.0156736	0	0	0.0312791	0	0.00475935	0	0.0168154	0	0	0	0	0	0	0	0.0280834	0.0123357
KRT8P21	0	0	0	0	0	0	0	0	0	0	0	0	0	0	0	0	0	0	0	0	0	0	0	0	0	0	0	0
RP4-598G3.1	0	0	0	0	0.000476807	0	0	0	0	0	0.00886131	0	0	0	0.000643712	0.000544592	0	0	0	0	0	0	0	0	0	0	0.0445965	0
RP4-788P17.1	0	0.000454561	0	0	0	0.000333253	0	0	0	0	0	0	0	0	0.000394444	0	0	0	0	0	0	0	0	0	0	0	0	0
RNU4ATAC8P	0	0	0	0	0	0	0	0	0	0	0	0	0	0	0	0	0	0	0	0	0	0	0	0	0	0	0	0
FPGT,FPGT-TNNI3K,TNNI3K	5.02121	9.27188	4.13671	9.7743	7.68436	11.709	6.98936	10.4373	3.01868	14.5336	5.55449	10.1564	3.08865	6.27284	8.95397	7.21222	3.64786	9.07743	4.26991	10.179	4.12418	8.58139	6.11988	6.96237	7.90965	8.41457	5.98466	7.16319
RP4-612J11.1	0	0	0	0.000681014	0.00146584	0.00334373	0	0	0	0	0.0010344	0	0.00315349	0.00187566	0.00296853	0.00083711	0	0	0.00227985	0	0.00192466	0.00282169	0.0518016	0.000844174	0	0	0.000403909	0.00146382
TYW3	6.40276	6.21826	3.11146	9.08693	5.28139	5.83613	5.05259	8.4863	6.04096	4.93146	4.56728	5.88732	1.78874	4.72803	5.24888	3.61841	4.36961	5.62428	5.61597	6.96256	4.61349	8.99644	6.42264	6.5577	10.1218	5.94958	5.16022	6.5805
RP11-93N20.1	0	0.044102	0	0.228645	0	0	0	0	0	0	0	0	0	0	0	0	0	0.0186279	0	0	0	0.0818512	0	0	0	0	0.0155629	0
LHX8	0.723313	0.766933	0.118622	0.709369	0.605871	1.35675	0.381169	0.545437	0.854559	0.197738	0.397685	0.0938893	0.657322	0.56618	0.232234	0.622954	3.44696	0.273935	0.214019	0.393576	0.397328	1.11111	0.59402	0.571339	1.09547	0.535636	1.37633	0.680232
RNU6-622P	0	0	0	0	0	0	0	0	0	0	0	0	0	0	0	0	0	0	0	0	0	0	0	0	0	0	0	0
RP11-87O11.1	0	0	0	0	0.0453221	0	0	0	0	0	0.0642515	0	0	0.058314	0.123165	0.103464	0.0281464	0	0	0	0	0	0	0	0	0	0.0248546	0
RP4-595K12.1	0	0	0	0	0	0	0	0	0	0	0.109962	0	0	0	0.105541	0.176422	0	0	0	0	0	0	0	0	0	0	0.0422517	0
ACADM,RABGGTB	40.7667	80.9797	23.49	35.1764	37.7823	61.1404	26.5046	56.4366	51.0672	103.25	26.7656	34.5419	25.3522	28.0721	38.8401	57.2759	33.1	31.4533	27.9536	36.8409	34.8896	50.4155	41.2012	33.3618	65.3637	31.4763	28.874	32.3295
MSH4	0.0551681	0.0467279	0.0611834	0.0846539	0.0462895	0.0347025	0.105156	0.0490817	0.123146	0.0155334	0.0592419	0.0394134	0.128948	0.0621272	0.0408918	0.0915555	0.0371504	0.0830959	0.0870835	0.242693	0.12154	0.131973	0.0718417	0.0697497	0.108379	0.0493898	0.0334338	0.0226142
RP11-550H2.1	0	0	0	0	0	0	0	0	0	0	0	0	0	0	0	0	0	0	0	0	0	0	0	0	0	0	0	0
RP11-550H2.2	0	0.00446601	0	0	0	0	0	0	0	0.00611973	0	0	0	0	0	0	0	0	0	0	0	0	0	0	0	0	0	0
ST6GALNAC3	0.398839	0.113734	0.813609	0.0952286	0.585692	0.636451	0.732132	0.268506	0.525687	0.0222343	0.490287	0.471162	2.03061	0.734675	0.702508	0.350001	1.05139	0.264685	2.10327	0.0870106	0.808122	0.95975	0.317732	0.574795	0.712332	0.261995	0.468081	0.198901
RP5-1102E8.3	0	0	0	0	0.0758091	0	0	0	0	0	0	0	0	0	0	0	0	0	0	0	0	0.147841	0	0	0	0	0	0
TPI1P1	0.328382	0.184279	0	0.0733894	0.274579	0.446367	0.409665	0.700909	0.294322	1.00247	0.333448	0.318189	0.673912	0.302591	0.213007	0.0895546	0.486692	0.155332	0.490261	0.0972093	0	0.304048	0.563182	0.185769	0.102794	0.278632	0.193731	0.336787
AC104458.1	0	0	0	0	0	0	0	0	0	0	0	0	0	0	0	0	0	0	0	0	0	0	0	0	0	0	0	0
RNU6-161P	0	0	0	0	0	0	0	0	0	0	0	0	0	0	0	0	0	0	0	0	0	0	0	0	0	0	0	0
ST6GALNAC5	0.181982	0.147053	0.506348	0.203409	1.05091	1.393	0.305174	0.0951016	0.584873	0.0785406	1.23642	0.0680595	0.983901	0.423708	0.971331	0.170635	1.02134	0.243893	0.417025	0.169694	0.562722	0.289494	9.71258	0.441704	0.571434	0.284697	0.396457	0.184791
RP4-564M11.2	0	0	0.57122	0.0704397	0.0678406	0.390773	0	0.00362123	0.00552519	0	0.10333	0.138343	0	0.00573735	0.00302686	0.00256006	0.00414512	0	0.00697364	0.00561077	0.35941	0	1.14474	0.165133	0	0.0628015	0.00123506	0.00596713
RP4-706A16.3	0.0943541	0	0	0.10956	0.303147	0.172367	0	0.0950729	0.0735412	0	0.0828448	0.409733	0	0.376062	0.206108	0.133206	0.108978	0.066753	0.182764	0.431666	0.132138	0.226938	0.11212	0	0.305559	0.155805	0.16615	0.224516
RP11-363H12.1	0.15749	0	0	0.105302	0	0	0	0	0	0	0.159277	0	0	0	0.076366	0.0640416	0	0	0.175684	0	0.440075	0	0.05388	0	0	0	0	0.0369324
AK5	0.460897	0.560213	0.0615184	0.272088	0.317622	1.70992	0.406228	0.297387	0.0937713	0.0483585	0.46431	0.168674	0.0324205	0.482611	0.0657218	0.12127	2.91548	0.419261	0.0717705	0.990413	0.497691	1.42173	0.610883	0.139199	0.393005	0.164317	0.913278	0.197204
RNA5SP20	0	0	0	0	0	0	0	0	0	0	0	0	0	0	0	0	0	0	0	0	0	0	0	0	0	0	0	0
RN7SL370P	0	0	0	0	0	0	0	0	0	0	0	0	0	0	0	0	0	0	0	0	0	0	0	0	0	0	0	0
FAM73A	4.1468	5.87853	2.46729	4.84618	3.12657	8.74677	3.89669	3.11422	3.38337	2.84252	3.9351	2.64584	4.18309	2.85245	3.45897	3.02363	3.43264	3.89471	3.70475	3.56898	4.27806	5.92472	6.53112	3.8434	3.59154	3.22943	2.76008	3.04077
NEXN	0.481537	0.293091	0.350591	0.606965	0.935995	3.67692	0.834861	0.240197	2.85243	0.350442	1.57937	0.122294	1.14815	0.870895	0.183384	0.889823	1.3903	0.135023	0.853451	0.367538	2.5427	1.81065	1.5552	0.603793	13.5196	2.81368	0.738674	0.362105
DNAJB4,GIPC2	8.6279	12.6106	8.14185	20.6019	11.4446	15.8237	5.83063	21.5214	14.2171	24.8263	12.0681	16.736	6.73303	11.5944	2.32927	6.89526	13.0442	10.2886	19.9859	12.7735	4.35445	21.1741	3.43014	7.19517	16.0679	20.6795	12.4021	15.1074
PTGFR	0.489705	1.51636	0.335505	2.23352	0.498053	1.07353	0.789498	0.392334	0.831781	0.26326	1.12664	0.111498	0.708476	3.112	0.254316	0.982142	0.423537	0.560761	0.189614	1.0517	1.35712	2.18429	0.364889	0.772396	1.82762	0.907473	0.630836	1.13342
IFI44L	15.1716	6.82304	34.0835	1.74926	86.7214	6.56653	24.7956	4.38243	9.41043	10.1343	82.3719	15.476	45.2894	71.8336	22.2772	10.7146	1.35974	2.46449	30.9701	5.30557	140.069	62.8535	43.1035	3.93523	154.695	94.0452	3.02574	1.70472
IFI44	40.7985	17.1768	84.9796	8.7552	60.9788	11.6912	39.2515	23.6252	7.56498	21.9425	65.9649	37.7548	45.0403	87.5895	33.9582	14.0754	4.48095	9.01659	30.1377	12.9508	73.0317	38.763	52.1351	8.70416	186.846	155.069	11.4787	9.76785
RP4-641G12.3	0	0.137037	2.19635	0	0.0868108	0	0.60606	0	0	0	0.617916	0.17584	0	0.673626	0.47465	0.396115	0	0	0.136379	0.21241	1.58456	0.339241	0.335324	0.106458	0.453801	0.697566	0.0473907	0.0567761
AC104837.1	0	0	0	0	0	0	0	0	0	0	0	0	0	0	0	0	0	0	0	0	0	0	0	0	0	0	0	0
RP4-641G12.4	0	0	0	0	0	0	0	0	0	0	0	0	0	0	0	0	0	0	0	0	0	0	0	0	0	0	0	0
RP4-726F1.1	0	0	0	0	0	0	0	0	0	0	0	0	0	0	0	0	0	0	0	0	0	0	0	0	0	0	0	0
ADH5P2	0	0	0	0	0	0	0	0	0	0	0	0	0	0	0	0	0	0	0	0	0	0	0	0	0	0	0	0
RP11-339A11.2	0	0	0	0	0	0	0	0	0	0	0	0	0	0	0	0	0	0	0	0	0	0	0	0	0	0	0	0
HMGB1P18	0	0	0	0	0	0	0	0	0	0	0	0	0	0	0	0	0	0	0	0	0	0	0	0	0	0	0	0
RP11-115A15.2	0	0	0	0	0	0	0	0	0	0	0	0	0	0	0	0	0	0	0	0	0	0	0	0	0	0	0	0.0859807
RP5-887A10.1	0.0120325	0.0196727	0.0018233	0.00104176	10.6859	0.000734444	0.390965	0.000362125	0	0.00717204	0.000316428	0.000455124	1.31754	0.785496	0.00289796	0.177698	0	0.0116147	0	0.000561556	4.87816	0.00388485	0.783601	1.29159	0.00117779	0.00284621	0.121352	0.00134383
MTND2P30	0	0	0	0	0	0	0	0	0	0	0	0	0	0	0	0	0	0	0	0	0	0	0	0	0	0	0	0
RP3-445O10.1	0	0	0	0	0.0478311	0	0	0	0	0	0	0	0.205359	0	0.0650149	0	0	0	0	0	0	0	0	0	0	0	0	0
RN7SKP247	0	0	0	0	0	0	0	0	0	0	0	0	0	0	0	0	0	0	0	0	0	0	0	0	0	0	0	0
LPHN2	21.937	14.8744	4.99223	33.1221	12.4157	19.3644	6.43915	21.4512	6.63465	36.144	3.19176	28.0201	1.98763	32.7003	17.2222	19.0913	6.03585	40.6136	10.0821	35.1711	2.78874	21.9239	4.19451	14.6912	18.3199	22.8054	10.8992	55.0637
RP4-601K24.1	0.0679579	0.0330884	0.0836284	0.0449719	0.0410002	0.0209579	0.223361	0.00420786	0.00151975	0.0210504	0.107206	0.111684	0.00294989	0.0191012	0.186042	0.0209332	0.016731	0.111943	0.13158	0.0570516	0.0390197	0.0176835	0.0274948	0.0171539	0.110196	0.00545425	0.128028	0.127517
RP11-413G15.1	0.00250305	0.00847963	0	0.0370479	0.0136206	0.0093199	0	0.00880259	0.00335809	0	0.00384542	0.0110585	0	0.0104597	0.0110366	0.00622258	0.00167936	0.10487	0.0127136	0.0749983	0.0143048	0.0104913	0.0415605	0.00942615	0.00715308	0.00722575	0.0120074	0.0257659
RP5-836J3.1	0.00194285	0.0230388	0	0.158784	0.00422974	0.0192954	0.00734689	0.0170832	0.00260644	0	0.0328374	0.0343416	0.00909897	0.0378926	0.00285585	0.0096619	0.0273973	0.233958	0.0526374	0.153528	0.0222123	0.0488645	0.0422531	0.0146297	0.0055535	0.00934889	0.00233064	0.157647
PRKACB	8.15837	7.81658	5.79689	6.99828	15.576	19.1085	13.4449	7.92748	20.1602	12.8303	7.5511	4.33289	9.58633	6.77503	3.16485	17.9482	7.79063	4.93443	4.33631	3.67164	14.4413	10.4607	7.18443	13.2603	9.56166	6.18028	5.7616	4.32817
RP11-82H13.2	0	0	0	0	0	0.292025	0.455427	0	0	1.64309	0	0	0	0	0	0	0.333529	0.34837	0	0	0	0	0	0.361376	0	0.236005	0.139149	0.164277
SNORA2	0	0	0	0	0	0	0	0	0	0	0	0	0	0	0	0	0	0	0	0	0	0	0	0	0	0	0	0
SAMD13	0.134089	0.965213	0	0.656426	0.439414	0.887077	0.00184898	0.466286	0.372565	0.456615	0.329243	0.546577	0.239775	0.277145	0.556438	0.680631	0.215513	0.522048	0.546915	1.04523	0.107363	0.897089	0.256929	0.376561	0.222178	0.390768	0.137265	0.472422
DNASE2B	0.0664425	0.114444	0.0149899	0.00265485	0.406694	0.872311	0	0	0.0892474	0	0.0338545	0	0.10356	0	0	0.0546535	0	0.00284221	0.00485735	0	0.00567048	0	0.0456856	0	0.0629233	0.0391462	0.00516058	0.0157192
RPF1	24.9463	16.9627	14.8193	26.0961	22.8176	22.164	16.6	21.0008	16.0196	12.2955	14.7689	22.949	13.9058	21.028	19.0016	12.3396	15.8373	26.8319	18.9776	19.7272	13.8932	23.3495	25.3809	17.8581	33.9434	23.1789	19.0171	27.7404
SPATA1	0.406962	0.650223	1.09942	0.34087	0.349691	0.365066	1.13557	0.552887	1.07072	2.23384	0.769913	1.02203	0.627358	0.630302	0.505493	0.503218	0.141196	0.436418	0.415899	0.68531	1.46666	0.590982	0.831091	0.226789	0.59325	0.330283	0.272553	0.110993
WDR63	0.169229	0.273292	0.00470553	0.405386	0.142161	0.428725	0.532275	0.48579	0.167125	0.399847	0.588395	0.452088	0.254987	0.219505	0.0460131	0.0716178	0.162091	0.100377	0.0278554	0.795865	0.0946189	1.11214	0.368009	0.0933223	0.971945	0.153461	0.07723	0.17228
MIR4423	0	0	0	0	0	0	0	0	0	0	0	0	0	0	0	0	0	0	0	0	0	0	0	0	0	0	0	0
Y_RNA	0	223.574	0	159.862	0	0	0	0	0	0	0	0	0	0	0	124.523	0	0	0	0	0	265.416	0	0	0	0	0	0
RP11-131L23.1	0.031071	0.0419955	0.00886164	0.00349156	0.0420011	0.00187294	0.0501539	0.0025738	0.0258986	0.00100159	0.0145849	0.0294184	0.0123087	0.00821433	0.0069758	0.026986	0.00979818	0.00412079	0.00381343	0.00156873	0.0361871	0.00301389	0.0155029	0.00649016	0.0400659	0.0237105	0.00284786	0.00989061
RP11-131L23.2	0	0	0	0	0	0	0	0	0	0	0	0	0.473815	0.287136	0	0	0	0	0	0	0.288082	0	0	0	0	0	0	0
CYR61	2.88346	2.29116	11.1214	5.5602	5.76508	1.26428	7.04847	1.37494	5.61446	1.11214	21.0531	1.18065	56.7333	2.11094	4.09797	0.653546	12.4463	1.49663	1.79253	1.30609	8.39936	0.590008	1.97705	2.69461	8.51265	3.32618	7.0216	18.0992
SNORD81	0	0	0	0	0	0	0	0	0	0	0	0	0	0	0	0	0	0	0	0	0	0	0	0	0	0	0	0
RP11-290M5.2	0.0297248	0.0251187	0	0	0.0322056	0	0	0	0.0199546	0.102952	0.0227615	0	0.0692361	0.041288	0	0.0367759	0.0298499	0.0212158	0.0250899	0.120469	0	0.0621594	0	0.0187507	0	0	0	0.0106862
RP4-682E18.1	0	0	0	0	0	0	0	0	0	0	0	0	0	0	0	0	0	0	0	0	0	0	0	0	0.105266	0	0.0440846	0
CLCA2	156.193	166.96	15.8791	155.977	99.2868	173.637	115.942	217.861	0.259201	266.571	91.3263	230.909	59.767	139.105	52.9917	91.5469	41.2598	140.884	44.9243	114.338	1.55566	104.715	7.29689	105.794	270.866	174.005	118.01	180.941
CLCA1	0	0.0122831	0	0.00204709	0	0.0178994	0	0.025434	0.00180915	0	0	0	0	0	0.000991474	0.0327122	0	0	0	0	0	0.024032	0.00069794	0.00422925	0	0.010211	0.00432969	0.000488906
CLCA4	24.0604	178.616	0.925373	29.8967	21.0337	129.807	1.40111	177.914	0.039802	397.032	0.341191	104.182	0.209026	0.742186	1.92816	236.695	0.190044	21.8451	0.225465	23.9837	0.167792	144.947	0.315273	181.75	3.99163	32.4409	6.84378	0.782188
CLCA3P	0.685752	0.264253	0.0846042	0.00905702	0.186541	0.231758	0.313354	0.93763	0.0029991	0.466665	0.189763	0.525692	0.194114	0.0533434	0.282044	0.859239	0.0358664	0.00879253	0.0568118	0.025744	0.0594205	0.265097	0.0691145	0.239066	0.97196	0.418032	0.332293	0.0310763
SH3GLB1	35.1676	71.2487	44.9654	42.4698	39.3284	62.3462	34.3975	90.7572	39.9273	81.2871	25.5682	55.5674	34.8001	34.4999	32.8735	40.8689	32.9687	42.0237	14.0793	39.9836	36.6233	52.0385	32.9252	51.1402	49.5572	44.9438	25.4424	32.9539
RP4-612B15.2	0	0	0	0	0	0	0	0	0	0	0	0	0	0	0.0794485	0	0	0	0	0	0	0	0	0	0.152779	0	0	0
HS2ST1,RP5-1052I5.2	7.47278	7.61786	4.02425	6.71879	4.57309	7.37346	4.07476	5.8867	11.0119	7.28014	5.41769	4.42673	3.35342	2.71489	2.98172	4.28253	9.73101	6.02116	5.61065	3.89383	3.74797	7.64495	3.41967	6.05126	4.03722	3.517	5.76525	4.9175
LMO4	40.3174	37.3879	16.5899	45.9332	44.6948	39.9721	11.3832	24.9002	13.6156	15.5428	9.9546	37.5974	15.7353	16.2622	60.4692	50.0178	12.2002	66.9127	8.37786	56.262	14.4173	24.8356	25.3704	57.9348	16.1737	31.1058	20.7236	66.2929
CTA-21C21.1	0	0	0	0	0	0	0	0	0	0	0	0	0	0	0	0	0	0	0	0	0	0	0	0	0	0	0	0
RPL36AP10	0	0	0	0	0	0	0	0	0	0	0	0	0	0	0	0	0	0	0	0	0	0	0.13637	0	0	0	0	0
PKN2	18.1981	23.7875	32.7456	16.2951	10.7123	21.0778	10.7401	21.8808	8.72539	31.7361	11.8229	17.6697	14.9748	9.40739	12.2924	18.9465	9.36762	13.5646	10.4383	13.6357	16.3669	18.5751	12.1507	16.1521	11.6954	18.1219	10.3775	10.082
RP11-82K18.2	0.34326	0	0	0	0.218891	0	0	0.11912	0.369924	0	0.414904	0	0	0	0.199074	0.499502	0.0910614	0.676029	0	0.179189	0.761896	0.426665	0.210833	0.0885563	0	0.390241	0.119676	0.0957112
RP4-620F22.2	1.08487	0.108709	16.2565	0.108195	3.0621	0.12096	1.78395	0.22152	4.97238	0.777669	3.34137	0.520016	18.4147	2.87257	2.33474	0.692466	0.623337	0.10214	1.38583	0.310941	44.8481	1.24303	2.92707	0.343111	12.2161	2.91796	1.31651	0.118791
RP5-908D6.1	0	0.00355811	0	0	0.0362782	0	0	0	0	0	0	0	0.00983635	0.0932752	0.00308739	0	0	0.00601773	0.00355655	0	0.00600306	0	0.00217348	0	0.00600355	0.00202136	0	0.00152159
GBP6	156.03	1009.83	31.9463	378.689	108.106	536.368	16.6138	586.699	8.91401	1019.82	1.8945	684.66	2.90785	108.686	27.1543	216.621	4.83221	251.323	22.3885	192.52	1.77073	320.86	3.02077	456.538	59.4141	335.471	66.1966	149.557
CAPNS1P1	0.729134	0.919131	0	2.05915	0.195329	1.27735	0.170092	1.19156	0.0613007	0.623817	0.0692522	2.27714	0.209648	0.314289	0.663854	5.23919	0.0303448	1.41919	0.381884	0.844928	0	2.18007	0	2.44535	0.127901	1.56266	0.588923	0.965627
GBP1P1	6.75876	6.08388	7.00631	2.77946	5.56448	5.42922	4.84006	5.49539	3.14003	12.36	2.50022	5.33238	5.32707	6.53951	3.18678	4.7401	0.878607	2.65061	5.06042	3.09261	23.9621	5.69746	6.3402	5.65617	9.36648	12.7152	4.17584	2.85494
LRRC8B	8.35133	1.1746	2.16095	4.8913	3.80962	3.74224	3.49464	3.55671	2.70128	0.991538	0.838922	2.93145	2.71666	3.62052	3.26167	1.98661	2.92391	3.24248	4.76152	3.27526	3.37791	2.78572	5.25827	2.25102	2.3494	3.38778	4.67571	4.9002
LRRC8C,LRRC8D,RP11-302M6.4	23.6378	4.89944	15.6324	13.2866	25.4233	8.16247	16.9936	8.25607	12.7499	4.59523	13.2399	13.0324	15.22	15.9916	19.6333	7.10696	19.3497	18.5067	16.8582	16.5657	11.7551	10.1838	9.26158	9.42301	20.4598	13.1696	22.8587	27.2024
RP11-302M6.5	0.278891	0	0	0.0559105	0	0.0676864	0	0	0	0.380266	0.0845468	0.120711	0.25555	0.153519	0.243255	0.0679619	0	0.236217	0	0.14678	0.155635	0	0	0	0	0	0.195646	0.117502
ZNF326	3.78804	3.18118	2.46137	3.98434	2.25477	3.17653	2.1248	3.32683	2.55733	3.92237	3.20126	3.25449	2.54282	2.2992	2.91581	4.45188	1.70128	4.12867	3.81996	3.69132	3.92376	5.99061	3.69669	3.70362	7.18639	4.3872	3.33299	4.80294
U3	0	0	0	0	0	0	0	0	0	0	0	0	0	0	0	0	0	0	0	0	0	0	0	0	0	0	0	0
RP4-665J23.2	0	0	0	0.0515243	0.00983197	0.0112078	0	0	0	0	0.0138889	0	0	0	0	0.0224564	0	0	0	0	0.143597	0.018956	0	0	0	0	0	0
RPL5P6	0	0	0	0	0	0	0	0	0	0	0	0	0	0	0	0	0	0	0	0	0	0	0	0.0375995	0	0	0	0
Y_RNA	0	0	0	0	0	0	0	0	0	0	0	0	0	0	0	0	0	0	0	0	0	0	0	0	0	0	0	0
FEN1P1	0	0	0	0	0	0	0	0	0	0	0	0	0	0	0	0	0	0	0	0	0	0	0	0	0	0	0	0
CDC7	5.47153	2.14373	1.34916	1.5332	3.90211	2.23292	2.28131	2.69969	1.79367	1.82239	3.02455	2.96301	1.95108	3.22757	2.0604	1.85426	3.05593	2.17207	4.45768	2.50579	2.60378	2.565	5.35404	2.47493	4.05603	2.67551	4.27565	4.22484
RP11-91I11.1	0	0	0	0	0	0	0	0	0	0	0	0	0	0	0	0	0	0	0	0	0	0	0	0	0	0	0	0
HSP90B3P	0	0.00814379	0	0	0	0	0.00454448	0	0	0	0	0	0	0	0	0	0.00161285	0	0	0	0.050689	0.0373331	0	0	0	0	0	0
RN7SL235P	0	0	0	0	0	0	0	0	0	0	0	0	0	0	0	0	0	0	0	0	0	0	0	0	0	0	0	0
BRDT	0.000616158	0	7.13333	0.04848	0	0	0.0649849	0	0	0	0	0	0	0	0.1017	0	0	0	4.55243	0.00168044	0	0	0.00130959	0	0	0.000593173	0.590039	0.000446747
EPHX4	0.287302	0.0283442	0	0.0339275	0.364206	0.0829501	0.0957451	0.0589481	0.317021	0	0.233195	0	0.547747	0.0933591	0.81537	0.124699	0.86775	0.0258223	0.184814	0.113856	0.143182	0	0.365905	0.0212255	0.191008	0.0328605	0.391051	0.0657756
LPCAT2BP	0	0	0	0	0	0	0	0	0	0	0	0	0	0	0.0228972	0	0	0	0	0	0.0443742	0	0.016129	0	0	0	0	0
BTBD8	0.243925	1.21022	0.458144	0.908578	0.367246	0.927803	0.670289	0.879486	0.260324	1.91032	0.587974	0.611854	0.48564	0.404834	0.777062	1.22163	0.601852	0.577074	0.465952	0.771618	0.307022	0.696511	0.522157	0.691153	0.427579	0.560022	0.374032	0.312559
KIAA1107	0.233606	0.965212	0.431959	0.922445	0.256241	0.572996	0.523142	0.642535	0.291774	0.796972	0.388688	0.613116	0.193744	0.372871	0.348123	0.97139	0.529198	0.612511	0.180121	0.468799	0.315898	0.936029	0.336843	0.677435	0.334564	0.393335	0.432208	0.338192
RP4-621B10.8	0	0	0	0.0191175	0	0	0	0	0	0	0.0289945	0	0	0	0	0	0.0126786	0	0	0	0	0	0	0	0	0	0	0
RP4-775D17.1	0	0	0	0	0	0	0	0	0	0	0	0	0	0	0	0	0	0	0	0	0	0	0	0	0	0	0	0
C1orf146	0.00386416	0.0104759	0.00684574	0.0320839	0.00252485	0.000959904	0.00438525	0.00679703	0.00414689	0.0215329	0.00593912	0.00512502	0.00724233	0.0140001	0.00454514	0.0134577	0.0224694	0.00553742	0.00916304	0.00843007	0.0198908	0.00486036	0.0087987	0.0135723	0.00884073	0.00743973	0.0177711	0.0456276
RPAP2	10.1375	13.6341	17.8363	15.1545	13.2711	16.8307	11.5711	13.4669	7.90216	17.6	7.06183	13.7253	10.1067	10.56	11.4085	11.8243	9.39603	12.9838	9.36826	12.5812	15.9764	14.1675	19.2513	9.8644	17.0469	14.1012	10.4708	14.5792
RP11-330C7.3	0.0977943	0.227413	0	0.304845	0.0719966	0.246644	0.379599	0.117218	0.136228	0.135235	0.774616	0	0.621983	0.60738	0.245603	0.912437	0.0454079	0.287845	0.0659633	0.270479	0.761476	0.28145	0.173331	0.514716	0.285841	0.289253	0.220184	0.167593
CCNJP2	0.149919	0	0.190055	0.151164	0.0231497	0.0791048	0.322066	0.0375154	0.115067	0	0.458437	0	0.398012	0	0.12542	0.317186	0.0286433	0.0610352	0.108298	0.115239	0.364079	0.0894702	0.0220923	0.0541852	0.182157	0.164134	0.0636311	0.138062
RPL5	433.392	943.037	553.98	946.516	620.306	964.555	486.421	975.85	352.974	649.706	412.475	959.825	409.903	577.026	528.947	528.047	451.808	1169.89	405.6	940.611	319.744	661.483	794.767	594.906	745.868	613.227	385.825	917.505
SNORA51	0	0	0	0	0	0	0	0	0	0	0	0	0	0	0	0	0	0	0	0	24.5408	0	0	0	0	0	0	0
RP11-386I23.1	0.0462697	0.0811622	0.0612871	0.438281	0.205576	0.117909	0.180238	0.0121462	0.51679	0.332035	0.223399	0.0152464	0.210527	0.409231	0.142319	0.714965	0.0177264	0.205745	0.163155	0.127061	0.804713	0.100111	0.196108	0.126554	0.144737	0.462061	0.111436	0.102183
RNU6-210P	0	0	0	0	0	0	0	0	0	0	0	0	0	0	0	0	0	0	0	0	0	0	0	0	0	0	0	0
RN7SKP123	0	0	0	0	0	0	0	0	0	0	0	0	0	0	0	0	0	0	0	0	0	0	0	0	0	0	0	0
MTF2	10.5649	5.74499	4.61793	6.76937	7.3292	5.17759	5.33801	4.57476	11.2779	8.22003	7.12074	5.94796	8.19138	5.61195	8.94115	4.79601	6.03982	6.34842	7.74186	6.85153	7.69709	6.99355	8.60567	8.54445	12.603	6.66937	7.52799	6.87144
CCDC18	10.491	4.55953	10.621	4.40516	8.55384	7.76488	8.65223	9.24375	7.91207	6.32528	8.28897	5.75469	10.0418	6.12596	8.43856	5.4169	6.93429	4.20604	3.82905	3.25497	11.0309	5.0809	8.1733	5.3518	4.74214	3.55978	6.21895	4.95527
DR1	41.5694	30.2915	19.6278	39.743	27.6697	26.9954	29.2277	39.9189	19.9657	35.2535	21.2412	36.5008	25.0253	28.094	29.8748	16.8988	28.352	38.5405	20.3959	27.0137	15.507	25.5361	29.3616	20.7817	29.8375	27.8128	27.476	30.5009
Y_RNA	0	0	0	0	0	0	186.136	0	0	0	0	0	0	0	0	0	0	0	0	0	0	0	0	0	0	0	0	0
FNBP1L	4.16932	7.66152	5.36113	9.41215	2.95164	8.3756	5.70006	7.37647	1.3235	10.0623	2.17708	4.69173	1.72648	1.93885	3.4852	3.10035	6.33173	6.08553	3.36036	6.70301	0.894007	7.90846	6.20844	4.66157	5.02883	3.87142	4.49948	5.02463
RP5-1033H22.2	0.120608	0.623332	0.133867	0.0889608	0.282896	0.0739862	0.284795	0.210527	0.17399	0.105118	0.484543	2.05917	0.615637	0.155844	0.137316	0.363088	0.463885	0.158404	0.065344	0.354601	0.214827	0.554639	1.1722	0.163882	0.516199	0.229114	0.349985	0.148707
MIR760	0	0	0	0	0	0	0	0	0	0	0	0	0	0	0	0	0	0	0	0	0	0	0	0	0	0	0	0
RP4-561L24.3	0.146964	0.112931	0	0.18886	0.115866	0.0660217	0.0251745	0.25785	0.0179362	0.185204	0.020469	0.0293888	0	0.0928199	0.372255	0.264623	0.0805206	0.133557	0.0902488	0.108401	0.151962	0.13973	0.234594	0.117917	0.0760122	0.115408	0.0876653	0.124991
RP11-78O9.1	0	0	0	0	0	0	0	0	0	0	0	0	0	0	0	0	0	0	0	0	0	0	0	0	0	0	0	0.077039
RN7SL440P	0	0	0	0	0	0	0	0	0	0	0	0	0	0	0	0	0	0	0	0	0	0	0	0	0	0	0	0.0931847
snoU13	0	0	0	0	0	0	0	0	0	0	0	0	0	0	0	0	0	0	0	0	0	0	0	0	0	0	0	0
RP11-148B18.1	0	0	0	0.0152027	0	0	0	0	0	0	0	0	0	0	0	0	0	0.0214981	0	0.122063	0	0	0.0155519	0	0	0	0	0.0216555
GAPDHP29	0	0	0	0	0	0	0	0	0	0	0	0	0	0	0.0381086	0	0	0	0	0	0	0	0	0	0	0	0	0
RP11-148B18.3	0	0	0	0	0	0.0815924	0	0	0.0910159	0	0	0	0	0	0	0.0819696	0.0448208	0.0950799	0	0	0	0	0	0	0	0.0640304	0.0392827	0.0108504
ABCD3	20.1038	65.9792	9.5847	29.8445	11.6895	34.31	10.4429	33.3181	10.815	64.3529	8.95557	26.864	8.1443	14.6994	12.4232	37.4576	11.4227	30.013	12.224	36.9044	5.52414	23.4952	12.3308	45.5938	9.58451	20.5061	11.9653	23.1201
SLC44A3	1.37178	4.82694	0.773084	2.07469	2.49065	12.284	1.31268	6.95017	0.31004	5.23532	1.25188	3.12225	0.472053	2.60893	16.0062	9.27692	0.890435	2.26387	1.02311	1.90757	0.386223	8.82342	5.42689	3.23387	0.783597	2.04547	0.76568	1.35638
RP4-639F20.1	0.224064	0.62677	0.0401915	0.276411	0.943719	0.780614	0.331161	0.644831	0.263713	2.45859	1.2436	1.33571	2.39378	1.07787	0.260645	0.979301	1.40439	0.375057	0.138703	0.319811	1.73895	1.07265	6.26262	1.36203	0.753783	0.444122	0.603871	0.14327
RP11-313A24.1	0.0592117	0.0438702	0	0.0598861	0.0523358	0.0596801	0.104902	0.0325285	0.0148958	0.025748	0.0454695	0.0326844	0.106685	0.0412277	0.0598161	0.0459793	0.024824	0.0582884	0.0313193	0.0302173	0.0845525	0.046524	0.0421127	0.0576036	0.131445	0.0660704	0.0416397	0.0321402
RP11-57H12.6,RWDD3,TMEM56	8.84855	3.24184	47.7534	1.74337	5.09357	11.699	6.21382	1.56256	3.69957	1.3251	2.50307	2.73291	13.8083	1.30202	6.72528	4.3721	2.22397	1.87523	4.438	1.29747	4.90558	8.10984	2.50896	2.18763	1.30233	7.183	2.45265	1.30344
RP4-617C6.1	0	0	0	0	0.0104516	0.0102297	0	0	0	0.0668337	0	0	0	0	0.0121293	0	0	0	0	0	0	0	0	0	0	0	0	0
RP11-286B14.1,RP11-286B14.2	0.616966	0.278137	0.000697227	0.00802126	0.0699903	0.255465	0.306974	0.0864363	0.00708832	0.000548457	0.00203037	0.106873	0	0.00368181	0.362882	0.124663	0.00354604	0.717754	0.547	0.00360378	0.00377675	0.49593	0.000244442	0.00331477	0.00755413	0.0190723	0.107403	0.369942
AC092812.1	0	0	0	0	0	0	0	0	0	0	0	0	0	0	0	0	0	0	0	0	0	0	0	0	0	0	0	0
RP11-147C23.1	0.000252496	0.000427867	0	0	0	0	0.0774447	0	0	0.00351829	0	0	0.00236668	0	0	0	0	0	0	0	0	0	0	0	0	0	0	0
RNU1-130P	0	0	0	0	0	0	0	0	0	0	0	0	0	0	0	0	0	0	0	0	0	0	0	0	0	0	0	0
RP4-736I12.1	0	0	0	0	0	0	0	0	0	0	0	0	0	0	0	0	0	0	0	0	0	0	0	0	0	0	0	0
UBE2WP1	0	0	0	0	0	0	3.09115	0.623134	0	0	0.180441	0	0	0	0	0.143917	0	0	0	0	0	0	0	0	0	0	0	0
EEF1A1P11	0.174689	0.38363	0	0.246763	0.18909	0.344695	0.131502	0.30624	0.164205	0.241767	0	0.153461	0.0812914	0.0727499	0.0511912	0.043183	0.140275	0.124594	0.235775	0.612542	0.0495814	0.328622	0.252437	0.198563	0.148824	0.234502	0.114398	0.376235
RN7SL831P	0	0	0	0	0	0	0	0	0	0	0	0	0	0	0	0	0	0	0	0	0	0	0	0	0	0	0	0
PTBP2	1.99263	3.20734	3.64998	2.57468	2.43488	3.9155	5.40026	2.13482	2.56216	3.19524	5.39173	2.29189	3.88843	3.83468	2.96287	2.58168	2.21537	2.28184	2.56372	3.37085	5.641	3.38282	5.7317	3.68952	4.90652	2.60556	2.82259	2.73964
AL592205.1	0	0	0	0	0	0	0	0	0	0	0	0	0	0	0	0	0	0	0	0	0	0	0	0	0	0	0	0
AL592205.2	0	0	0	0	0	0	0	0	0	0	0	0	0	0	0	0	0	0	0	0	0	0	0	0	0	0	0	0
DPYD-AS1	0.0288093	0.185572	1.0158	0.399263	0.0593145	0.343856	0.848436	0.497985	0.30497	0.783539	0.323486	0.247237	0.306466	0.221137	0.080194	0.50288	0.0752694	0.323767	0.0963792	0.0585339	0.543552	0.130109	0.0305565	0.286388	0.106631	0.109416	0.0648289	0.0800356
SEC63P1	0.0782354	0.0660563	0.347074	0.0591828	0.126932	0.096398	0.110357	0.0685467	0.0262678	0	0.359022	0	0.272817	0.271383	0.057291	0.16909	0.03925	0.167304	0	0.105368	0.332768	0.245203	0	0.0988929	0	0.224938	0.0465296	0.0420734
RPL26P9	0	0	0	0.0792009	0	0.285994	0.293165	0.137358	0.106938	0	0.358634	0	0.720076	0.108596	0.229543	0.383296	0.0525165	0.111279	0	0	0.657243	0.164044	0.0810721	0	0	0.0749715	0	0.109936
RP11-272L13.2	0.219605	0.182445	0.98183	0	0.230114	0.130339	0.402226	0	0.148293	0	0.16426	0	0	0.298605	0.157897	0.262372	0	0.152792	0	0	0.598666	0	0	0.144142	0	0	0.0626135	0.0748159
DPYD-AS2	0.0435749	0.33099	0.966739	0.153769	0.037576	0.160921	0.387526	0.114484	0.234119	0.150513	0.832718	0.334389	0.815503	0.81581	0.223263	0.537711	0.0728419	0.0931268	0.0587044	0.117204	2.28273	0.227533	0.0898923	0.220523	0.308807	0.292176	0.0817684	0.296441
RP11-272L13.4	0.0590541	0.0664798	0.698621	0.0595623	0.0638715	0.14552	0.222127	0.137972	0.132185	0	0.24088	0.0431946	0.732156	0.300434	0.0864872	0.2431	0.065836	0.196437	0	0	0.725595	0.0822583	0.0203111	0.124418	0.0558483	0.0754596	0.0936524	0.0705683
NFU1P2	0	0	0	0	0	0	0	0	0	0	0	0	0	0	0	0	0	0	0	0	0	0	0	0	0	0	0	0
RP5-1070A16.1	0	0	0	0	0	0	0	0	0	0.00483246	0.00426492	0	0.0032507	0.00145002	0	0	0.000232781	0	0	0	0	0	0	0	0.000992037	0	0	0
AL160056.1	0	0	0	0	0	0	0	0	0	0	0	0	0	0	0	0	0	0	0	0	0	0	0	0	0	0	0	0
SNX7	4.43647	8.00624	4.90921	6.09717	4.37992	12.0646	5.74384	8.5516	2.55325	5.56261	11.6026	11.1719	5.243	6.1762	6.22964	9.09376	16.2069	4.09719	0.901016	8.66827	1.05223	10.1386	2.03052	9.23457	9.1333	7.53251	7.19188	6.47525
RP5-896L10.1	0.000148295	0.000502598	0	0	0	0.0111312	0	0.0157953	0.0241426	0.00413288	0.0137958	0	0	0.000206677	0	0	9.95368e-05	0	0.000251216	0	0	0	0.00929561	0	0	0.000142779	0	0.000107552
LPPR4	1.08474	0.334184	0.23664	0.604331	0.671236	0.571408	0.935429	0.544429	0.63891	1.06459	1.27271	0.526347	0.394639	0.542327	0.0507189	0.501337	1.39316	0.178661	0.11866	0.631809	0.147883	1.2473	0.261061	0.219415	0.678152	0.42208	0.881869	0.302756
RP4-735N21.1	0	0	0	0	0	0	0	0	0	0	0	0	0	0	0	0	0	0	0	0	0	0	0	0.118164	0	0	0	0
PALMD	8.66526	12.4923	0.915885	50.6436	13.8809	52.4668	8.36466	96.0178	4.31865	29.8394	2.75456	37.1812	4.60301	19.5036	3.24671	8.59801	10.0137	26.9816	1.7079	33.28	0.758113	70.94	5.91135	21.1174	35.5816	33.7811	7.67171	30.2385
HMGB3P10	0.052368	0.175824	0	0.158306	0	0.0339779	0	0.182324	0	0.357487	0.0794454	0.226957	0	0.114971	0.228543	0.204449	0.0348295	0.221981	0.0876292	0.276213	0.14634	0.341128	0.0855446	0.175471	0.439697	0.158813	0.0613269	0.0592432
Y_RNA	0	0	0	0	0	0	0	0	0	0	0	0	0	0	0	0	0	0	0	0	0	0	0	0	0	0	0	0
AL451051.1	0	0	0	0	0	0	0	0	0	0	0	0	0	0	0	0	0	0	0	0	0	0	0	0	0	0	0	0
RP4-581O6.1	0	0	0	0	0	0	0	0	0	0	0	0	0	0	0	0	0	0	0	0	0	0	0	0	0	0	0	0
AGL	4.60106	10.474	3.64155	7.84522	3.57603	9.8715	4.02857	4.92265	3.65698	5.62176	2.85732	3.7234	2.33027	3.09361	2.87646	6.30966	3.8522	6.68631	4.50181	5.0106	3.39245	6.16094	4.02521	5.87909	4.32455	4.43759	4.45881	5.55229
SLC35A3	19.0666	35.312	8.575	14.886	9.27345	28.332	7.40214	14.9566	4.20807	29.684	5.17597	12.9756	4.12465	8.81575	11.9937	16.3245	7.47647	14.9044	14.871	13.0071	6.15131	16.6442	9.0132	9.88507	7.50596	10.5082	8.12154	9.40627
RP4-714D9.5	0.266392	0.118316	0	0.172236	0.0617444	0.108317	0.0907614	0.0460564	0.0703146	0.0911284	0.114001	0.086759	0.122592	0.139851	0.173234	0.292921	0.0322194	0.168802	0.214326	0.154451	0.22443	0.192131	0.221347	0.109722	0.0872914	0.189019	0.133432	0.120056
HIAT1	12.3398	9.48222	11.1871	10.1764	9.36047	10.5102	6.04998	8.43525	4.78106	11.7487	4.80787	8.55989	6.27883	9.34049	5.86263	5.32632	6.32778	9.75752	8.6087	9.57217	6.38208	8.36064	8.37042	6.55397	8.32077	7.80825	7.65501	10.3074
RP4-714D9.4	0.474426	0	2.13327	0	0	0	0.419245	0.399194	0.321832	0	0.344782	0	0	1.25433	0	0.543933	0.153165	0	0.38059	0	0	0	0.237417	0	0	0.216812	0.128355	0.151782
TRMT13	3.25546	3.58048	2.63906	4.82971	3.85715	3.30343	2.54897	5.30866	2.62944	3.30124	3.14616	4.07408	2.46352	4.15283	2.90835	3.53463	2.61134	4.91002	4.92828	4.88169	7.61575	5.62509	5.67132	3.38241	8.75493	3.62449	3.4067	4.44497
RP11-305E17.7	0	0.458759	2.56751	0	0	0	0	0	0	0	0	0	1.20014	0	0	0.322877	0	0	0	0.662259	0	0	0	0	0	0	0	0
BRI3P1	0.298825	0.331618	0	0.0991093	0.104734	0	0	0.171785	0	0	0.448104	0	0	0.407231	0.430575	0.716631	0	0.138974	0	0.5101	0.272704	0	0.101476	0.130185	0	0.187401	0.228246	0.204741
RP11-305E17.4	0.632381	0	0	0	0.674635	0	0	0	0	0	0.490245	0	1.42428	0	0	0.711258	0	0.455487	0	0	0	0.631218	0	0.98551	0.869963	0.285997	0.360459	0.211506
RTCA	17.2662	18.191	13.0514	12.3902	15.7051	16.4508	13.934	24.4333	9.02657	21.3684	9.51353	17.8665	12.6327	14.8956	11.6848	10.2741	16.1502	11.497	11.4943	14.7181	12.338	14.66	18.4201	12.6856	23.5204	13.2894	12.9959	13.1957
CDC14A	1.49194	1.66212	4.63534	1.6867	2.19579	2.37576	2.05955	1.39554	1.24662	1.57547	1.81427	1.64059	3.00254	1.94704	1.78786	1.84085	1.87509	1.50997	3.33719	1.63519	4.11429	2.42857	4.50677	2.27255	0.574024	2.25892	1.63773	1.69863
GPR88	0.0115172	0	0.0570264	0.0130103	0.0209801	0.0318936	0.0121499	0	0.043177	0	0	0	0	0.0179107	0.00944964	0.0798698	0.0172579	0.0092066	0.0108843	0	0.0183543	0.0134758	0.013308	0.0161812	0	0	0.00385114	0.00464949
RP11-84O12.3	0	0	0	0	0	0	0	0	0	0	0	0	0	0	0	0	0	0	0	0	0	0	0.137211	0.179733	0	0	0	0
VCAM1	2.35288	2.04706	0.991043	2.18539	19.7299	4.46246	4.05882	1.82008	12.6156	1.87422	4.5106	0.858877	4.87816	4.96518	0.382979	4.11014	6.64839	0.414305	1.38313	1.21078	9.23345	6.62647	115.422	22.0208	5.86168	2.51492	3.22636	1.33647
RP4-549L20.3	0.966283	0	0.718264	0.241127	0.767027	0.677022	0.743672	0.975731	0.434213	1.08754	0.970453	0.690543	2.19166	0.771393	1.04822	0.680557	0.692838	0.564578	0.401591	0.208618	0.88904	0.832383	6.17066	1.14828	2.00498	0.608622	1.02373	0.613329
SLC30A7	17.6247	8.59892	9.33553	7.66086	10.6436	16.0999	11.5729	7.94628	8.69067	7.38289	8.98252	9.02218	12.2592	9.53849	10.7092	8.67495	12.1733	7.12781	8.76482	5.48952	13.9108	8.8238	12.5566	6.4795	5.62556	7.21414	10.3379	6.90259
AC093157.1	0.693253	0.816341	0.439076	0.775111	0.765211	0.918006	0.886664	0.782077	0.365607	0.343348	0.645014	0.9807	0.346371	0.533355	0.472101	0.367931	0.397985	0.760394	0.92007	1.00507	0.986076	0.621573	1.11261	0.530483	1.19784	0.617993	0.657531	0.775513
RP11-421L21.2	0.25297	0.141815	0.374823	0.127081	0.226171	0.292112	0.393817	0.0735451	0.170108	0.288957	0.513011	0.183438	0.194233	0.189557	0.122924	0.463992	0.280914	0.179214	0.0707195	0.274288	0.236707	0.526481	0.240801	0.376668	0.193265	0.120577	0.297679	0.14919
RP11-421L21.3	0.749546	1.70678	1.36453	1.27938	1.28934	1.40163	2.12179	1.34044	0.486382	1.45515	2.35633	1.04485	1.49986	1.31585	0.889497	0.918237	1.01009	1.34266	0.456353	1.77732	1.79374	1.31648	1.94085	0.929809	2.37454	1.08056	1.06568	1.25979
SCARNA16	0	0	0	0	0	0	1.07032	0	0.892153	0	0	0	0	0	0	0	0	0	0	0	0	0	0	0	0	0	0	0
RP5-1033H2.1	0	0	0	0	0	0	0	0	0	0	0	0	0	0	0	0	0	0	0	0	0	0	0	0	0	0	0	0
S1PR1	3.39684	1.28021	1.24429	1.95557	6.41918	2.81604	4.08421	1.84961	6.18919	0.920977	1.69682	1.1626	3.89883	4.44801	0.869091	1.57761	5.55462	1.10004	1.02004	1.6122	4.46381	5.48632	2.28275	3.67099	5.98657	2.8871	3.59702	1.62432
RP4-575N6.5	0	0	0	0.0500953	0	0	0	0	0.0671781	0	0	0	0	0.068798	0	0	0	0	0	0	0	0.103767	0.0512635	0.127805	0	0.0475077	0.0292676	0
RP4-575N6.2	0	0	0	0	0	0	0	0	0	0	0	0	0	0	0	0	0	0	0.195975	0	0	0	0	0	0.324065	0	0.0675391	0
RP11-157N3.1	0	0.000543231	0	0	0.0380444	0	0.0659206	0	0.000430031	0	0	0	0	0	0	0.000398809	0	0	0	0	0.000916955	0	0.000331823	0	0	0	0	0
RP11-411H5.1	0	0	0	0	0	0	0	0	0.0915965	0	0	0	0	0	0	0	0	0	0	0	0	0	0	0	0	0	0	0
RNU6-352P	0	0	0	0	0	0	0	0	0	0	0	0	0	0	0	0	0	0	0	0	0	0	0	0	0	0	0	0
RP11-82O2.2	0	0	0	0	0	0	0	0	0	0	0	0	0	0	0	0	0	0	0	0	0	0	0	0	0	0	0	0
DNAJA1P5	0	0	0	0	0	0	0	0	0	0	0	0	0	0	0	0	0	0	0	0	0	0	0	0	0	0	0	0
RP11-347K2.1	0	0	0	0	0	0	0	0	0	0	0	0	0	0	0	0	0	0	0	0	0	0	0	0	0	0	0	0
RP11-153F1.2	0	0	0	0	0	0	0	0	0	0	0	0	0	0	0	0	0	0	0	0	0	0	0	0	0	0	0	0
RN7SKP285	0	0	0	0	0	0	0	0	0	0	0	0	0	0	0	0	0	0	0	0	0	0	0	0	0	0	0	0
AMY2B,RNPC3	3.35445	9.77249	10.9226	6.24331	3.86697	7.27308	3.8725	4.30412	3.58498	6.05286	4.60036	4.17775	4.80988	4.57366	4.65053	10.338	1.3654	5.47144	3.04032	6.1121	12.227	5.36092	6.87111	7.83628	6.64072	7.31644	3.79921	4.85231
AMY2A	0	0	0	0	0	0	0	0	0	0	0	0	0	0	0	0	0	0	0.0245799	0	0	0	0	0.0591196	0	0	0	0
AMY1A	0	0	0	0	0	0	0	0	0	0	0	0	0	0	0	0	0	0	0	0	0	0	0	0	0	0	0	0
AMYP1	0	0	0	0	0	0	0	0	0	0	0	0	0	0	0	0	0	0	0	0	0	0	0	0	0	0	0	0
AMY1C	0	0	0	0	0	0	0	0	0	0.0183533	0	0	0	0	0	0	0	0	0	0	0	0	0	0	0	0	0	0
RP11-97C18.1	0	0	0	0	0	0	0	0	0	0	0	0	0	0	0	0	0	0	0	0	0	0	0	0	0	0	0	0
RP11-364B6.1,RP11-364B6.2	0	0	0	0	0.0218079	0	0	0	0	0	0	0	0	0	0	0	0.230238	0.0287457	0	0	0	0	0	0	0	0	0.0705039	0
RP11-414B7.1	0	0	0	0	0	0	0	0	0	0	0	0	0	0	0	0	0	0	0	0	0	0	0	0	0	0	0	0
SEPT2P1	0	0	0	0	0	0	0	0	0	0	0	0	0	0	0	0	0	0	0	0	0	0	0	0	0	0	0	0
RP11-90H3.1	0	0	0	0	0	0	0	0	0	0	0	0	0	0	0	0	0	0	0	0	0	0	0	0	0	0	0	0
RP5-947P14.1	0	0	0	0	0	0	0	0	0	0	0	0	0	0	0	0	0	0	0	0	0	0	0	0	0	0	0	0
RP11-110F24.1	0	0	0	0	0	0	0	0	0	0	0	0	0	0	0	0	0	0	0	0	0	0	0	0	0	0	0	0
RP11-233E12.1	0	0.00183573	0	0.00219263	0	0.00134556	0	0	0	0	0	0	0	0	0	0.00269497	0	0.00155251	0	0	0	0	0	0	0	0	0	0
PRMT6	5.68318	4.07704	1.7025	4.36718	3.31812	4.30147	3.0806	4.50773	2.89423	2.36427	1.29898	4.05951	2.32411	4.84544	5.1518	3.87596	6.34281	3.80758	5.31359	4.52367	1.76629	1.81144	5.48692	3.86869	2.04051	3.00516	4.90685	5.30469
NTNG1	0.0545022	0.0796253	0	0.239127	0.130104	0.29199	0.105974	0.0880138	1.25941	0.163556	0.10423	0.0104315	0.769356	0.0717987	0.0797943	0.165866	0.0479726	0.135044	0	0.226272	0.470156	0.0155567	0.544702	0.440668	0.051737	0.00807669	0.0820152	0.174107
RP11-270C12.3	0	0	0	0	0	0	0	0	0	0	0	0	0	0	0	0.289146	0	0	0	0	0	0	0	0	0	0	0.13629	0
VAV3-AS1	0.0114211	0.0108855	0.0316148	0.0144464	0.148506	0.00709302	0.26023	0.0100449	0.0296841	0.0248614	0.0757024	0.0220909	0.0702393	0.0358096	0.0136439	0.0257485	0.00958143	0.0265962	0.0788589	0.122717	0.1776	0.0224463	0.0251195	0.158554	0.0122488	0.0158049	0.00599763	0.0160433
RP11-356N1.2	0.0956705	0.130729	2.14817	0.00752913	0.168603	0.1049	0.189298	0	0.0199937	0	0.555058	0	0.366289	0.103928	0.043749	0.0930714	0.0049935	0.0106552	0	0	1.16305	0	0.0890711	0.0187393	0.0637302	0.0752451	0.00445615	0
RP11-483I13.5	2.42713	2.24436	1.35388	1.57162	2.00092	2.03506	3.65086	2.62368	1.33221	1.79731	2.73495	2.55007	2.48849	1.88691	1.90201	2.66252	5.58965	1.69947	0.824544	1.7318	1.34444	1.21293	3.4834	1.67577	1.43185	1.40587	2.73831	1.47039
NBPF6	0.00191215	0.00198961	0.00184445	0.0203471	0.00118605	0.0188032	0.0291121	0.0571049	0.00111732	0.0752576	0.0309914	0	0.0016516	0.028084	0.000863292	0.0142837	0.167003	0.275414	0.282521	0	0.256481	0	0.431005	0.151249	0.00593491	0.00180797	0.0365865	0
ST13P21	0	0	0	0	0	0	0	0	0	0	0	0	0	0	0	0.028254	0	0	0	0	0	0	0	0	0	0	0	0
RP5-964H19.2	0	0	0	0	0	0	0	0	0	0	0	0	0	0	0	0	0.197025	0	0	0	0	0	0	0	0	0	0.0248546	0
FAM102B	2.42469	4.57105	4.15171	5.88043	3.23016	3.15234	4.38269	2.84429	5.48179	3.02147	3.9899	3.87391	4.06066	3.53495	1.62272	3.89211	5.36055	4.99874	3.81672	5.55673	4.98198	3.64175	3.3044	3.47779	3.63173	3.90846	3.09317	3.86002
PRPF38B	3.3724	3.37512	3.20348	4.54429	4.21219	3.80249	4.23491	3.27208	3.98253	2.45794	4.80259	3.4145	5.82869	5.30148	4.07032	5.67226	3.38505	4.78323	3.76642	5.09534	9.16124	6.49317	6.83267	6.27399	9.84266	4.71262	4.37532	5.27161
FNDC7	0.00738922	0.00363796	0.126284	0.00144841	0.00801544	0.00915202	0.00270734	0.0249793	0	0	0.0396549	0	0.0727313	0	0.023157	0.000890192	0.00048032	0	0.00242443	0.00195173	0.0403921	0	0.000740734	0	0	0.0273286	0	0.0102422
STXBP3	14.36	21.9214	17.6479	25.6703	11.0119	20.1145	10.8802	16.8189	10.396	18.6128	5.0499	14.0267	10.0945	15.4353	8.68518	14.5643	12.4881	20.0457	8.02098	18.3302	13.323	17.6527	13.5428	14.7837	13.9125	12.6957	11.9672	23.4964
SPATA42	0	0	0	0.0769518	0	0	0.135828	0.133466	0.103846	0	0	0	0	0	0	0	0	0.0266726	0.0315477	0.201645	0	0	0	0	0	0.0728528	0	0.10691
GPSM2	33.6375	44.2108	10.0681	40.8284	13.8149	26.986	20.5023	54.6706	5.33456	78.9608	11.5249	37.4337	11.6273	21.6416	11.4431	14.0452	10.8631	32.7148	11.3194	48.1865	3.37283	24.1965	21.4237	25.5733	26.4894	30.4773	18.5219	33.5249
RP11-20O24.4	0	0.160293	0	0.191527	0.116722	0.232331	0.101697	0.0950729	0.0735412	0	0.144905	0.207106	0	0.0752123	0	0	0.0952571	0.134974	0	0.431666	0.152535	0.113469	0.22424	0.140143	0	0.27249	0.095878	0.134608
RP11-20O24.1	0.23472	0	0	0.915231	0	0.266403	0	0	0	0	0	0	0	0	0	0	0.15161	0.317151	0.37679	0	0.610175	0	0.469952	0.324539	0	0.429246	0	0.451046
RANP5	0	0	0	0	0	0	0	0	0	0	0	0	0	0	0	0.0532839	0	0	0	0.115457	0	0	0.0447448	0	0	0.041486	0.0255968	0
TMEM167B	13.2741	18.3643	19.4978	16.72	13.8717	15.1563	9.76805	13.9483	7.85061	17.7586	5.43179	13.165	11.1953	12.0679	12.9213	10.5923	8.96792	16.8772	8.00758	19.2283	11.009	15.7371	11.878	14.2035	11.5669	10.9367	12.2526	14.5446
SCARNA2	844.423	2368.34	2901.49	1848.36	1861.77	1622.92	1958.41	1231.39	693.815	1437.14	2132.34	1508.44	1901.06	1207.82	2933.64	2038.31	587.133	2020.45	570.18	1546.76	1489.78	751.234	2424.44	862.588	193.232	1300.16	521.593	1016.71
KIAA1324	0.340309	0.0960042	19.1999	0.10986	1.32092	53.4008	2.01213	0.193108	0.410846	0.0561956	0.72187	0.36091	3.84131	0.700598	11.148	1.06326	0.256438	0.116073	6.38991	0.739663	0.965989	16.7728	2.02164	0.812695	0.703411	0.378075	0.66479	0.115652
SARS	74.0797	73.5365	62.7849	67.2314	66.445	76.6718	65.9241	95.0422	31.6483	80.4807	28.4178	111.791	37.0601	73.1635	65.5469	34.4572	54.5577	79.8185	34.0043	77.7554	21.4925	69.7895	42.6519	69.1944	68.1203	70.8002	46.3443	84.2566
CELSR2	5.86955	5.65226	2.85839	11.8368	4.32654	4.82808	9.78128	6.91243	0.330328	4.48961	2.36682	11.4315	3.10589	5.65774	6.00632	5.68402	1.83586	19.2354	6.67644	15.1719	0.195808	8.49031	3.76423	7.50589	2.70187	11.0501	3.4628	14.3837
SYPL2	0.0384298	0.0121153	0	0.0065301	0.0708784	0.892235	0.0242185	0.0983394	0.282339	0	0.0325518	0.0136494	0.199678	0.0178881	0.0316702	0.0238669	0.0832021	0.0091746	0.0108463	0.0348475	0.0365868	0.181438	0.0132615	0.0324291	0.0721868	0.0216199	0.00768797	0.00897479
ATXN7L2	1.64324	0.493073	1.28287	1.01251	1.20735	0.668444	0.801681	0.932358	0.838164	0.430658	0.433315	0.622078	0.517713	1.35212	1.5414	0.689989	0.894515	1.1593	1.97709	0.899627	1.20329	0.800004	1.37485	0.880691	0.983812	1.02501	1.40284	1.36746
CYB561D1	3.88474	4.44681	2.1212	4.93888	2.68332	2.39218	2.82238	3.83555	1.80032	5.29894	1.06703	3.54989	1.53365	3.50243	3.86155	2.40336	2.52866	5.98299	1.92707	5.05982	1.59462	2.48604	1.13956	3.95959	1.68578	2.28453	3.54328	4.35297
GPR61	0.296916	0.605358	0.342479	0.0579534	0.421596	0.109487	0.299237	0.0874629	0.0740843	0.0854166	0.391183	0.231825	0.516515	0.274531	0.583927	0.72273	0.0741414	0.0750583	0.0900434	0.0334078	0.555636	0.41024	0.343009	0.281407	0.317468	0.229712	0.207425	0.174385
GNAI3	52.9544	105.893	57.1291	49.2603	36.2373	60.9498	39.8347	89.4401	19.1932	111.524	16.9869	72.3737	26.0012	45.1319	23.1046	29.7613	32.3764	52.079	17.4039	50.3494	13.7219	45.8122	22.9434	43.3831	43.8813	45.194	30.3231	49.9835
RP5-1160K1.3	1.17311	2.60474	0.545054	1.74842	0.357905	1.01514	0.712452	1.17819	0.456137	1.32199	0.517767	1.69966	0.448862	1.02389	0.707394	0.580966	0.916192	1.1577	0.49172	0.776965	1.22718	1.06395	0.296913	1.38324	1.33127	0.763886	0.513977	1.7876
MIR197	0	0	0	0	0	0	0	0	0	0	0	0	0	0	0	0	0	0	0	0	0	0	0	0	0	0	0	0
AMPD2	5.27822	3.53099	20.0337	3.32998	7.53131	4.82385	8.99567	3.25383	4.4526	6.96433	12.3465	4.53655	11.5263	4.60741	5.10048	3.41954	10.6548	4.60223	10.0807	4.26993	8.32356	3.55746	10.7025	4.61512	3.7981	4.21274	7.7351	5.08665
RP5-1160K1.1	0.264418	0	0	0	0	0	0	0	0	0.259328	0	0.0823128	0	0.0521956	0	0	0	0	0.0634252	0	0.106244	0	0.0777237	0.0481062	0	0	0	0
GSTM4	40.3634	9.26591	8.0611	10.0634	14.3713	11.3652	3.28246	7.59902	3.85222	3.38502	2.23784	11.4975	4.20928	7.87223	7.64201	6.50733	6.76018	15.3999	48.6454	5.10059	2.4756	3.88756	17.1515	10.225	4.49849	10.4973	18.3653	6.76148
GSTM1,GSTM2	29.1076	4.66912	16.3908	5.44664	17.2551	7.02052	1.96266	2.85405	0.895394	3.6754	2.81157	10.259	9.14982	27.5964	4.61321	5.95443	13.2249	150.412	86.0101	9.88299	4.07923	6.78287	138.4	19.9109	9.72541	74.7895	31.066	8.22146
GSTM5	0.0912038	0.66018	0.136012	0.824294	0.481237	1.66786	0.115852	0.522968	0.0206577	0.0736266	0.108185	0.103294	0	1.48285	0.0765409	1.12397	0.628149	9.35134	0.16274	0.74344	0.138402	1.04095	0.307366	1.48205	0.17492	0.407023	0.431979	0.324428
RP4-735C1.6	0	0	0.0044199	0	0.000543451	0	0	0.00087776	0	0	0.00153396	0.00110312	0	0.00139075	0	0.00186213	0	0.000715109	0	0.00136098	0.00142714	0.00104609	0.221191	0.000625863	0	0.000960766	0	0.000723631
RP11-195M16.3	0.0124082	0	2.42052	0	0	0	0.0233871	0.0217746	0	0	0	0	0	0.0172448	0.0545991	0	0	0	0	0	0	0	0.064091	0.0156388	0	0	0	0
CSF1	3.44825	2.32959	69.337	1.74882	5.21659	4.99519	5.65105	6.30939	4.54899	3.63861	4.31729	2.35411	11.9114	3.83653	1.97284	2.8745	3.77004	2.20459	2.37326	1.55607	5.93528	5.85738	10.2504	4.85347	4.40923	3.35315	2.81234	4.10731
AHCYL1	25.5638	17.464	12.9255	20.5877	13.6706	22.2653	10.1866	26.195	11.0152	21.2466	9.84965	22.5932	7.75321	17.0632	9.76088	9.33866	14.2983	20.0975	16.1013	16.0219	7.41748	19.007	15.1767	17.3846	15.5119	13.8598	13.9493	21.737
STRIP1	8.99021	10.9754	5.12916	10.1888	8.83547	9.15146	14.667	13.632	3.94091	13.5273	5.60976	15.1822	7.4493	12.6679	6.21442	9.60334	6.14652	13.8106	7.806	10.7786	7.33963	9.86346	6.64939	9.94754	7.60762	13.5017	6.75954	15.2159
RP4-773N10.6	0.0510947	0.0148556	0.00706028	0.00322614	0.00260395	0.0625914	0.00150755	0.005608	0.0767689	0.0111037	0.0830267	0.00704743	0.471028	0.0122174	0.00468755	0.0109051	0.00267462	0.00456873	0.00675009	0.135859	0.0136759	0.00334177	0.00824945	0.0049992	0.0159559	0.0482924	0.00143501	0.00520058
UBL4B	0	0	0	0	0	0.0196502	0	0	0.0213803	0	0.0243797	0	0	0.0442243	0	0	0	0	0.053748	0	0	0.0332919	0.0328799	0.0401956	0.0904959	0.045821	0.00948669	0.0114419
SLC6A17	0.0320102	0.137934	0	0.294563	0.0185981	0.289771	0.0193842	0.202256	0.115693	0.359495	0.052655	0.611728	0.386055	0.191819	0.0103851	0.0212409	0.389307	0.138267	0.0964004	0.755304	0.00975324	0.741973	0.0289097	0.0953733	0	0.0132689	0.0758543	0.219225
KCNC4	1.38133	0.383257	0.106284	1.16917	1.20023	0.806091	2.43172	0.997549	1.58958	0.145749	0.6363	1.07815	1.3462	0.917693	1.09092	0.743309	1.27454	1.23411	0.864751	1.22836	0.307963	0.990392	5.24001	1.06335	0.837705	1.12705	0.966432	1.3336
RBM15	10.8022	4.91483	8.21059	6.43935	6.70737	3.86892	5.43045	4.29147	8.51383	3.95943	4.92124	4.96456	6.40496	4.87694	5.47088	4.96835	6.36329	5.42628	6.36332	5.19287	7.48839	4.06331	6.4969	5.66581	5.78541	4.16013	5.49668	4.63432
RP5-1074L1.4	0.430399	0.499032	0.211937	0.289987	0.199114	0.305947	0.406152	0.22399	0.427866	0.276804	0.672531	0.263537	0.558526	0.277208	0.222323	0.909576	0.11219	0.455963	0.687329	0.540811	0.976917	0.533999	0.395503	0.591615	0.363596	0.651068	0.324138	0.310714
LAMTOR5-AS1	0.268963	0.0872914	0.31321	0.22749	0.399704	0.345226	0.341194	1.06994	0.363222	0.552855	0.632215	0.294552	0.78268	0.276348	0.457949	0.151854	0.223328	0.298586	0.628021	0.261937	1.05672	0.217504	0.737272	0.506248	0.393397	0.303235	0.424469	0.215443
PROK1	0	0	0	0	0	0.0224713	0	0	0	0	0	0	0	0	0	0.0222734	0	0	0	0	0	0	0.0517654	0.00448851	0	0	0.0542365	0
CYMP	0	0.131819	0	0	0	0	0.425882	0	0	0	0	0	0	0	0	0.00256919	0	0	0	0	0	0.163154	0.0064154	0	0	0	0	0
OR11I1P	0	0	0	0	0	0	0	0	0	0	0	0	0	0	0	0	0	0	0	0	0	0	0	0	0	0	0	0
CD53	12.3473	6.92456	738.342	4.52373	109.189	7.78814	57.8828	12.6054	133.108	20.3183	34.9716	6.23692	171.311	28.9097	21.7444	12.5945	19.0846	4.03783	7.56136	4.20496	160.212	17.3512	33.3274	40.3526	24.2346	10.5181	13.8819	5.75913
RP11-96K19.2	0.0582842	0.0236102	0.258931	0.10846	0.0455251	0.0288343	0.0367565	0.0684634	0.0397128	0	0.059745	0.0102639	0.0457155	0.0323597	0.0713777	0.00577546	0.045468	0.0277611	0.0661666	0.0264384	0.164521	0.10279	0.100001	0.0370371	0.0597525	0.0561335	0.0930632	0.0420585
RP11-96K19.5	1.04825	0.915833	2.40503	1.14874	2.60135	1.15872	1.63233	1.36223	1.45623	0.250073	1.77002	0.833352	2.018	1.17902	2.80666	1.31768	0.846493	0.799076	1.15852	0.877135	2.30774	0.868778	1.58553	1.02742	1.3854	0.883688	1.96845	1.24517
RNA5SP54	0	0	0	0	0	0	0	0	0	0	0	0	0	0	0	0	0	0	0	0	0	0	0	0	0	0	0	0
CEPT1	18.7244	25.2975	15.4045	19.0283	17.0127	21.5092	14.0081	22.0648	15.7331	18.203	8.23696	17.8557	16.6526	15.0947	11.7408	14.9439	6.74479	15.3379	8.3571	18.9755	24.4043	20.7834	17.2718	17.3954	17.2835	13.8719	13.0216	17.3105
CHI3L2	2.15948	0.627722	4.45008	2.00901	44.1691	4.66252	6.82053	3.11448	55.6105	5.83946	0.706579	0.529863	7.96302	12.0156	44.233	1.73948	0.406085	3.22012	0.220405	9.61824	14.236	4.85098	34.6763	9.7506	14.7704	0.942588	1.36142	13.2557
CHIAP1	0	0	0	0	0	0	0	0	0.00456159	0	0	0	0	0	0.00499613	0	0	0	0	0	0	0	0.00703483	0	0	0	0	0
CHIAP2	0	0	0	0	0	0	0	0	0	0	0	0	0	0	0	0	0	0	0	0	0	0	0	0	0	0.0250231	0	0
CHIA	0	0	0	0.000733567	0.0850526	0	0	0	0.00194493	0	0	0	0	0	0	0	0	0	0	0	0	0	0	0	0	0	0	0
RP5-1125M8.3	0	0	0	0	0	0	0	0	0	0	0	0	0	0	0	0	0	0	0	0	0	0	0	0	0	0	0	0
PIFO	0.0409968	0.419433	0	0.30816	0.3531	1.62494	0.0492015	0.724548	0.166858	0.0603523	0.118372	0.0879814	0.0318167	0.069888	0.0593666	0.62177	0.0832201	0.161765	0.305198	1.09467	0.103376	1.1474	1.23459	0.409204	0.114311	0.146816	0.222499	0.145903
HIGD1AP12	0	0	0	0	0	0	0	0	0	0	0	0	0	0	0	0	0	0	0	0	0	0	0	0	0	0	0	0
UBE2FP3	0.415327	1.29322	0	0.416059	0.0632677	0.359463	0.551387	0	0.159761	0.403942	0.359417	0.256457	1.35722	0.489512	0.517134	1.22735	0.118241	0.334703	0.495609	0.155781	0.330586	0.246228	0.243315	0.228714	0.331159	0.450668	0.554042	0.207894
Y_RNA	0	0	0	0	0	0	0	0	0	0	0	0	0	0	0	0	0	0	0	0	0	0	0	0	0	0	0	0
ATP5F1	216.594	314.184	106.918	199.415	243.24	392.931	170.089	356.313	119.1	289.74	98.0953	421.061	132.254	215.894	194.841	222.904	88.9084	239.907	173.221	192.018	94.8303	234.802	190.014	247.266	290.028	252.144	191.783	237.418
C1orf162	1.82035	1.34607	2.11611	1.21406	5.12179	1.3312	2.85841	3.99345	7.82694	2.21152	5.22471	1.62716	10.3913	7.16746	2.7152	1.5652	4.30532	1.36641	0.927222	0.886444	33.0595	5.28186	12.2014	3.96282	5.8727	2.20652	2.56693	1.39333
RAP1A	11.6657	21.7473	25.1045	15.9195	25.3291	24.464	16.8968	27.861	20.7954	39.4044	12.6065	20.8562	18.268	13.0275	12.0918	12.7134	11.5758	14.8318	9.19765	15.9132	19.0055	20.2657	14.4244	20.6291	27.4002	16.0479	11.1978	14.3548
RP4-773A18.4	0.153906	0.0184053	0	0.15396	0.112322	0.0672916	0.321676	0.154332	0.0897882	0	0.626291	0.377138	0.152462	0.144096	0.152827	0.102639	0.162189	0.154711	0.189078	0.27579	0.208732	0.0717429	0.142944	0.0839715	0.12934	0.180875	0.184274	0.277435
DDX20	5.20767	3.91638	3.6868	4.94	4.5727	4.77532	4.14664	3.88532	4.55819	3.01248	3.66316	4.54328	2.79847	3.10247	3.96376	2.03853	3.2143	3.93075	5.23019	3.45625	3.609	3.8939	5.04861	4.49071	4.17127	3.62858	3.40759	4.28464
KCND3-AS1	0.0149454	0.162112	0	0.0603452	0.0442362	0	0.0281478	0.0716765	0.0514766	0	0	0.15019	0	0.100696	0.104649	0.12985	0.013681	0	0.0344865	0	0.100328	0.0727618	0	0	0.193874	0.028678	0.0210327	0.118199
RP11-88H9.2	0.117167	0.0553079	0	0.256797	0.337374	0.165958	0.585356	0.135646	0.12362	0.198616	0.120444	0.0649697	0.123068	0.72237	0.0790124	0.135084	0.0703444	0.152234	0.0441523	0.156639	0.223692	0.0539927	0.0624151	0.100693	0.553536	0.205888	0.114824	0.221244
snoU13	0	0	0	0	0	0	0	0	0	0	0	0	0	0	0	0	0	0	0	0	0	0	0	0	0	0	0	0
RP5-965F6.1	0	0	0	0	0	0	0	0	0	0	0	0	0	0	0	0	0	0	0	0	0	0	0	0	0	0	0	0
snoU13	0	0	0	0	0	0	0	0	0	0	0	0	0	0	0	0	0	0	0	0	0	0	0	0	0	0	0	0
CTTNBP2NL	19.1212	37.733	9.92547	30.7141	13.5518	17.5799	15.5306	38.8851	5.45289	69.5952	6.40296	34.4468	14.3188	19.5304	15.0787	14.0651	8.8117	34.1609	8.097	31.5623	5.28001	19.0942	6.86257	29.5255	17.5251	18.4274	13.0464	30.8402
WNT2B	3.41213	1.6228	0.354352	4.88847	3.69703	0.885221	0.427668	1.16741	0.187884	1.66223	0.374344	1.96607	0.408227	1.10398	5.41112	1.0202	0.116012	6.64364	7.33525	6.13124	0.242141	1.06804	0.331967	1.12104	0.742475	1.21796	3.49219	3.82177
CAPZA1	149.601	166.214	175.222	120.482	124.663	159.005	165.178	187.943	83.2404	230.034	61.1256	209.474	131.727	129.936	99.4637	111.553	60.6868	123.47	57.4177	113.12	106.282	117.483	102.297	120.224	210.312	143.65	92.1221	115.722
MOV10	17.3779	9.63057	13.9137	11.642	17.0262	10.3141	20.5625	13.1068	7.21863	11.6244	14.5148	11.8832	15.4258	12.7224	6.85074	14.5362	9.8164	12.7544	15.8179	19.5565	15.0643	13.3589	23.7434	13.1691	11.6904	9.87924	10.9448	11.1243
RP11-426L16.9	0.0218313	0	0	0	0	0.0134993	0	0	0.0293041	0.0757304	0	0	0.101866	0	0.0480463	0.0270502	0.00731279	0	0	0	0	0	0.0338372	0	0	0.0209655	0	0.00786661
FAM19A3	0.0382806	0	0	0.0644306	0.0256873	0.0943654	0.0914952	0.125966	0	0	0.156077	0.0525164	0	0	0.10528	0.0279969	0.124382	0.10245	0.0397427	0.0644143	0.00919393	0	5.74435	0.121481	0.0679192	0.0183446	0.0369628	0.0523452
RP11-426L16.7	0	0	0	0	0	0	0	0	0	0	0	0	0	0	0	0	0	0	0	0	0	0	0	0	0	0	0	0
RP3-522D1.1	0.236697	0.00942959	0	0	0	0	0.188493	0.116523	0.0903538	0	1.95908	0	0.00744931	0.00664708	2.71861	0.185505	0	0.00113892	0.390953	0.173477	0.696454	0	1.63444	0.149402	0.735874	0.00153047	0.0763	0.00115261
AKR7A2P1	0.370248	0	0	0.0860466	0.0921195	0	0.427383	0.0498174	0.0765418	0	0.91282	0.0622838	1.18745	0.0788745	0.374718	0.140227	0.038043	0.0405043	0.191702	0.0762723	0.482627	0	0.11738	0.14453	0.0805064	0.0272378	0.118065	0.243791
RP11-31F15.1	0.870827	0.745944	0.17664	0.946611	1.18006	0.313219	1.8507	0.764195	1.20207	0.28692	2.87517	0.269755	1.77191	1.07254	1.47175	0.75259	0.395689	0.599196	1.29393	1.14987	2.29032	0.880653	2.46381	0.515037	2.18753	0.800055	0.604337	0.772681
RP11-389O22.1	0.0997362	0.0028175	0.00490951	0.0989837	0.00241455	0.00206546	0.0020968	0.00292493	0.134958	0	0.148823	0	0	0.00617912	0.00244486	0.119636	0.00111598	0.00317724	0.00187767	0.0075584	0.00951108	0.00580979	0.00344206	0.00278082	0.00475571	0.00533588	0.001996	0.0683629
LRIG2	3.28567	4.08868	4.33773	3.93594	3.64646	3.62405	2.95093	3.71398	3.52864	4.44547	2.947	2.88455	3.61623	3.91719	3.31594	3.84453	1.91981	4.25486	3.55891	3.97303	4.77497	4.04726	3.82434	4.68675	2.70025	3.24126	3.03631	4.12577
RP11-389O22.4	0	0	0	0	0	0	0	0	0	0	0	0	0	0	0	0.313388	0	0	0	0	0	0	0	0	0	0	0.149906	0
RP11-389O22.5	0	0	0	0	0	0	0	0.136859	0	0.534045	0	0	0	0.324606	0.457419	0.190961	0	0.110877	0	0	0	0	0	0	0	0.1494	0.0914124	0
MAGI3	4.54194	18.2381	2.9538	9.10149	3.66596	6.46451	2.72427	8.72206	0.484149	8.28551	2.67435	6.9503	2.60856	4.06552	3.61774	14.2764	2.02943	7.14257	2.74733	5.65841	1.4402	7.52324	1.28073	12.4801	2.15424	6.8306	2.21591	3.81741
RP5-1073O3.2	0.00386338	0.00436365	0	0.001303	0.0056086	0.00159916	0.00243538	0.00226498	0.151016	0	0.0217695	0	0.0120655	0.00179431	0.00378644	0.20039	0.00345681	0.00184517	0.00218097	0.0105319	0.0147275	0.00539882	0.0146603	0.00807879	0.00368208	0.0024791	0.00309065	0.0571941
AP4B1-AS1	0.0144572	0.0138819	0.055492	0.01463	0.0314913	0.0101767	0.0483131	0.00254316	0.072402	0.0201429	0.0377774	0.00745761	0.0971062	0.0644713	0.00921159	0.0389655	0.0064688	0.0186472	0.00653039	0.0367179	0.175044	0.0565618	0.0399038	0.0314308	0.0248103	0.0343318	0.0161981	0.0241111
DCLRE1B	3.58575	0.932846	1.20595	1.83225	2.29512	1.38041	2.57954	1.98515	2.46956	1.15468	1.57417	1.79517	1.66384	1.80402	1.44423	0.879857	1.83246	1.58755	2.71672	1.63275	1.52762	1.68655	3.20561	1.59508	2.23255	1.40643	1.6745	2.07356
HIPK1	10.9945	12.2845	8.95795	17.2375	8.77121	12.0967	10.8779	14.5995	7.3638	17.0586	9.40452	14.0662	8.38483	9.7791	8.41817	13.5645	5.42422	17.6321	5.60883	15.2505	9.32005	13.0671	6.77646	12.5499	10.118	10.4682	7.64745	16.2416
OLFML3	2.64381	4.66864	0.400057	3.01142	5.42675	7.98243	40.6145	2.7648	6.42852	4.52871	3.39182	1.26804	4.48546	3.94642	0.560902	6.29139	26.3732	1.22947	1.33959	2.38996	1.7581	6.1346	8.26516	6.48747	5.31735	2.59379	8.32228	2.62186
RP4-591B8.3	0	0	0	0	0	0	0	0	0	0	0	0	0	0	0	0	0	0	0	0	0	0	0	0	0	0	0	0
RP4-591B8.2	0	0.406507	0	0.161952	0.171705	0.292277	0	0.140429	0.328139	0.547763	0.611036	0	0	0.666112	0.821356	0.587622	0.0536933	0.341257	0.134859	0.420238	0.895537	0.16772	0.331563	0.631243	0.224408	0.459859	0.0937449	0.561603
EIF2S2P5	0	0.269222	0.472406	0.214419	0.114816	0.0653682	0.0499333	0.0931097	0.0714938	0	0.0812497	0.058225	0.246692	0.147425	0.116727	0.42603	0.0355498	0.0378568	0.134369	0	0.300818	0.277609	0.164527	0.168637	0.0752646	0.35638	0.0946201	0.113994
Y_RNA	0	0	0	0	0	0	0	0	0	0	0	0	0	0	0	0	0	0	0	0	0	0	0	0	0	0	0	0
PKMP1	0	0	0	0.0158933	0	0.0194342	0	0.027615	0	0	0	0.0346068	0	0	0.0230809	0.0315132	0	0.0224731	0	0	0	0	0	0.0397486	0	0.0151052	0.00938258	0.0113164
Y_RNA	0	0	0	0	0	0	0	0	0	0	0	0	0	0	0	0	0	0	0	0	0	0	0	0	0	0	0	0
NR1H5P	0	0	0	0	0	0	0	0	0	0	0	0	0	0	0	0	0	0	0	0	0	0	0	0	0	0	0	0
SYCP1	0	0.0010339	0.298687	0	0.000166143	0.510427	0.0125717	0.000268332	0.000204604	0.00212544	0.000234471	0.000337247	0	0	1.9987	0.0428041	0	0	0.000258389	0.000416119	0	0.174912	0.000157884	0.000191287	0	0.00520377	0.000706964	0.000331867
TSHB	0	0.00830896	0	0.00496233	0	0.0060846	0.00927052	0.00862497	0.00658484	0	0	0	0	0	0.0144184	0.00609444	0	0	0	0	0	0.0205605	0	0	0	0.00943915	0	0
RP4-666F24.3	0	0	0.58173	0.0653512	0	0	0.0143145	0	0.0203549	0	0.098748	0	0	0	0.10588	0.00940843	0	0.0108472	0	0	0	0.015879	0.082566	0.0095394	0	0	0	0.00547606
RP4-663N10.1	0.00025232	0.0147949	0	0.000255346	0.00054966	0.0435854	0	0	0.0117528	0	0.000775722	0	0.00354756	0.000351647	0.0128715	0.0108517	0.000169356	0.000361632	0.000427427	0	0	0.0380208	0.000522347	0.0113308	0.000721756	0.00840676	0	0.000365969
RP4-663N10.2	0.0339424	0	0	0	0	0	0	0	0	0	0	0	0	0	0.00801666	0	0	0	0	0	0	0	0.00564446	0	0.0155774	0	0	0.0239392
AL512638.1	0	0	0	0	0	0	0	0	0	0	0	0	0	0	0	0	0	0	0	0	0	0	0	0	0	0	0	0
TCEB1P20	0	0	0	0	0	0	0.0821157	0	0	0	0	0	0	0	0	0	0	0	0	0	0	0	0	0	0	0	0	0
CNOT7P2	0	0	0	0	0	0	0	0	0	0	0	0	0	0	0	0	0	0	0	0	0	0	0	0	0	0	0	0
RN7SL420P	0	0	0	0	0	0	0	0	0	0	0	0	0	0	0	0	0	0	0	0	0	0	0	0	0	0	0	0
VANGL1	10.8998	5.3301	1.4621	6.6987	6.70907	5.60112	8.10055	6.73522	0.990777	5.06226	4.62858	6.41912	3.62292	2.76908	4.5667	4.39108	4.61484	5.90671	4.42634	5.10583	0.909436	5.63896	4.38519	5.77056	4.78729	5.16471	3.94626	4.80358
RP11-12L8.2	0	0	0	0	0	0.507115	0	0	0	0	0	0	0	0	0	0	0	0	0	0	0	0	0	0	0	0	0	0
RP11-12L8.1	0.0173697	0.0740212	0	0.00680104	0.00365782	0.0213339	0	0.0607515	0.00451073	0	0	0.0380406	0	0	0.0148215	0.107325	0.0115821	0.00481441	0	0.0183052	0	0.0361547	0.00347823	0.0732846	0	0.00323449	0	0.00730111
SLC22A15	0.947048	1.84181	1.62547	1.57939	1.04522	1.03857	1.9018	1.76215	1.22275	3.02642	2.13056	1.52707	2.0525	1.2455	0.900749	1.62712	0.844865	1.79808	0.970637	2.0573	2.63261	2.55587	0.610228	1.67494	1.95236	1.9727	0.970567	1.79056
MAB21L3	4.6375	13.0925	0.191436	0.987178	2.63039	4.43481	0.397891	5.9337	0.047979	10.6135	0.175209	10.3394	0.271352	3.25697	1.77275	2.85686	0.019211	3.33009	0.0197771	4.30979	0.130433	7.59428	0.68927	3.91443	2.15573	4.26654	2.88725	2.97288
RP5-1185H19.2	0.0119312	0	0	0.0287201	0	0.0344578	0	0	0	0	0	0	0	0	0	0.0738891	0	0	0	0	0	0	0.0123264	0.0300694	0	0	0	0.0085934
U3	0	0	0	0	0	0	0	0	0	0	0	0	0	0	0	0	0	0	0	0	0	0	0	0	0	0	0	0
ATP1A1	73.6402	46.8095	60.244	39.1693	57.2527	78.7147	72.4596	60.414	24.1112	56.9709	38.9658	63.0474	35.6995	56.2673	51.1112	35.9954	34.3028	56.3001	44.3736	37.1595	17.4229	61.9175	59.3473	44.5005	59.0598	48.4354	60.385	59.0991
Y_RNA	0	0	0	0	0	0	0	0	0	0	0	0	0	0	0	0	0	0	0	0	0	0	0	0	0	0	0	0
MIR320B1	0	0	0	0	0	0	0	0	0	0	0	0	0	0	0	0	0	0	0	0	0	0	0	0	0	0	0	0
C1orf137	0.0208445	0.0176563	0	0.00351485	0.00378197	0.0107831	0.00985356	0.0244388	0	0.0604746	0.0133457	0.0383828	0	0.00242002	0.199763	0.0172782	0.00116559	0.0298627	0.156683	0.00473391	0	0	0.0269634	0.0108991	0.0248283	0.106995	0.0218816	0.0302068
CD2	3.50597	5.71811	7.09513	4.64221	34.7072	5.99923	17.1786	8.53237	20.0338	4.52097	3.1662	2.95362	27.8363	25.0305	1.41135	9.02158	4.21338	2.67772	2.21908	4.56084	45.6339	5.73366	35.1595	18.5008	9.30276	12.3253	5.14274	5.67538
AL157904.1	0	0	0	0	0	0	0	0	0	0	0	0	0	0	0	0	0	0	0	0	0	0	0	0	0	0	0	0
PTGFRN	28.1533	14.9153	9.94181	19.5527	25.7789	16.2386	37.3815	21.5527	3.30701	16.7768	15.0984	15.9689	22.0421	20.4364	19.0951	9.06497	30.818	17.3047	32.7364	13.625	2.99665	16.014	12.4149	12.0925	24.2897	18.3133	15.778	23.3567
CD101	0.50422	0.968821	0.240183	0.47469	1.45555	0.608675	1.05836	1.18338	0.466282	0.80792	0.516498	0.866834	1.61912	1.45991	0.587481	0.539627	0.53756	0.346861	0.58893	0.504132	0.396058	0.433987	0.82252	1.03392	1.05161	1.27299	0.596882	0.800998
TTF2	14.3118	7.68095	9.15281	8.07572	11.2625	8.18482	9.64202	8.88117	10.5446	9.68108	7.95173	9.81571	9.21375	7.22967	9.91616	6.67808	7.44075	9.91474	21.3081	10.5706	9.79066	11.9812	27.0778	12.5949	11.3966	11.6564	9.66435	9.96946
RPS15AP9	0	0	0	0	0	0	0	0	0	0	0	0	0	0	0.141591	0	0	0	0	0	0	0	0	0	0	0	0.0563124	0
RP11-39H13.1	0	0	0	0	0	0	0	0.00146839	0	0	0	0	0	0	0	0	0	0	0	0	0	0	0	0	0	0	0	0
MAN1A2	14.3545	11.3466	11.2261	12.8398	10.5441	13.0467	11.4392	9.77258	5.68264	10.9639	4.91538	11.8863	9.31269	10.1225	13.2937	12.359	6.10165	13.0138	15.1255	12.2535	20.7199	14.8355	13.6396	11.7799	13.0968	10.4101	10.567	10.9834
VPS25P1	0	0	0	0	0	0	0	0	0.0835999	0	0	0	0	0	0	0.0754691	0.041222	0	0	0	0	0	0	0	0	0	0.0361869	0
FAM46C	3.31257	0.851144	3.28283	4.96495	35.6059	5.94616	13.2304	0.59365	2.96021	1.03965	1.67164	0.669229	16.0185	8.5465	7.09048	20.9933	0.782261	1.10826	1.37781	0.576695	41.2563	3.03125	6.039	4.74281	7.02211	1.80714	8.19172	0.892182
WDR3	14.1591	14.0069	10.9134	13.2076	11.8283	15.3786	9.48469	12.4221	10.42	14.0163	5.41689	12.7669	5.57156	8.86802	7.18433	5.3641	10.3451	12.8439	37.4453	12.9397	3.8892	12.9113	14.4993	14.44	16.4416	11.8561	12.2211	15.0802
RP4-630J13.1	0	0	0	0	0	0	0	0	0	0	0	0	0	0	0	0	0	0	0	0	0	0	0	0	0	0	0	0
WARS2-IT1	0.0112108	0.00421466	0.0220363	0.0113266	0.00406286	0.00154458	0.0117612	0.00218765	0.01168	0	0.0173121	0.00274894	0.0116537	0.0190636	0.00914292	0.0433758	0.00756287	0.00534653	0.0231716	0.0304619	0.0106686	0.0130362	0.0115929	0.00936331	0.017782	0.0143668	0.00522404	0.00270449
RP11-418J17.1,snoU13	3.60698	2.6649	0.5043	2.00395	1.39659	1.93839	2.46597	1.17939	2.23821	1.04177	1.7179	2.51347	1.49092	1.97548	1.40772	2.61177	0.83693	2.47348	2.18255	1.88977	3.10829	2.14246	1.43586	1.75917	3.07854	1.77233	1.53397	2.00552
RP5-834N19.1	0.00230742	0.00260646	0.0136261	0.00233489	0.0016752	0.00286596	0.00727384	0.132995	0	0.00535753	0.0023643	0.00170018	0.00360387	0.10552	0.00339257	0.00382669	0	0.00220439	0	0.00209745	0.00659861	0.159003	0.00159212	0.00192963	0	0.0037021	0	0.00223047
HAO2	0.320823	0.0239576	0	0.0143647	0.0860506	0.0527211	0.464494	0.143585	0.0545491	0	0.0231038	0.0882983	0.132618	0.336118	0	0.0175887	0.0114288	0	0.00276083	0.038334	0.045311	0.0828446	0.252858	0.0567901	0.124726	0.0554252	0.0598898	0.0947221
HSD3B2	0.0706907	0.00456744	0	0	0.00293451	0	0	0	0	0	0.0761362	0.0784925	0	0	0.0198946	0	0	0.109684	0.0604655	0	0	0.005651	0	0	0	0	0.0410376	0.0492199
HSD3BP2	0	0	0.0274074	0	0	0	0	0	0	0	0	0	0	0	0	0	0	0	0	0.008423	0	0.00648233	0	0	0	0	0	0.00223965
HSD3BP1	0	0	0	0	0	0	0.0424516	0	0.0044756	0	0	0	0	0	0.0147061	0	0.0151041	0	0	0	0.0639746	0.00698992	0	0	0	0	0	0
HSD3B1	0.0336469	0	0	0	0	0	0	0	0.00373244	0	0	0	0	0	0.0245445	0	0.022518	0	0.0141297	0	0.0158972	0	0.0446547	0	0	0	0	0
HSD3BP3	0	0.0100174	0	0.00897382	0	0	0.0111793	0	0.0345256	0	0.0545139	0	0	0.00823754	0.0374567	0.0183759	0.00198391	0.00423518	0.0700876	0.0080527	0	0.00619693	0.00611924	0	0	0	0.00177286	0.00642351
HSD3BP4	0.010867	0.00460161	0	0.0449074	0.00295645	0.0273842	0.010271	0.00955369	0.0473839	0	0.104245	0.00600079	0.0127193	0.00378406	0.0598922	0.0101299	0.0455668	0.0331948	0.147182	0.059796	0.0640843	0.0465718	0.0233756	0.0102318	0.0155261	0.00522817	0.0244338	0.032991
HSD3BP5	0.0899365	0.018727	0.390134	0.137355	0.14221	0.0812179	0.500033	0.0758323	0.0593336	0.15791	1.74975	0.0950764	0.20143	0.0307996	0.384867	0.0822978	0.881213	0.282269	0.967737	0.24842	0.249253	0.0926788	0.114428	0.111337	0.062065	0.0649288	0.34394	0.141965
PHGDH	45.2002	26.4043	45.9158	34.3077	25.0404	37.7488	9.71831	33.9734	19.1806	21.9739	1.35524	79.3658	1.76045	6.95903	37.3905	9.63511	173.777	53.7303	17.2628	60.2031	4.06816	20.476	46.5002	15.0092	0.767367	51.5006	50.4826	61.8088
PFN1P9	0	0	0	0	0	0	0	0	0	0	0	0	0	0	0	0	0	0	0	0	0	0	0	0	0	0	0	0
NOTCH2P1	0	0	0	0	0	0	0	0	0	0	0	0	0	0	0	0	0	0	0	0	0	0	0	0	0	0	0	0
RP11-114O18.1	0	0.2291	0	0	0.0727363	0	0.2537	0	0.184369	0	0.413601	0	0	0.0939059	0	0.165982	0.272322	0	0	0	0.379767	0	0.280223	0.264796	0.190261	0	0.198843	0
RNU6-465P	0	0	0	0	0	0	0	0	0	0	0	0	0	0	0	0	0	0	0	0	0	0	0	0	0	0	0	0
FAM72B	1.12478	0.231404	1.17095	0.218461	1.13856	0.322606	0.754357	0.533711	2.58289	1.2141	0.682211	1.597	1.69788	0.851532	0.776528	0.578749	7.98896	1.19052	2.19974	1.48474	1.69821	0.790911	1.47529	0.987399	1.89143	0.58831	3.093	0.581508
RP11-439A17.5	0	0	0	0	0	0	0	0	0	0	0	0	0	0	0	0	0	0	0	0	0	0	0	0	0	0	0	0
HIST2H3DP1	0.169319	0.706514	0.755426	0.844453	0.536845	1.31968	0.312372	1.61074	1.3699	1.1416	2.42077	0.543665	0.766818	1.7363	0.734097	2.75569	1.06387	1.06726	0.70303	1.31263	2.3326	0.874526	1.38313	0.769606	0.233827	0.0799096	0.585963	0.350916
HIST2H2BA,RP11-439A17.10,RP11-439A17.9	0.167242	0.243327	0.88115	0.697653	0.430032	1.15515	0.368412	0.951247	0.391842	0.746068	2.04554	0.723066	1.95598	0.702348	0.42478	2.00428	0.751035	1.33926	1.64726	0.902344	0.251817	1.96427	2.33161	0.795136	0.0387308	0.593995	0.235691	1.18544
SRGAP2C	3.07042	2.26263	4.05224	5.15587	1.11504	1.41316	1.76901	2.66931	2.45955	2.98136	1.98703	2.58265	2.18311	2.7879	1.61269	0.976549	12.4168	5.15415	1.73788	6.48944	1.26845	1.16838	1.3786	1.11406	4.07673	2.7753	4.59286	3.94069
RP11-343N15.5	0.349889	0.0622067	0	0.705954	0.0996328	0.15891	0.0346467	0.129107	0.469872	0.127385	0.140886	0.121286	0.171324	0.127791	0.107908	0.113765	0.911738	0.367665	0.062123	0.397124	0.0522452	0.153941	0.266072	0.162867	0.313647	0.406032	0.416413	0.224625
AL592494.5,RP11-343N15.2	0.00617889	0.0414326	0.00859552	0.012378	0.00666271	0.0379529	0.0018357	0.00341419	0.049248	0.00225355	0.0282237	0	0.0121274	0.0171527	0.00285382	0.0758843	0.0302866	0.0174955	0.206183	0.00617654	0.0175797	0.0256259	0.0442884	0.0307252	0.0174093	0.00653989	0.0219947	0.00441651
RP11-344P13.3	0	0	0	0	0.0167503	0	0	0	0	0	0.0236783	0	0	0.0429515	0	0	0	0	0	0	0	0.032333	0	0	0	0.0296683	0	0
EMBP1	0.464652	0.00441785	0.257005	0.0618214	1.22364	0.107415	0.278554	0.153994	0.362618	0.412569	0.226752	0.00250323	0.406165	0.491039	0.0544074	0.254691	3.00444	0.297046	0.454992	0	1.34823	0.122399	0.879758	0.412651	0.08166	0.091473	1.09629	0.167603
RP11-417J8.1	0	0	0	0	0	0	0	0.00658759	0	0	0	0	0	0	0.0390537	0	0	0	0.00634271	0	0	0	0.0116299	0.0047064	0	0	0	0
AL583842.1,AL583842.2,AL583842.3,MIR3118-1,RP11-417J8.3	1.06808	0.348142	0	0.77508	0.850547	0.528791	0.469281	0.868371	0.51711	0.60329	0.28432	0.478975	0.203027	0.547255	0.192658	0.647237	0.0880276	0.490406	0	0.467295	0.618907	0.367027	1.04525	1.26562	0.000551685	0	0.595933	1.50532
RP11-423O2.1	0.0472785	0	0	0.0714793	0.102125	0.203538	0.0444058	0.0413894	0.0952675	0	0.0361228	0.051793	0.109728	0.131078	0.0345924	0.0583008	0	0.100991	0	0	0.468364	0.0493576	0.0243758	0.0598619	0	0.0452672	0.0140318	0.15219
ASNSP5	0	0	0	3.62034	0	3.94524	0	0	0	0	0	0	0	0	0	0	1.15449	0	0	0	12.5924	3.51472	1.86853	0	0	0	0	5.15209
ANKRD20A14P	0.0420637	0.154758	0.359856	0.67239	0.20071	0.597748	0.075995	0.107168	0.0750397	0.0879927	0.0448707	0.0813426	0.0245987	0.0732541	0.00741683	0.246346	0.0158708	0.157402	0.004272	0.182197	0.685706	0.443646	0.0843791	0.256773	0.122987	0.0291075	0.12966	0.571581
RP11-782C8.1,RP11-782C8.3,RP11-782C8.4	0.0683472	0.299589	0.291025	0.549782	0.253511	0.267269	0.167943	0.0850399	0.249803	0.0315064	0.264087	0.652971	0.147241	0.219709	0.00167332	0.221941	0.0896821	0.110792	0.335488	0.478226	0.502787	0.106051	1.91867	0.784968	0.271294	0.0454656	0.579908	0.460228
RP11-782C8.7	0	0	0	0.242928	0	0	0	0	0	0	0.488828	0	0	0	0	0	0	0	0	0	0	0	0	0.105207	0	0	0	0
RP11-782C8.8	0	0	0	0	0	0.144466	0	0.210012	0.165296	0	0.364865	0	0	0	0	0	0	0	0	0	0	0	0	0	0	0	0.0693569	0.0827757
RP11-435B5.2	0	0	0	0.0486149	0	0	0	0.0422244	0	0	0.184253	0	0	0	0	0.029736	0	0	0	0.0647733	0	0.0503539	0	0	0	0.0230898	0.0143129	0.017248
RP11-435B5.3	0.19835	0.381286	0	0.0602074	0.0620006	0.304538	0.110708	0.0142708	0.0896304	0.0188304	0.264033	0.0059758	0	0.0301464	0.0441253	0.286408	0.00181508	0.0426233	0.00458027	0.0294731	0.12368	0.0793737	0.0445004	0.285906	0.030923	0.0470919	0.0231319	0.129324
RP11-435B5.5	0.0573851	0.415626	0.0244982	0.306751	0.0492899	0.22591	0.151009	0.193984	0.5578	0.683635	0.419604	0.0786003	0.0360382	0.0763081	0.0134692	0.491296	0.0149377	0.138022	0.101515	0.0584355	0.517205	0.29831	0.0978889	0.349357	0.4911	0.168324	0.273616	0.377497
RP11-435B5.6	0	0.00772302	0.0100946	0.00230613	0.00248167	0.00283039	0	0	0	0	0.00350266	0	0	0	0	0	0.00152951	0	0.00193001	0.00310686	0	0	0.0294847	0	0.00325849	0.00329077	0.00683781	0
RP6-206I17.2,RP6-206I17.4	0	0.122172	0.537986	0.354014	0.119206	0.034777	0.393695	0.126468	0.151273	0.0975033	0.217056	0.436825	0.131145	0.351317	0.346595	0.330126	0.110326	0.10856	0.145574	0.0467043	0.763342	0.277331	0.723044	0.289676	0.48295	0.376286	0.290603	0.151906
SRGAP2B	12.4618	6.77009	51.0927	19.1726	11.9287	9.94175	17.5291	12.4559	16.2554	19.7186	35.8507	18.9385	28.1656	14.3527	9.42061	8.0284	46.841	24.3852	13.9593	37.1443	24.5515	11.6983	19.305	11.3011	10.6022	19.5602	20.7062	20.3007
NBPF8	0.0113754	0.0198836	0.0391609	0.00475334	0.00421318	0.00617847	0.0130673	0.00826288	0.00518882	0.0805867	0.0233592	0.00610886	0.0155386	0.00693105	0.0660133	0.00756197	0.00671322	0.00554391	0.0139107	0.0118458	0.0598541	0.00780591	0.0263585	0.00799845	0.0110647	0.0203473	0.00534472	0.0277806
AL592284.1	0.56934	0.0507327	0.0596849	0.178019	2.35285	0.929168	0.245661	0.377322	0.711093	0.175655	1.38418	0.471687	0.895053	0.724363	0.348931	0.514064	3.2197	0.379696	0.361856	0.0748419	1.33879	0.354152	2.17678	0.922259	1.08219	0.73515	0.920519	0.278047
RNU1-59P	0	0	0	0	0	0	0	0	0	0	0	0	0	0	0	0	0	0	0	0	0	0	0	0	0	0	0	0
RP11-640M9.2	3.94777	2.49723	6.11376	2.90334	3.67518	4.02882	3.57856	1.70695	3.61508	2.58426	10.036	1.79179	5.91329	3.23738	2.45681	2.5396	44.236	4.8029	7.32486	2.94661	4.39645	2.99888	6.24832	3.24385	4.72349	2.4022	12.115	2.79494
NBPF9	1.73688	3.22872	10.7654	3.42588	1.13859	1.08736	3.35142	2.25809	2.08255	4.50265	6.61504	3.25647	3.55826	1.97863	1.87849	2.44589	11.1772	4.10105	4.64678	2.9226	3.27767	3.48984	1.76753	2.27182	1.73009	3.28634	4.62522	3.25346
RP4-791M13.4	0.0602542	0.108601	0	0.10908	0.172478	0.173603	0.358089	0.092647	0.269808	0.0405558	0.70081	0.0321831	0.695857	0.263759	0.10542	0.159671	0.21752	0.110952	0.0345366	0.187527	0.655812	0.114242	0.189994	0.109775	0.180364	0.171061	0.141057	0.0506478
RP4-791M13.5	0.0420477	0.0593042	0.0621101	0.0637535	0.106602	0.260434	0.463054	0.15107	0.394988	0.585138	0.914088	0.030907	0.851551	0.302299	0.0514519	0.260882	0.338264	0.200506	0.0355572	0.0380648	0.639501	0.161425	0.28163	0.185076	0.119933	0.168407	0.171917	0.0759306
RNU2-38P	0	0	0	0	0	0	0	0	0	0	0	0	0	0	0	0	0	0	0	0	0	0	0	0	0	0	0	0
AL590452.1	0.0678454	0.095615	2.00509	0.217006	0.147205	0.335559	0.916745	0.15878	0.546425	0.0784374	1.81996	0.0497862	1.47708	0.377257	0.149302	0.882543	0.242394	0.355456	0.0955241	0.336852	2.57464	0.236607	0.280398	0.41311	0.450721	0.325744	0.229559	0.146649
RP11-326G21.1	0	0.268286	0.474132	0.320578	0.455494	0.194169	0.198413	0.185466	0.573644	0.363588	1.53541	0	0	0.220091	0.154987	0.129957	0.106292	0	0	0	0.744149	0.221345	0.164032	0.20487	0	0.151977	0.155921	0.224802
RN7SKP88	0	0	0	0	0.243699	0	0	0	0	0	0	0	0	0	0	0	0.156365	0	0	0	0	0	0	0	0	0	0	0
SEC22B	22.4347	24.1845	21.6637	20.1816	17.2671	34.0481	11.9613	19.847	28.6839	26.9274	11.2378	17.2042	16.7842	14.0912	19.4651	14.3577	121.486	20.4265	11.329	13.7373	14.7945	20.2934	19.1619	16.4902	17.1297	15.5786	43.9867	12.0062
NBPF10,NOTCH2NL,RP11-458D21.5	5.63309	35.683	51.068	21.2649	13.687	23.4569	26.2415	35.4133	15.1538	65.7986	30.9446	28.9267	20.6065	20.5811	27.4268	23.9588	37.5195	34.4318	13.9619	32.6861	20.66	19.1678	27.5178	22.6718	15.141	29.8074	22.5563	30.3464
RNVU1-6	0	0	0	0	0	0	0	0	0	0	0	0	0	0	0	0	0	0	0	0	0	0	0	0	0	0	0	0
HFE2	0.0174502	0.0184573	0	0.00567682	0.0236832	3.86458	0	0	1.84314	0.849037	0	0	0.0262558	0	0	0.087669	0.347058	0.00803526	0.00845103	0	0.0160215	0.441251	0	0	0.14935	0	0.0455633	0.0126186
TXNIP	84.5759	133.143	83.2647	124.502	116.602	84.5571	75.5785	91.6005	74.0594	119.92	68.7252	40.6278	101.449	57.5973	53.217	129.758	41.0902	179.608	61.2039	132	120.83	179.545	65.9827	95.0314	86.8536	62.4839	52.343	133.739
ANKRD34A	0.159245	0.137548	0.0427861	0.102581	0.269967	0.147528	0.212713	0.178227	0.181425	0.0863413	0.45959	0.110111	0.40672	0.183393	0.186453	0.450471	0.222822	0.0414727	0.0737775	0.102815	0.317031	0.135266	0.31865	0.291425	0.0689302	0.106814	0.138576	0.0851002
LIX1L	2.65514	1.92285	1.10391	2.34579	3.45596	2.73864	2.89309	2.18412	6.59476	1.44668	4.10455	1.15555	2.65386	2.27503	0.570997	2.15287	8.00104	1.98813	0.789156	2.07995	3.44729	2.23847	5.35182	3.01192	2.40555	1.8606	3.12734	1.71821
RBM8A	131.218	149.238	43.2996	59.6406	96.1904	93.823	60.578	119.856	68.0724	157.393	37.3008	84.1615	44.579	67.129	118.045	67.7312	77.5845	57.6232	105.296	65.441	33.1808	70.8026	132.006	95.9435	95.5349	74.3023	87.4147	77.7693
PEX11B	10.8072	15.0305	2.21235	15.2705	14.4147	16.5285	9.82362	21.9331	11.9144	16.2156	3.89927	18.6788	3.51829	12.1484	14.4698	12.3042	7.07183	13.1621	9.43467	13.5949	4.50423	15.2263	16.229	14.1069	8.11422	14.2252	13.0046	14.7573
ITGA10	0.0686957	0.214079	0	0.128695	0.166567	0.236964	0.312964	0.132926	0.53155	0.155763	0.321284	0.168621	0.448098	0.101376	0.244604	0.174148	0.199347	0.265646	0.0737929	0.240525	0.423738	0.348915	0.146077	0.183415	0.167422	0.217848	0.225707	0.169658
ANKRD35	1.6895	19.4105	0.287208	19.8955	3.04621	11.7422	1.33618	9.94393	0.24422	7.63595	0.0631769	14.2534	0.0999423	8.17175	3.86432	11.3464	0.15181	23.3186	0.449988	28.7908	0.13699	5.45208	2.38351	20.1743	0.782951	13.5184	9.02496	18.4754
PIAS3	4.02957	4.02556	5.05975	6.6862	7.07532	8.64805	5.6819	9.13844	2.95882	3.80486	6.79332	9.53178	3.16056	5.6177	10.8136	7.14576	6.37844	8.27656	6.16069	8.51144	2.6561	7.06953	15.3143	7.88866	5.53014	7.82198	16.3079	9.80478
RNF115	8.11191	6.86041	9.74909	6.05933	7.63089	8.45185	5.50566	6.82677	11.2905	6.2998	6.23889	6.80353	4.94267	7.13289	7.90903	4.96018	9.387	5.54373	10.2024	4.64558	6.56546	5.62495	13.2202	6.56155	6.93427	5.78859	7.54512	6.01761
PDZK1	0.1462	0.0299086	0.15069	0.128106	0.0474733	0.112193	0.12718	0.0742501	0.137079	0	0.267269	0.0502647	0.266602	0.150809	0.0513241	0.167308	0.109321	0.0682595	0.159626	0.224346	0.536542	0.0658924	0.205417	0.123671	0.213524	0.2683	0.172383	0.0577923
WI2-925H4.1	0.0484106	0	0	0.0112989	0.004051	0.00461947	0.00703718	0	0	0	0.00571924	0	0.0697094	0.0103714	0.00547184	0.04164	0	0	0.0189091	0	0.0319053	0.015605	0.00770476	0.00467689	0	0.0214939	0.0223167	0.0296459
GPR89C	0.0866545	0.0209281	0.109749	0.0875102	0.0536966	0.0611977	0.0699956	0.043445	0.315744	0	0.28455	0.108962	0.115447	0.172047	0.05447	0.168632	0.033156	0.106098	0.146387	0.100501	0.352145	0.0776922	0.268559	0.0936119	0.0352246	0.213919	0.0812666	0.080224
RP11-94I2.4	0	0	0	0	0	0	0	0	0	0	0	0	0	0	0	0	0	0	0	0	0	0	0	0	0	0	0	0
RP11-94I2.1	0.00890122	0	0	0	0.00966494	0.022035	0.0671793	0.0312629	0.358399	0.0231322	0	0	0	0	0.0130653	0.0110375	0.0119307	0	0	0.0241442	0.126784	0.0372668	0.0368024	0.0335713	0.0507378	0.051314	0.00532105	0.0128449
PFN1P5	0	0	0	0	0	0	0	0	0	0	0	0	0	0	0	0	0	0	0	0	0	0	0	0	0	0	0	0
ABHD17AP2	0	0	0	0	0	0	0	0	0	0	0	0	0	0	0	0	0	0	0	0	0	0	0	0	0	0	0	0
RNA5SP57	0	0	0	0	0	0	0	0	0	0	0	0	0	0	0	0	0	0	0	0	0	0	0	0	0	0	0	0
HYDIN2	0.0264077	0	0	0.000558347	0	0.0163132	0	0	0	0	0.0210781	0	0.0615516	0.0191161	0	0.0361241	0.0388279	0	0.0222987	0.0402285	0.00157804	0	0	0	0	0	0.00787681	0
NBPF12	1.17859	0.953672	0.777273	0.656152	0.640097	0.442922	2.87052	0.333279	0.462451	0.232862	1.34844	0.36068	2.08214	0.699998	0.597899	0.656781	0.38849	1.03573	0.83501	0.638913	0.98781	0.736394	1.2202	0.948845	0.32164	0.42724	0.68635	0.922874
RP11-325P15.1	0	0.0964047	0	0	0	0	0.0268602	0	0	0	0	0	0	0.0198083	0	0.0176451	0	0.0203575	0.0481486	0	0	0.0298206	0	0.0179847	0.081093	0.027365	0	0
RNVU1-8	0	0	0	0	0	0	0	0	0	0	0	0	0	0	0	0	0	0	0	0	0	0	0	0	0	0	0	0
CHD1L	13.8902	9.46706	7.85983	8.71016	7.82951	7.88319	8.3963	7.42664	12.5398	7.07791	9.6978	10.4896	6.22423	9.72565	9.26363	4.42373	14.6931	9.26522	19.5046	8.95351	7.09733	9.60163	15.8873	7.22203	16.7216	7.37332	12.7914	8.62565
RP11-337C18.4	0.0268713	0	0	0	0	0	0	0	0	0	0	0	0	0	0	0	0.0179517	0	0	0	0	0	0	0	0	0	0.0159255	0
OR13Z1P	0	0	0	0	0	0	0	0	0	0	0	0	0	0	0	0	0	0	0	0	0.0900103	0	0	0	0	0	0	0
OR13Z2P	0	0	0	0	0.0583611	0	0	0	0	0	0	0	0	0	0	0	0.0363261	0	0	0	0	0	0.0560601	0	0	0	0.127837	0
OR13Z3P	0	0	0	0	0	0	0	0	0	0	0	0	0	0	0	0	0	0	0	0	0	0	0	0	0	0	0	0
BCL9	2.24274	1.94862	4.40211	3.85093	2.08475	3.93544	1.74089	2.37296	2.98495	1.07807	5.59628	3.20433	2.72475	2.54416	2.46902	2.34933	4.13393	4.61402	4.51262	2.16071	0.968766	3.35807	6.85379	3.28037	1.41109	2.85147	4.53305	4.75792
RN7SL261P	0	0	0	0	0	0	0	0	0	0	0	0	0	0	0	0	0	0	0	0	0	0	0	0	0	0	0	0
RP11-533N14.3	0	0	0	0	0	0	0	0	0	0	0	0	0	0	0	0	0	0	0	0	0	0	0	0	0	0	0	0
RP11-433J22.2	0.760781	0.116717	0	0.255627	0.870937	0.425459	0.78241	0.209172	2.2607	0.838559	0	0.151571	0.275774	1.43831	0.47236	0.11374	0.323648	0.0852132	0.349591	0.247829	0.195869	0.808364	0.244169	0.555963	1.37162	0.662288	0.807674	0.329939
RP11-433J22.3	0.0114698	0	0	0	0.00416183	0	0.0180723	0	0.0102582	0	0	0	0	0.0106526	0.00280998	0.00475339	0	0	0.00323701	0	0.00546393	0	0.00197817	0	0.0109287	0.007359	0.00687969	0
RP11-314N2.2	0	0	0	0	0	0	0	0	0	0	0	0	0	0	0	0	0	0	0	0	0	0.0362483	0	0	0	0	0	0
GJA8	0	0	0	0	0	0	0	0	0	0	0	0	0	0	0	0	0	0	0	0	0	0	0	0	0	0	0	0
GPR89B	0.399741	0.511982	1.2343	0.560281	0.482539	0.754017	0.734789	0.326596	0.544487	0.503083	1.31673	0.345785	0.974117	0.5098	0.533096	0.483329	0.524367	0.470409	0.442891	0.478842	1.23243	0.283085	1.62695	0.369751	0.246592	0.507917	0.926493	0.603878
XXyac-YX155B6.7	0	0	0	0.0800786	0	0	0	0	0.324435	0	0	0	0.363953	0	0	0.096869	0	0	0.133372	0	0	0.165862	0	0	0	0	0	0.0555578
RP6-74O6.3	0	0	0	0	0	0	0	0	0	0	0	0	0	0	0	0	0	0	0	0	0	0	0	0	0	0	0	0
XXyac-YX155B6.2	0	0	0	0	0	0	0	0	0.0437496	0	0	0	0	0	0	0	0	0	0	0	0	0	0	0	0	0	0.00928795	0
PFN1P4	0	0	0	0	0	0	0	0	0	0	0	0	0	0	0	0	0	0	0	0	0	0	0	0	0	0	0	0
ABHD17AP1	0	0	0	0	0	0	0	0	0	0	0	0	0	0	0	0	0	0	0	0	0	0	0	0	0	0	0	0
XXyac-YX155B6.5	0	0	0	0	0	0	0	0	0	0	0	0	0	0	0	0	0	0	0	0	0	0	0	0	0	0	0	0
RNA5SP58	0	0	0	0	0	0	0	0	0	0	0	0	0	0	0	0	0	0	0	0	0	0	0	0	0	0	0	0
RP11-301M17.2	0	0	0	0	0	0	0	0	0	0	0	0	0	0	0	0	0	0	0	0	0	0	0	0	0	0	0	0
RP11-301M17.1	0.181518	0.101425	0	0	0.064492	0.0732785	0	0	0	0	0.0916043	0	0	0	0	0.662338	0.120555	0.170607	0.202109	0	0.168475	0.125523	1.2404	0.311135	0.506317	0	0.035293	0.0847455
RNU1-120P	0	0	0	0	0	0	0	0	0	0	0	0	0	0	0	0	0	0	0	0	0	0	0	0	0	0	0	0
RP11-495P10.5	0	0	0	0	0	0	0	0	0	0	0	0	0	0	0.0178997	0.0151131	0	0	0	0	0	0	0.0252136	0.0153791	0	0	0.00728336	0
RP11-495P10.3	0.0167791	0.0402727	0.0123745	0.0223994	0.0779061	0.111127	0.0317303	0.0295105	0.0225093	0.0486809	0.171911	0.055623	0.0982508	0.0256842	0.139788	0.093899	0.0459801	0.0560973	0.0781474	0.0490714	0.0521137	0.0319031	0.0787584	0.0678043	0.0119903	0.0242258	0.0755427	0.0812236
RNVU1-12	0	0	0	0	0	0	0	0	0	0	0	0	0	0	0	0	0	0	0	0	0	0	0	0	0	0	0	0
RP11-495P10.1	0.0515458	0.0434728	0	0	0.0278142	0.0315754	0.144313	0.0448815	0.0691475	0	0.117166	0.00338139	0.144563	0.0713948	0.0225529	0.12692	0.0172212	0.043919	0.00259127	0.0691218	0.364287	0	0.0265667	0.0652328	0	0.0976651	0.0458191	0
RP11-495P10.10	0	0	0	0	0	0	0	0	0	0	0.0432789	0.0310662	0	0	0	0	0	0	0.0238527	0	0	0	0.0583592	0	0	0	0	0
RNVU1-13	0	0	0	0	0	0	0	0	0	0	0	0	0	0	0	0	0	0	0	0	0	0	0	0	0	0	0	0
RP3-328E19.4	0	0.293826	0	0	0	0.207183	0	0	0	0	0	0	0	0	0	0	0.233431	0.245072	0	0	0	0	0.361037	0.96953	0	0	0	0.117793
RP11-289I10.2	0.0791793	0.0666127	0	0	0.21257	0.0483691	0	0.0690942	0.532352	0	0.241013	0	0.547723	0	0.288716	0	0.158337	0.056133	0.265782	0	0.111261	0	0.122153	0.100912	0.111391	0.0755263	0.0932869	0.0280594
RNVU1-14	0	0	0	0	0	0	0	0	0	0	0	0	0	0	0	0	0	0	0	0	0	0	0	0	0	0	0	0
PFN1P3	0.179232	0.149443	0.799991	0.17863	0.472751	0.10724	0.165092	0.309706	0.483517	0	1.75118	0.191476	0	0.611976	0.258768	0	0.118443	0.250724	0.446005	0.461743	0.739173	0.18499	0.548616	0.233251	0	0.337968	0.154715	0.0617397
RP11-666A1.4	0	0	0.0907136	0.616716	0	0	0	0	0	0	0.0156892	0.0225356	0.0477583	0	0.296128	0	0	0.288711	0.335408	2.01742	0	0	0.838819	0.0128851	0.0291465	0	0.229793	1.35938
NBPF15	3.29415	1.28418	3.80139	2.57144	2.09554	1.77968	2.66014	1.57262	2.62207	1.13523	5.11716	1.7615	4.572	2.27916	2.66409	2.2536	5.7712	1.97846	4.77297	3.88428	3.21146	1.58496	4.78018	2.22879	0.995853	1.22378	2.82432	2.76296
RP11-666A1.5	0	0	0	0.0222374	0	0.126022	0	0	0	0	0.158723	0.225122	0	0.288521	0.152552	0.0272151	0.219984	0	0	0.540767	1.44721	0	0.13064	0.0279091	0	0	0.134206	0
RP11-666A1.7	0	0	0	0	0	0	0	0	0	0	0	0	0	0	0	0	0	0	0	0	0	0	0	0	0	0	0	0
PPIAL4E	0	0	0	0	0	0	0	0	0	0	0	0	0	0	0	0	0	0	0	0	0	0	0	0	0	0	0	0
NBPF16	0.0375635	0.0371705	0.0517228	0.0105383	0.0829893	0.0588471	0.0710387	0.0283782	0.023424	0.0405504	0.0981846	0.0075913	0.0726974	0.0737962	0.0844016	0.0513292	0.143497	0.0207843	0.0468456	0.116647	0.0496933	0.0244341	0.234003	0.0720002	0.0864471	0.0707233	0.0922545	0.111659
RP11-763B22.4	0	0	1.26924	0	0.14686	0	0	0	0	0	0	0	0	0.191239	0	0	0	0	0	0	0.381109	0	0.2868	0.565552	0	0	0.15927	0.0948872
RP11-763B22.10	0	0	0	0	0	0	0	0	0	0	0	0	0	0	0	0	0	0	0	0	0	0	0	0	0	0	0	0
PPIAL4F	0	0	0	0	0	0	0	0	0	0	0	0	0	0	0	0	0	0	0	0	0	0	0	0	0	0	0	0
RP11-763B22.6	0	0	0	0	0	0	0	0	0	0	0	0	0	0	0	0	0	0	0	0	0	0	0	0	0	0	0.05036	0
RP11-763B22.9	0.00765499	0.0117916	0.00616408	0.0197177	0.00378932	0.00345753	0.00263252	0.00734468	0.0149365	0.00969494	0.00962652	0.00923005	0.00978239	0.00290924	0.00613919	0.00692484	0.0126105	0.0189482	0.00589365	0.00948916	0.00597046	0.00583549	0.00360136	0.000872896	0.0119415	0.00870914	0.0125298	0.0121091
DRD5P2	0	0.0391747	0	0	0	0	0	0	0	0	0	0	0	0	0.0621089	0	0	0	0	0	0	0	0	0	0	0	0	0
RP11-14N7.2	1.95983	6.60313	4.74597	3.76079	9.29798	9.36237	8.62617	1.64284	4.83083	4.24508	6.89256	4.343	10.267	3.40891	14.3847	10.4651	22.0399	3.44079	6.77544	2.02619	2.30434	3.63179	6.58641	5.92282	2.03996	2.47852	12.4961	3.25543
RP11-744H18.1	0.000693096	0	0	0	0	0	0	0	0	0.0144839	0.00532646	0	0	0.00193168	0	0.000862109	0.0013955	0	0.00234794	0	0.00198213	0	0.000717363	0	0	0.000667226	0.00041597	0
PFN1P12	0	0	0	0	0	0	0	0	0	0	0	0	0	0	0	0	0	0	0	0	0	0	0	0	0	0	0	0
RP11-403I13.5	0	0	0.208889	0.0237218	0.0254197	0	0	0.0412079	0	0	0	0	0	0.0326259	0	0	0	0	0	0.0632306	0	0	0.0242688	0	0	0	0	0
RP11-403I13.4	0.285238	0.98356	2.60819	0.929876	2.20288	2.28504	1.24806	0.640817	1.0925	0.976916	1.99569	0.416882	1.95405	1.27949	0.820577	1.90703	1.80847	0.998196	0.00322944	0.928264	3.8315	3.0165	3.62301	1.86373	0.201363	0.789367	0.0999944	0.338994
RP11-403I13.10	0	0	0	0	0	0	0	0	0	0	0	0	0	0	0	0	0	0	0	0	0	0	0	0	0	0	0	0
RP11-403I13.7	0.364731	1.04017	0.0875726	0.502575	0.7558	0.844747	1.00112	0.50377	1.14634	0.0685625	1.02634	0.442863	0.59794	0.590794	0.233391	1.17776	0.918665	0.744784	0.111984	0.700743	1.07914	1.41121	0.485798	1.22031	0.552605	0.664399	0.476442	0.223765
RP11-403I13.8	0.0590455	0.418896	0.137861	0.201948	0.344459	0.204279	0.376561	0.218748	0.310188	0.419525	0.307661	0.183091	0.385223	0.395059	0.062937	0.406181	0.198232	0.292585	0.138648	0.256747	0.370264	0.442066	0.158379	0.415182	0.23372	0.484626	0.220606	0.15774
CR812485.1	0	0	0	0	0	0	0	0	0	0	0	0	0	0	0	0	0	0	0	0	0	0	0	0	0	0	0	0
FCGR1C	0	0	0	0	0.0189839	0	0.167826	0	0.153729	0.158962	0.13524	0	0.398406	0	0	0	0.0190973	0.0392775	0	0	0.974772	0.376178	0.278908	0	0.04983	0	0	0.0620029
RP5-998N21.7	0.00547572	0.003738	0.0138575	0.00158302	0.000851756	0.0782339	0	0.00412776	0.000986455	0.00544886	0.0204391	0.00172893	0.0073302	0.00217997	0.00540603	0.0779791	0.00246765	0.00448381	0.107487	0.00200538	0.0067108	0.00327955	0.00304442	0.00196241	0.00223681	0.00707932	0.00132398	0.0011342
RP11-277L2.6	0	0	0	0	0	0	0	0	0	0	0	0	0	0	0	0	0	0	0	0	0	0	0	0	0	0	0	0
PPIAL4C	0	0	0	0	0	0	0	0	0	0	0	0	0	0	0	0	0	0	0	0	0	0	0	0	0	0	0	0
RP11-277L2.4,RP11-353N4.6,RP11-353N4.7,RP11-353N4.8	0.0960967	0.195725	0.70302	0.517736	1.11217	1.42215	0.217958	0.592517	0.325759	0.0232106	1.0118	0.484409	1.20956	1.00023	0.153579	0.363796	1.00086	0.715224	0.388916	0.58258	0.581978	0.694818	1.28385	1.00502	0.842652	0.455514	0.332247	0.314638
RP11-353N4.2	0	0.092314	0	0.0275671	0.0197472	0.0562761	0	0	0.048822	0	0.0139477	0.0200373	0.0424648	0.0885381	0	0.0338272	0.0304718	0.0260042	0	0.0986559	0.103635	0.057109	0.0657969	0.114463	0	0.0436858	0.00543581	0.0131216
RP11-353N4.3	0	0	0	0	0	0	0.258698	0	0	0	0	0	0	0.192464	0	0	0	0	0	0	0	0	0.14433	0.189842	0	0.132835	0	0
AL358813.2	0.0571488	0.616585	0.103935	0.162748	0.591068	0.14029	0.321971	0.42129	0.67726	0.937685	0.716886	0.125015	1.47923	0.746148	0	0.662397	0.474836	0.682285	0.306152	0.273645	1.12405	0.618971	0.14229	0.700919	1.02535	0.732837	0.411707	0.251113
AL358813.1	0	0.110707	0	0	0.0703244	0	0	0	0	0	0.199894	0	0	0	0	0	0	0	0	0.172829	0	0	0	0	0	0	0.0384601	0
FCGR1A	0.0657592	0.171237	0.884519	0.0342935	0.296294	0.0262657	0.460031	0.0186398	0.877861	0.230523	0.429775	0	1.66224	0.325105	0.127385	0.111697	0.0995925	0.0151747	0.0717707	0.0179397	4.49959	0.203954	0.285272	0	0.221395	0.0749351	0.0380525	0.0530686
HIST2H4A	0.270279	0.410506	0.480186	0.217932	1.77884	0.758726	2.46253	1.21343	0.364539	0.531585	3.41967	1.68869	0.626756	0.481339	1.81051	0.75845	0.492235	0.269319	0.585314	0.217807	1.85109	0.403269	2.23133	0.345404	0.218024	1.33139	0.486332	0.491177
HIST2H2BD	0	0	0	0	0	0	0	0	0	0	0.0981592	0	0	0	0	0	0	0	0	0	0.18038	0	0.066484	0.167189	0	0	0	0
RP11-196G18.24	1.13837	0.709076	1.49929	0.296523	0.678514	0.463102	0.551344	0.367725	0.680434	1.15583	1.41078	0.275157	0.582698	0.465603	0.921932	0.516319	0.224731	0.537641	2.12158	1.00727	0.828474	0.789722	1.30035	0.537911	0.355502	0.562691	0.496132	0.626599
HIST2H2AA4	0	0	0	0	0.177751	0	0	0.289603	0.149377	0	0.252344	0.240197	0	0.0763669	0	0	0.147541	0	0.0927844	0	0	0.115216	0.113848	0	0	0.158196	0.0973296	0.0389709
HIST2H3A	0	0.0242461	0.127216	0	0.0155448	0.0177141	0.0270214	0	0	0	0.0659149	0.0946264	0	0	0.0210316	0	0.00960427	0	0.0242189	0	0	0	0.0296281	0	0	0	0	0.0103171
HIST2H2AC	337.238	356.481	234.942	280.158	576.573	523.119	566.841	452.183	363.313	292.19	955.629	535.273	359.561	242.763	542.31	348.388	329.506	342.666	379.158	249.881	348.61	237.348	1277.09	270.315	261.723	291.302	294.046	281.574
BOLA1	11.5313	8.21337	3.28322	9.27817	11.1912	10.6592	5.66428	9.10207	1.48879	4.87519	6.31363	11.1051	2.42647	6.85581	8.51464	7.41406	7.65308	10.2536	8.65705	12.523	4.90362	7.40622	23.3642	8.05088	1.91481	7.17752	11.2332	9.44625
RP11-458I7.1	0.0908799	0	0	0.0304978	0	0	0	0	0.0407107	0	0.231066	0.0662006	0	0.0838597	0.0930279	0.112429	0.0202255	0.0430605	0.152862	0.162062	0.341953	0	0.0312029	0.0535371	0	0.028959	0.0179242	0.021586
VPS45	11.5694	10.9782	6.00146	10.3536	9.10269	10.7144	8.11121	11.4631	6.15816	15.3137	5.60007	11.9068	4.66659	7.81244	7.61559	8.97718	7.03135	10.8601	9.45586	13.121	8.34329	10.2232	14.3798	8.94536	10.5006	12.5513	9.30384	10.9297
PLEKHO1	9.80459	4.17432	29.9642	3.04483	31.2558	4.21079	16.6917	5.05239	66.5901	8.70541	18.0148	2.55869	34.2856	15.3176	9.86797	5.10258	23.2702	2.30813	9.76854	3.52813	60.2694	5.90794	33.5758	13.7137	9.13982	6.00593	10.8853	3.60022
RN7SL480P	0	0	0	0	0	0	0	0	0	0	0	0	0	0	0	0	0	0	0	0	0	0	0	0	0	0	0	0
RNU2-17P	0	0	0	0	0	0	0	0	0	0	0	0	0	0	0	0	0	0	0	0	0	0	0	0	0	0	0	0
CA14	0.237837	0.0575767	0.547168	0.468185	0.13598	0.546228	0.528132	0.115632	0.133464	0.413859	0.213654	0.492164	0.21544	0.22894	0.165375	0.174003	0.0977898	0.134281	0.156918	0.83451	0.133529	0.499765	0.155694	0.289751	0.0748879	0.0992941	0.14265	0.139127
C1orf54	6.11967	6.66409	2.23545	2.72735	7.37699	6.44011	11.1259	5.32477	19.0232	5.18356	14.4996	4.00067	24.2545	6.24945	4.78053	8.05521	10.1953	2.89828	3.25433	2.40078	47.6832	5.03611	22.0019	4.8513	7.8081	8.08433	5.56895	2.15659
C1orf51	5.51641	2.02565	8.64776	1.38183	2.1613	7.98707	0.416586	2.17853	0.178304	1.8937	0.294547	3.2057	0.785728	2.34181	1.22246	0.734544	1.34224	3.56318	7.36392	1.63933	1.01996	1.05712	8.15467	2.35464	0.528615	3.75852	3.05897	3.16083
MRPS21	32.9693	27.653	10.7515	27.1342	36.8957	45.0058	37.8024	47.1205	12.8456	29.5266	50.8445	57.8722	35.6905	37.7327	48.1861	25.6583	13.2578	35.6012	56.1818	30.8557	23.7421	34.6569	100.045	24.7827	51.4511	50.1401	37.3831	40.7028
PRPF3	22.3271	7.06084	11.0305	8.12638	13.86	9.20092	10.7741	9.85871	17.8766	9.28485	10.8335	9.65156	10.7156	8.82332	8.4636	8.10808	13.5195	7.82889	22.9242	11.3173	15.8353	13.418	22.1519	11.965	15.3538	11.7092	14.7898	10.4029
RPRD2	8.18928	5.64282	6.27062	7.80254	6.10454	5.99473	3.56498	6.1303	5.18834	8.11947	4.8777	7.06056	2.97925	4.22285	5.76031	6.29475	4.26994	8.52269	10.5735	6.95136	5.66958	7.0763	9.72628	7.01459	4.28215	5.4237	6.29515	7.40592
TARS2	11.7282	8.77502	6.13147	5.12811	7.20059	7.66777	4.624	9.04207	10.5024	10.4431	4.98905	7.79677	3.39139	4.33391	7.18999	6.95594	9.08301	6.81002	14.5295	5.16655	5.94153	6.99464	11.5287	7.52109	5.55333	7.31496	8.52343	4.78707
ECM1	86.4953	727.857	30.2576	119.459	127.572	211.312	97.1894	1182.31	6.81222	1432.57	21.2737	445.756	10.2204	18.8057	14.2918	466.759	20.822	211.657	9.56466	156.775	2.55226	109.472	5.50804	400.004	24.9536	251.704	37.3339	20.1824
LINC00568	0.202562	3.79084	2.82843	0.375366	0.338808	0.824088	0.0980656	2.20025	0.0136043	4.9852	0.724957	1.37124	0.244053	0.0705418	0.0297466	3.86212	0.0706872	0.578428	0.265677	1.24636	0.148469	0.983023	0.160882	2.7677	0.0866154	1.05937	0.154434	0.445634
ADAMTSL4,AL356356.1	1.25095	3.51714	48.7839	0.677606	4.03647	7.1846	7.88522	8.77424	1.91055	13.8445	13.8134	4.13631	14.4388	2.63363	2.37498	5.77419	1.72086	1.72587	0.902969	2.30857	10.1933	5.13558	1.42485	2.62503	5.1647	4.03953	1.74074	0.774118
RNU6-1042P	0	0	0	0	0	0	0	0	0	0	0	0	0	0	0	0	0	0	0	0	0	0	0	0	0	0	0	0
RP11-363I22.3	0	0	0	0	0	0	0.187196	0	0	0	0.152833	0	0	0.138898	0.587472	0	0	0	0.674789	0	0	0	0.103851	0	0	0	0.0583555	0
UBE2D3P3	0.0540878	0	0	0	0.0577829	0	0.100686	0	0.0727958	0	0.164039	0.17519	0	0.223385	0	0.197831	0	0	0.271412	0.211641	0.302062	0.337001	0.221995	0	0.15127	0.051417	0.0949341	0.0760343
RP11-235D19.3	0	0	0	0	0.143266	0	0	0	0	0	0.2051	0	0	0	0.197343	0	0	0	0	0	0	0	0	0	0	0	0	0
SETDB1	15.313	9.10663	7.13807	9.09499	10.3875	9.96816	9.66194	8.9282	11.7544	8.70056	6.14362	7.74375	6.14475	7.88605	8.61854	8.13966	9.72684	10.7932	18.9352	8.23174	9.82144	7.36995	15.8387	9.88096	9.14284	8.15409	13.442	9.5577
RP11-316M1.12	37.2406	7.36117	27.9732	10.8349	27.8053	15.9273	22.9345	12.9358	24.1296	6.0066	33.6794	7.47084	17.3869	14.9616	22.6898	9.95978	44.5709	10.276	46.6608	9.19607	17.9799	15.2207	49.2434	11.1146	13.6734	10.0849	26.04	10.0877
RP11-316M1.3	0.219021	0.080548	0	0.0962143	0.0826988	0.11852	0.359279	0.0668824	0.293966	0.0661023	0.262864	0.0839129	0.444584	0.172161	0.289807	0.247911	0.140385	0.0680667	0.289726	0.0774576	0.135624	0.0199321	0.324783	0.119878	0.108531	0.0457402	0.119508	0.0618149
ANXA9	9.48679	37.6761	0.832296	53.579	12.1539	11.997	1.85145	48.645	0.329362	3.2117	0.226854	91.2352	0.488937	25.4585	15.0071	43.1699	0.340228	96.6981	0.419061	48.0306	0.329874	3.76338	1.54853	83.2356	0.321173	2.88583	27.8971	45.6781
PRUNE	11.2007	6.20194	15.6928	8.89469	8.72673	7.77175	7.88794	9.50489	8.56872	9.37682	8.93413	7.75164	8.06832	6.54003	11.2738	7.60007	10.5505	7.23196	16.3947	8.38824	7.53789	6.14531	20.3761	7.55811	4.41883	5.97176	10.5593	6.79508
BNIPL	11.5016	127.39	2.76222	80.6957	11.0451	45.0237	11.7163	117.922	0.177333	178.544	0.719701	102.73	1.74356	53.669	20.7327	40.8134	0.116506	71.6731	8.26158	83.7375	0.370212	35.7696	4.81286	37.8818	13.155	45.745	24.3341	58.7928
C1orf56	2.24574	1.15488	1.57172	0.778945	1.13672	1.74246	0.907401	1.22446	0.991492	1.22977	1.13908	1.3418	0.933792	1.04309	1.62739	1.3986	1.19974	0.965318	1.73724	0.810232	0.662472	1.13157	1.58177	1.20108	1.54539	1.16726	1.74477	0.744851
MLLT11	4.69228	0.853544	2.47606	0.814676	0.97718	0.74087	3.57242	1.78138	2.81034	0.952274	1.48134	1.79037	2.61563	1.56488	1.85143	1.64102	1.83478	1.05943	3.12671	0.700896	1.28471	1.00049	3.64827	0.91651	1.14186	1.16642	2.69295	0.855911
GABPB2	7.12285	5.05435	6.48478	6.38628	6.30579	6.27324	4.82004	8.58227	3.84676	6.96935	5.45511	8.28901	4.30988	4.75015	6.61011	4.47271	4.10986	5.55056	5.04977	5.75633	5.89276	6.20786	10.7267	5.00197	7.28421	5.58843	5.25694	5.22708
SCNM1,TNFAIP8L2	53.0445	21.5603	43.459	23.6009	50.0749	30.4254	38.2022	36.7355	41.2232	28.0971	35.4717	37.1655	51.3685	33.0191	62.7207	20.0487	30.1742	23.6364	62.3605	26.0843	51.8492	26.2228	81.6857	31.564	33.4191	32.0801	42.3147	30.0124
PIP5K1A	23.2303	10.913	14.3565	14.9155	11.855	11.4426	10.8337	17.6773	17.5982	26.4205	14.9738	15.0851	12.5594	13.5666	18.9879	12.0187	12.9888	14.6343	20.3871	11.9418	8.19987	8.12041	21.0395	12.2808	15.1299	12.7106	16.1254	14.3936
PSMD4	158.597	96.275	91.959	80.4286	106.423	90.7848	86.4712	125.712	99.5982	124.461	52.4944	113.01	64.0354	87.0345	107.464	45.8116	102.515	79.0422	207.555	114.584	40.0337	87.3835	170.297	70.0351	88.6786	85.4052	128.346	101.313
ZNF687	10.1266	4.78137	8.07313	4.85374	6.12131	4.72778	4.63174	5.97746	5.1005	5.55815	5.42147	5.97686	5.05641	4.14195	6.35227	4.51346	6.28956	5.27513	10.7689	4.32543	3.87011	3.33641	10.017	5.34019	3.44919	4.39402	7.5692	5.14162
RP11-126K1.9	0	0	0.600133	0	0.0716198	0.162686	0	0.116902	0	0	0.610809	0.145127	0	0	0.390739	0.490311	0.223408	0.0947863	0.224634	0	0.560958	0.279139	0.68966	0	0	0.0638322	0.078326	0.0939741
RP11-126K1.8	5.82339	3.44202	1.80801	3.7006	5.91914	2.98771	2.02039	3.24715	11.933	3.71637	2.21107	2.80636	3.67831	3.34259	2.41435	1.88068	2.78891	3.06472	4.21859	3.69537	6.26291	3.36842	12.068	4.46394	7.81687	3.3744	3.69363	3.26993
RP11-126K1.6	0.235367	0	0.423419	0.0472555	0.627254	0.39808	0.179195	0.346444	1.52009	0.644009	0.357542	0	0.432857	0.129816	0.290038	0.0869493	0.282034	0.199824	0.333108	0.249128	1.63262	0	0.997203	0.62217	0.859764	0.146962	0.154852	0.179536
PSMB4	282.297	107.022	116.944	90.1456	159.442	132.942	161.229	121.022	180.785	103.659	206.859	219.954	136.474	108.743	188.057	82.7939	137.172	100.725	312.141	83.2248	84.164	85.5444	406.85	97.7943	114.656	98.0924	160.594	112.168
RNY4P25	0	0	0	0	0	0	0	0	0	0	0	0	0	0	0	0	0	0	0	0	0	0	0	0	0	0	0	0
CGN	2.77258	4.84732	4.13166	6.17845	1.93838	5.15645	2.03626	5.07341	0.126625	3.77816	1.23897	9.7961	2.48409	3.61584	12.6285	9.26922	0.823138	8.58378	2.29685	11.5026	0.896153	3.01569	1.31847	5.52781	0.345817	2.09635	4.63356	8.29674
TUFT1	37.2687	75.8438	30.4917	56.101	16.7732	13.5804	16.3393	38.78	0.339909	61.9543	5.91287	30.281	15.0091	20.5372	20.3052	11.9913	10.9274	38.4573	15.3888	36.5248	0.62735	10.9906	12.6866	23.8536	15.7466	20.8206	33.2516	30.239
SNX27	9.01558	6.03954	18.112	8.75437	5.31362	7.44901	7.0043	5.70223	5.90031	7.54024	9.77536	7.1194	7.7816	6.07398	9.19555	4.2804	10.0755	9.31118	14.9932	8.65441	7.81103	7.70585	8.23009	5.19343	5.09475	6.4917	9.47959	7.81731
RP11-98D18.1	0.0148764	0	0	0.00300955	0.00323751	0.007384	0	0	0.00399176	0	0.0137111	0.0065712	0.0139282	0.00828786	0	0.00369762	0.00199604	0	0.0100737	0	0.017	0	0.00307831	0.00747112	0	0	0	0.00430847
RIIAD1	0.0133847	0.928142	0	1.07742	0.225003	2.7729	0.39551	0	0	0.506839	0.00482241	0.645526	0.0128151	0.984723	0.435721	0.189872	0.289024	0.736239	0	2.00339	0.0347476	0.332627	0.354116	0.404157	0.00522852	0.355646	0.12107	0.584738
RP11-98D18.15,RP11-98D18.7	0.14302	0.238946	0	0.14432	0.0766959	0.00630968	0.223222	0	0.0273161	0	0.0390685	0.0224624	0.0476087	0.0953006	0.206887	0.0252798	0.0136523	0.00728455	0.122908	0.18663	0.193707	0	0.0526383	0.0912179	0.0581134	0.0676291	0.0213359	0.0498522
OAZ3	2.23033	1.87062	1.09935	1.4939	1.83037	2.38715	1.83488	2.39454	1.32467	2.00905	1.39231	2.08485	0.453608	1.21369	2.04354	0.663208	1.3812	1.28162	2.28503	2.42533	0.959457	1.28743	3.70943	1.22294	1.23418	1.67408	1.94988	1.57971
RP11-98D18.9	0.772175	0.276087	0.488793	0.220233	0.17705	0.201284	0.0249068	0.384902	0.442847	0.374539	0.420421	0	0.755114	0.22678	1.69886	0.13347	0.254877	0.155091	0.552312	0.433802	0.457919	0.228091	4.5229	0.279257	0.308403	0.0514855	0.417474	0.116048
RP11-98D18.17	0.0554892	0.186198	0	0	0	0	0	0	0	0	0	0	0	0	0	0	0	0	0	0.146046	0	0	0.227695	0	0	0	0	0.0389709
AL450992.2	0.414617	0.786399	0.542954	1.08869	0.236336	0.613727	0.225777	0.224445	1.0195	0.0630913	0.486057	0.467986	0.68143	0.761111	0.756432	1.68684	0.381175	1.51296	3.29074	0.77895	1.03691	0.942288	1.24437	1.6831	1.60207	0.258709	0.359577	0.81097
AL450992.6,NBPF18P	0.0710711	0.0417261	0.0700893	0.0400853	0.0439555	0.0128484	0.338561	0.0395256	0.0145246	0.0181177	0.819553	0.014391	0.160326	0.0311021	0.200419	0.0490873	0.261604	0.0187612	0.138602	0.00941826	0.0345818	0.0301048	0.104908	0.020336	0.0464465	0.0406936	0.088661	0.0204384
SPTLC1P4	0	0	0	0	0	0	0	0	0	0	0	0	0	0	0.614679	0	0	0	0	0	0	0	0	0	0	0	0.119068	0
AL589986.2	0	0	0	0.00913482	0	0	0	0	0	0	0.138655	0	0	0	0.013269	0	0	0	0.0152823	0	0	0	0	0	0	0	0	0
FLG-AS1,RP11-107M16.2	3.26286	32.4441	2.00988	5.0567	1.53738	9.48878	0.524577	15.0991	0.118521	37.5111	1.61513	8.93718	0.399658	3.13962	2.94983	3.44386	0.277482	6.03434	4.11499	2.12376	0.0874791	5.57147	0.348302	5.39334	0.321291	7.2363	2.58677	2.4435
RP1-91G5.3	0.00540352	0.131353	0	0.0127593	0.00163485	0.0164092	0.00283938	0.0681239	0	0.0481028	0.00415303	0.044468	0	0.0154795	0.00220708	0.0563917	0.000604463	0.0146282	0.000508521	0.00900778	0	0.0283214	0.000621452	0.0173188	0	0.0274567	0.0014416	0.055756
LCE5A	0.0652974	0.110005	0	1.0514	0	0.0225475	0.244661	1.14077	0	1.57213	0	17.8221	0.15099	0.270997	0.0267933	0	0	4.86984	0.0548852	10.7255	0	0	0	0.0829826	0	0.655064	0.0771736	3.04353
CRCT1	75.8847	1553.74	14.8894	293.586	71.1045	111.185	189.34	1897.2	0.589961	5053.28	3.27768	976.156	39.929	471.407	39.4034	108.257	0.478526	348.287	9.18215	337.717	2.47507	106.956	4.23236	323.515	180.425	630.098	38.3017	198.271
LCE3C	0	0	0	88.5202	5.79476	0	0	0	0	1.10363	0.246242	131.042	0	382.081	0.945738	0	0.0540973	186.915	0	0	0	0	0	0.530189	5.19946	5.48242	2.5497	149.626
LCE3B	0	0	0	0.671786	0.701557	0	0	0	0	0	0	0.708183	0	3.43562	0	0	0	0	0	0	0	0	0	0	0	0	0.18963	1.46516
LINC00302	0.716034	0.0310501	0	22.457	0.854052	0.0647227	5.90627	0.843212	0	6.30866	0.485276	88.4901	5.0798	38.4219	0.0774932	0.0649784	0	97.6224	0.518745	101.529	0.14883	0.221344	0	0	5.19979	2.38673	2.43775	62.3525
LCE2D	0.28814	0.0806807	0	19.5338	0.205661	0	3.67187	0	0	0.32838	0.072934	83.5062	0.220711	22.287	0.0699227	0	0	61.4933	0.241323	104.453	0.0551617	0	0	0.0614179	3.57521	0.689752	1.10526	64.1313
LCE2B,LCE2C	1.09524	0.160734	0	103.051	0.255025	0	6.05075	0.250744	0.191673	0.323964	0.00620165	391.77	0.436445	101.159	0.208489	0.117824	0.0316127	311.668	1.12243	586.599	0.132998	0.394985	0	0.121448	9.45476	1.71619	6.02585	359.321
LCE2A	0.199706	0.167699	0	19.7712	0.213666	0	2.42681	0	0.201534	1.02343	0	113.012	0	35.9882	0.726656	0	0	91.686	0.583373	183.121	0	0.103766	0.0512633	0	6.57406	0.427569	2.42921	136.715
LCE4A	0	0	0	0.189074	0	0	0	0	0	0	0	1.0985	0	0.390379	0	0	0	1.18329	0	3.80849	0	0	0	0	0	0	0	1.08694
C1orf68	0.229986	0.0484655	0	12.7671	0.0619841	0	0.485285	0.0502828	0.0772623	0	0.219366	53.4332	1.99746	17.4746	0.714413	0.0353826	0.0191993	74.5687	0.145118	152.951	0.324736	0	14.5135	0.109428	2.92514	0.302413	0.238319	64.279
RP1-43O17.1	0	0.189079	0	0	0	0	0	0	0	0	0	0	0	0	0	0	0	0	0	0.289096	0	0	0.231535	0	0	0	0	0
RP1-43O17.2	0	0	0	0.145569	0	0	0.267171	0	0	0	0	0.308388	0	0.397658	0.210439	0	0	1.01606	0	0	0	0	0.149163	0	0	0	0	0.393939
KPRP	2.68006	36.2275	0.24448	79.457	1.85758	1.33733	5.32461	43.1433	0.0740414	109.785	0.0835096	123.224	0.171975	78.4493	0.189666	0.0735754	0.0308068	164.662	0.373049	142.679	0.0523729	0.132972	0.0917903	0.756287	16.0194	21.6356	2.11265	129.274
LCE1F	0.196952	0.0827034	0.876007	35.2788	0.0526928	0	3.12084	0.171533	0.0662486	17.1629	7.25132	155.641	3.8451	44.2444	0.358367	0	0.491484	110.085	0.906972	215.985	0.137784	0	0	0	2.62169	2.24928	0.98169	97.1033
LCE1E	0.0497452	0	0	8.10495	0.05611	0	0.28708	0	0.0282829	1.1643	0.0321985	52.2422	0.233629	7.17175	0	0.0259918	0	28.5905	0.0357441	63.1821	0	0	0.227847	0	0	0.0991185	0.012634	15.2215
LCE1D	0.0802221	0	0	16.9937	0	0	1.33372	0	0	0.541798	0	181.552	0	14.7313	0.11604	0	0	65.4185	0.13337	117.938	0	0	0	0	0	0.0779732	0.0927307	32.7991
LCE1B	0.153606	0	0	7.92037	0.0948578	0	0.164967	0.0384339	0	0	0.100639	95.8344	0.101928	8.45977	0.064245	0	0	30.7634	0.14793	90.1177	0.0621573	0	0.0226337	0	0	0.126112	0.0651795	27.12
LCE1A	0.13908	0	0	21.8296	0	0	4.15193	0	0.0623654	0.317213	0.0704375	142.98	0	20.9067	0	0	0	78.3402	0.388426	177.225	0	0	0	0	0.650369	0.0441509	0.490007	68.5042
LCE6A	0	0	0	8.14014	0	0	0.42974	0	0	0.3152	0	75.3406	0.211859	11.0023	0.0670922	0	0	40.1243	0.231567	81.8717	0	0	0	0	0.387752	0.0215232	0.688359	51.8857
SMCP	0.0358674	0.0110447	0	0.00989419	0.0752865	0.0121369	0.0308134	0.028663	0	0.0226902	0.107587	0.0144014	0.0152624	0.0801757	0.252746	0.0324149	0.0233465	0.0140082	0.0055196	0.0355092	0	0.05466	0.0358792	0.0245661	0.00931521	0.0428291	0.579967	0.186478
IVL	67.2066	175.013	4.86608	144.085	18.2105	58.1148	47.6896	213.315	0.216686	689.829	1.19081	98.2787	11.5317	108.263	24.1498	26.6343	0.230723	84.6896	4.15653	228.822	0.428931	81.0394	5.86907	76.8795	77.7781	291.721	103.164	128.928
SPRR4	241.435	0.378454	5.34263	0.52895	14.5791	1.19418	19.1409	9.00427	0.0505201	1.28992	0.686599	18.9386	0.86477	12.6225	25.9881	0.138282	0.0250556	3.5736	0.378358	0.70027	0	3.43896	0.27061	0.191396	6.6997	9.19631	45.8826	4.94848
SPRR1A	1951.14	376.881	46.8382	1165.42	934.277	1544.13	326.356	5484.35	1.43219	972.722	14.3202	2841.82	68.9209	2471.37	669.112	64.4499	1.65866	1215.14	34.4015	625.506	7.34713	1282.11	70.3288	798.475	690.735	1977.91	1346.44	1238.09
SPRR3	6626	18332.9	534.468	9238.97	6356.21	23888.3	1207.58	0	10.4817	34964.4	10.1451	34334.6	41.6556	11630.5	4095.97	8272.12	14.7604	13383.1	58.9433	6921.48	26.2109	13970.4	166.521	13831	118.007	15053.6	6745.17	4921.26
RP1-20N18.4	8.01073	16.817	2.81809	9.60165	5.51093	39.9195	0.283884	29.2138	0	32.9901	0	21.6104	0	4.4393	9.17491	26.5885	0	7.34415	0	5.4445	0	5.13332	0.158722	43.1546	0	9.77594	12.9866	4.17674
SPRR1B	2971.12	789.144	124.31	2496.46	743.019	1119.3	2207.42	12350.1	2.08064	2193.44	80.5853	5051.94	279.519	4928.75	833.378	11.6834	6.42805	2314.48	132.01	1036.26	25.9089	1701.77	73.9939	483.414	2150.63	3854.02	1153.72	2898.23
RP1-140J1.1	0.0614563	0.0519519	0.0122154	0.186255	0.0222691	0.165028	0.0386342	0.23363	0	0.0710765	0	0.157763	0	0.242088	0.0299727	0.0126938	0	0.175545	0	0.166541	0.00394236	0.0857585	0.0106204	0.0128973	0.0582949	0.0885392	0.110111	0.206864
LELP1	0	0	0.125366	0	0	0	0	0.0247987	0	0.0979513	0	0.0621732	0	0	0	0	0	0	0	0	0	0	0	0	0	0	0.116649	0.0101685
PRR9	1.63048	0	1.78266	3.16094	0.977702	0	21.2448	0.246414	0	0	1.50569	1.36645	2.70839	5.07738	0.41624	0	0	10.4244	4.3765	1.56886	0	0	0.0414574	0	10.395	0.439923	9.6027	3.09633
RP1-140J1.4	0	0	0	0	0	0	0	0	0	0	0	0	0	0	0	0	0	0.039873	0	0	0	0	0	0	0	0	0	0.020002
LOR	0.130863	0.313161	0.356197	169.255	0.157584	0.0494529	0.113236	0.147981	0.150423	1.11005	0.0920989	378.265	0	80.9704	0.0695429	0.12797	0.0537017	332.073	0.951278	385.382	0.170711	0.167089	0.0412183	0.126606	0.0810039	12.2665	0.238525	184.727
RNU6-160P	0	0	0	0	0	0	0	0	0	0	0	0	0	0	0	0	0	0	0	0	0	0	0	0	0	0	0	0
S100A9	15362	69229.1	7173.2	20798.5	18846.5	53996.4	31205.2	0	378.754	126358	9002.56	83447.5	18902.4	51538.4	22269.1	28065.8	242.529	34896.2	922.062	20221.6	5307.14	25178.5	2463	29984.2	14584.8	0	19576.4	0
S100A7A	29.4991	0.139363	1.38322	0.0914865	7.99776	1.5131	41.9024	5.10358	0.207327	0.108537	1.16211	6.35869	6.35285	10.2061	96.5488	0.00646059	0.00348911	0.114467	1.74013	3.89109	0.0759786	0.32734	2.41464	0.0588475	67.688	3.13092	77.3259	40.9755
BX470102.3	0.983584	0.275968	0.489812	0.456829	0.666651	0.793146	1.22468	0.734405	0.0639032	0.390248	1.53025	0.278903	1.51834	0.557205	2.06393	1.00062	0.825613	0.168287	1.86858	0.214177	0.486764	0.353403	2.66211	0.440979	0.721304	0.106521	1.62171	0.245814
S100A1	0.244434	0.53995	0	1.08722	0.388873	41.9514	0.195061	0.514784	24.1557	1.9242	0.0537331	0.358903	0.355078	0.385142	0.537487	0.579512	1.91013	0.741484	1.05209	2.75209	0.339888	12.8969	4.22852	1.02804	0.976572	0.350466	1.1222	0.393052
CHTOP	24.8989	15.0168	14.4673	13.7479	18.9372	15.8264	13.7155	23.5811	14.0002	12.531	10.1656	19.7908	10.3385	14.6031	23.8417	11.0277	14.7599	15.6716	21.7166	14.8477	10.4972	17.4603	21.6627	15.93	14.6882	14.8088	20.43	17.7413
SNAPIN	45.9279	27.1358	12.5326	22.9975	30.4394	23.8625	16.8799	32.8552	16.3748	28.2959	20.3982	32.0915	15.3349	22.0911	46.5107	16.3717	20.1126	22.7392	28.1889	21.63	16.5403	19.564	47.1157	17.25	16.6154	21.9526	30.8533	25.2464
NPR1	0.313398	0.805923	0.0465804	0.375844	0.340374	0.929154	0.575451	0.535915	1.05521	0.182776	0.195106	0.280891	0.355347	0.661436	0.45178	0.476473	1.22072	0.441431	0.328612	0.318036	0.365216	1.80176	6.15054	0.666044	0.384665	0.58647	0.583199	0.418184
RN7SL372P	0	0	0	0	0	0	0	0	0	0	0	0	0	0	0	0	0	0	0	0	0	0	0	0	0	0	0	0
INTS3	15.773	6.04529	6.68317	9.52554	9.30274	8.51947	6.63936	10.8691	10.9826	5.10587	7.89696	9.82147	5.19959	6.18707	11.9659	6.96394	6.78735	9.3062	17.9237	8.31886	7.02371	11.3742	13.7166	9.58031	7.60089	8.45897	9.65953	9.30109
SLC27A3	6.11402	5.14217	4.30496	4.47504	7.54789	5.17827	4.95933	5.49085	4.11928	2.98501	6.06292	6.45317	4.54168	5.73955	4.43227	3.04685	6.41409	6.429	8.63743	5.39846	7.04816	5.9692	19.2282	4.04916	3.64433	5.13036	7.07054	8.30339
RP11-216N14.5	0.0507191	0.0214752	0.252766	0.00320634	0.0689815	0.0157329	0.0898702	0.0199834	0.0935652	0.0791444	0.0973831	0.0140012	0.0593532	0.0618079	0.0512428	0.10242	0.0170124	0.0590146	0.0858581	0.0517846	0.0651813	0.0398548	0.0655923	0.0318422	0.0452832	0.0328861	0.0494056	0.0335013
RP11-759F5.1	0.196958	0	0	0	0	0	1.05591	0.333744	0.534075	0	1.15541	0.40476	1.70859	1.31364	0.556565	1.37128	0	0.268338	0.31887	0	1.5568	0	1.78233	0	1.56729	0.362864	0.432958	0.128393
RP11-422P24.10	0.679964	0.141855	0	0.423878	0.359274	0.203805	0.470371	0.588008	0.114614	0.572993	0.511615	0.545753	0.384878	0.464814	0.614133	0	0.281061	0.119044	0.988069	0	0.702454	0.526767	1.38854	0.662373	2.34723	0.320882	0.68623	0.176121
CREB3L4	7.19699	6.14099	2.48681	5.3349	4.577	32.2673	1.804	4.9859	5.17827	3.34791	1.69328	5.32452	1.96223	2.34822	2.63251	4.26366	3.73534	3.90527	7.43889	6.0006	2.60943	11.726	14.6333	5.75283	2.29724	4.09762	6.24385	5.18267
RP11-422P24.11	0.307173	0.374792	0.151379	0.275517	0.240172	0.210492	0.289078	0.388944	0.389559	0.472436	0.783616	0.524784	0.39713	0.165842	0.400099	0.421915	0.205565	0.389529	0.80622	0.644586	0.581334	0.285379	1.0041	0.452532	0.581636	0.229105	0.497912	0.208322
RPS27	2080.72	2587.62	2818.76	4078.05	3218.6	4161.83	2216.79	3753.29	2217.09	1962.05	3241.68	4057.07	2413.25	2624.23	4222.69	2853.4	1987.44	4410.99	3293.35	2758.02	3854.26	2778.18	8531.16	2312.35	2146.76	2640.62	2129.68	2993.44
RP11-422P24.9	0.515612	0	0	0	0.134225	0.303756	0.234827	0.663234	0.348572	0	0.575966	0.271461	0	0.698201	0.184676	0.458947	0.0846394	0	0.635833	0	0.69733	0.528819	0.915299	0	0	0	0.145773	0.173882
RPS7P2	0	0	0	0	0	0	0	0	0	0	0	0	0.106356	0	0	0	0	0.032626	0	0	0	0	0	0	0	0	0	0
UBAP2L	53.7441	63.5805	82.1299	88.9389	149.203	327.91	130.959	122.822	61.6586	183.025	157.866	120.919	105.983	131.398	158.201	127.207	29.9626	159.1	108.824	223.38	130.242	73.5123	382.697	47.942	54.2336	59.7362	121.574	139.532
HAX1	88.162	41.7774	59.9262	42.3052	77.7947	66.7027	55.8841	59.6663	45.7208	44.8056	47.617	74.7158	42.8177	51.7494	88.2762	35.4807	50.8632	52.8757	85.5575	39.2092	58.0184	55.331	93.8427	37.2761	50.1542	51.011	66.4425	51.6856
SNORD59	0	0	0	0	0	0	0	0	0	0	0	0	0	0	0	0	0	0	0	0	0	0	0	0	0	0	0	0
RNU6-239P	0	0	0	0	0	0	0	0	0	0	0	0	0	0	0	0	0	0	0	0	0	0	0	0	0	0	0	0
RNU6-121P	0	0	0	0	0	0	0	0	0	0	0	0	0	0	0	0	0	0	0	0	0	0	0	0	0	0	0	0
AQP10	0.0131548	0	0	0.0531332	0.571412	0.0487602	0.399786	0.0492052	0.01766	0.0971714	0.319316	0	0.915017	0.133578	0.0205623	0.036653	0.225126	0.100802	0.0635164	0.0758255	0	0	0.0289679	0.0370879	0	0.262764	0.145708	0.0201771
ATP8B2	2.51287	2.14478	6.16905	3.96085	8.2598	1.89266	8.16991	1.57271	6.4729	3.08162	4.42397	2.86565	6.38093	5.71293	1.21945	3.85869	12.4989	2.39683	1.32262	3.47541	9.76545	2.41827	2.60925	4.28655	2.11662	2.65636	4.45791	2.79526
IL6R	6.95535	2.85288	144.444	5.59363	14.9136	3.50677	29.2617	5.96865	18.0905	6.32016	15.3677	3.39228	28.4659	11.2567	5.92017	3.51909	7.89799	4.33311	3.92251	5.1285	23.1954	5.2444	4.55609	8.28818	6.86833	4.31157	7.21548	5.32451
RP11-350G8.9	0.387342	1.5156	0.572613	0.843275	0.244694	0.557618	0.303854	0.367908	0.606778	0.223482	0.376374	0.461024	1.13527	0.815413	0.0709617	0.898113	0.594129	0.299449	0.277238	0.219773	0.137505	1.01918	0.149962	0.652287	0.596149	0.417971	0.632416	0.336348
TDRD10	0.11882	0.235657	0.0227335	0.20984	0.139507	0.238445	0.139712	0.140408	0.259257	0.48225	0.0563134	0.143285	0.247342	0.281051	0.0928652	0.312601	0.172175	0.151351	0.0500262	0.269597	0.530188	0.376341	0.102112	0.342982	0.273679	0.536877	0.108572	0.111019
UBE2Q1-AS1	0.756292	0.406529	0	0.260157	0.502399	0.190801	0.51761	0.260418	0.507781	0.118956	0.736635	0.264275	0.159991	0.381796	0.478538	0.361202	0.115025	0.294247	0.870021	0.370966	0.829459	0.323363	0.904873	0.325589	0.439356	0.131859	0.337731	0.123419
CHRNB2	0.31914	0.0317907	0.332679	0.106318	0.151552	0.0465778	0.262527	0.093511	0.131064	0.0261186	0.32869	0.140926	0.281119	0.167322	0.209651	0.144597	0.035266	0.139775	0.743694	0.143076	0.525355	0.141601	0.209721	0.14619	0.117983	0.130025	0.14625	0.209284
AL606500.1	0	0	0	0	0	0	0	0	0	0	0	0	0	0	0	0	0	0	0	0	0	0	0	0	0	0	0	0
RP11-307C12.13	0.447056	0.0683695	0.36126	0.163375	0.261762	0.148897	0.303831	0.496405	0.0546532	0	0.371027	0.530782	0.749379	0.224485	1.65941	1.04577	0.0270857	0.0576078	0.272776	0.107989	1.36996	0.253816	0.626886	0.362733	0.342901	0.348812	0.765741	0.374236
RP11-307C12.12	1.34702	0.567221	0	0.440488	0.688556	0.32997	0.819905	0.64727	0.769526	0.926243	0.769935	0.881971	0.778374	0.465757	0.983544	0.661931	0.134824	0.191299	0.962167	0.269646	0.854007	0.421138	0.901378	0.214072	0.759878	0.450334	0.835534	0.239495
CKS1B	64.7668	19.1418	32.1797	19.3046	45.6407	19.3737	37.0774	24.9593	30.9469	16.4237	74.7407	24.9439	31.7036	20.3298	45.048	15.1832	50.7221	17.0221	72.8579	17.3604	10.7797	18.4849	136.783	18.421	24.2764	19.2394	47.6227	20.9338
FLAD1	30.2536	8.44996	8.73305	12.8894	19.2697	11.9789	17.5133	14.9036	14.4866	10.3542	17.144	19.915	12.7472	16.5881	34.3955	8.36553	14.8869	12.9199	44.8164	15.0161	11.8776	11.6882	34.9642	11.4113	11.9504	14.9331	24.381	17.9018
LENEP	0.339968	0.190816	0	0.0547788	0.141747	0.0663352	0.212046	0.190124	0.237104	0	0.248531	0.118293	0.250439	0.0752095	0.620017	0.589607	0.0293515	0.249636	0.35736	0.116835	0	0.0786757	0.335048	0.225079	0.12376	0.144191	0.228919	0.0623073
ZBTB7B	23.904	28.4195	11.422	40.0193	20.6292	27.8661	20.4522	53.5346	9.21074	41.7433	6.18618	51.7031	10.2642	47.7682	29.4369	21.6331	10.5406	52.995	23.6267	49.2963	7.44702	25.601	9.76076	35.6501	18.6976	29.201	22.9374	52.7477
ADAM15,DCST1	52.5237	40.3472	17.0602	51.2086	42.6266	77.1871	47.3468	62.7948	13.7566	42.1893	17.171	67.1206	20.9164	49.1782	40.8883	52.2105	38.8845	69.9207	51.4187	59.0195	8.41104	41.0105	33.59	43.0224	21.5406	46.1393	44.6742	59.477
EFNA3,EFNA4	14.7668	13.5642	10.1622	34.5268	16.7759	19.0852	16.6083	28.5474	5.09954	18.5149	8.80837	37.497	12.0811	31.2412	38.0274	7.74039	12.364	43.6101	15.3938	52.8141	1.91363	12.9631	15.3024	14.8534	11.0526	33.5984	19.6356	53.264
Y_RNA	0	0	0	0	0	0	0	0	0	0	0	0	0	0	0	0	0	0	0	0	0	0	0	0	0	0	0	0
EFNA1	26.297	12.1636	18.9445	14.5172	36.3217	19.1594	35.9004	23.4466	3.14221	28.2041	13.2608	26.4224	18.3432	25.8528	70.9379	12.9192	28.7753	25.5979	65.2302	25.3894	2.01634	18.0908	40.1177	12.9942	21.1541	16.7768	46.2272	39.6147
SLC50A1	40.1495	34.8181	27.441	17.7081	42.8492	31.4429	23.8012	29.8802	16.4818	33.8857	22.3695	36.0825	24.4229	33.1448	40.6211	19.6311	23.7484	23.3053	72.7312	21.5659	28.2321	22.6106	45.2258	26.7609	41.2283	26.3548	47.0985	25.798
RNU7-150P	0	0	0	0	0	0	0	0	0	0	0	0	0	0	0	0	0	0	0	0	0	0	0	0	0	0	0	0
HMGN2P18	0	0	0	0	0	0	0	0	0	0	0	0	0	0	0	0	0	0	0	0	0	0	0	0	0	0	0	0
TRIM46	0.111518	0.162501	0.127849	0.0825263	0.299558	0.112267	0.440818	0.0734453	0.239445	0.219528	0.671135	0.0600825	0.863778	0.295114	0.730766	0.371194	0.499173	0.111095	0.53981	0.129802	0.314412	0.165547	0.549641	0.320402	0.20936	0.176386	0.349062	0.0561187
MIR92B	0	0	0	0	0	0	0	0	0	0	0	0	0	0	0	0	0	0	0	0	0	0	0	0	0	0	0	0
RP11-263K19.4	0.749724	2.41092	0.497707	0.765919	1.41939	1.44738	0.901706	1.18013	1.22062	2.10597	2.16745	1.89524	0.459362	0.926826	1.85488	0.824346	2.3711	1.03822	3.0562	1.13832	0.521216	1.50846	2.29769	0.943746	1.10192	0.708924	1.2073	1.12452
MTX1	15.6049	5.59019	6.24507	3.83454	8.7584	8.9385	10.4483	11.0164	5.97829	4.87161	7.67474	8.31105	7.65519	5.90853	12.1979	6.0907	8.32523	4.55199	15.9131	4.71381	2.3851	6.96241	7.29004	6.41814	4.80759	5.11102	9.58096	6.20547
MTX1P1	1.44069	0.207883	1.79247	1.1028	0.596612	0.277441	0.818391	0.444252	0.707845	0.0673841	0.665096	0.98777	0.376902	1.01543	2.52721	0.519983	0.392343	1.66397	0.928694	1.90317	0.55627	0.196687	0.814221	1.29951	0.267894	0.29169	0.743129	1.64177
HCN3	0.678854	0.343455	0.432053	0.486429	0.260594	0.286126	0.410762	0.486886	0.339573	0.520134	0.621387	0.437159	0.17937	0.364851	1.06246	0.449394	0.234286	0.439151	0.553068	0.687342	0.199224	0.295215	0.442877	0.323537	0.292234	0.462098	0.553175	0.61366
FDPS	164.341	66.7088	29.84	48.1966	89.9581	108.985	78.4755	112.673	63.0478	61.3979	27.2522	149.119	33.1508	84.9677	109.765	53.2978	54.1784	76.3691	96.258	52.3401	24.1783	79.1464	72.883	59.6663	80.3109	104.075	64.8575	68.3188
RUSC1	26.2191	12.7868	8.29156	14.0843	15.8541	19.2323	15.0249	26.7096	5.36904	18.5414	10.25	23.8017	5.96753	14.0655	20.453	10.2617	17.4431	14.2944	25.6475	15.5033	3.1474	15.1523	16.3389	15.0932	8.56653	17.5455	15.3055	13.3539
RNU6-1297P	0	0	0	0	0	0	0	0	0	0	0	0	0	0	0	0	0	0	0	0	0	0	0	0	0	0	0	0
POU5F1P4	0.162604	0.0914394	0	0.169715	0.100367	0.0640673	0.436406	0.0406745	0.583008	0	0.425995	0.117128	0.647048	0.15069	0.246444	0.732008	0.0736034	0.132332	0.195683	0.137932	1.0522	0.0970089	0.167815	0.135754	0.302541	0.312436	0.0965366	0.132964
ASH1L-AS1	1.15122	0.868994	1.69547	1.09838	1.31212	0.887282	1.41581	1.04873	0.990255	2.36184	1.78465	0.920622	1.72797	1.01335	1.70051	1.09629	0.760483	0.921983	3.4871	0.905865	1.75935	0.953314	1.12358	0.817742	0.544283	1.1217	1.25918	1.07596
DAP3P1	0.0125232	0.297972	0.0246524	0.00844724	0.00605987	0.00345564	0.00789404	0.0122363	0.0298665	0	0.819216	0.0153754	0.79636	0.239236	0.024547	0.0155729	0.00560253	0.00598096	0.0117824	0.0151719	0.0517151	0.0175	0.0316804	0.0157131	0.0159133	0.0241075	0.00751339	0.118064
DAP3,MSTO1	88.7875	41.4421	61.9433	32.5096	53.2174	47.7374	46.2797	45.1015	51.7465	46.0761	51.4717	50.0228	53.0411	35.6365	82.6806	32.0811	48.1349	40.5266	123.508	39.2686	40.0812	37.5538	93.9577	43.1054	47.9935	38.3128	64.4416	38.5131
RP11-101O6.2	0.247544	0.0464199	0	0.0830979	0.0846213	0.0240995	0.259313	0.144485	0.40624	0.135235	0.209458	0.180673	0.637894	0.16283	0.402518	0.304471	0.0549443	0.117482	0.602343	0.147537	0.310244	0.287198	0.141843	0.175218	0.622774	0.131667	0.195645	0.156576
SYT11	0.956292	0.683714	1.6767	0.577118	2.34934	0.643593	1.60838	0.74975	6.39293	1.05634	2.82049	0.484402	2.77469	1.48215	0.306851	0.759603	2.82958	0.28283	0.374481	0.541375	2.56951	1.33681	2.37718	1.6242	1.55536	0.87825	1.44361	0.519744
RNU4-19P	0	0	0	0	0	0	0	0	0	0	0	0	0	0	0	0	0	0	0	0	0	0	0	0	0	0	0	0
RXFP4	0.0871498	0.147107	0	0	0.117735	0	0.1638	0.152646	0.0877946	0	0.233161	0	0.303626	0.120861	0.287053	0.322627	0.0291368	0.0620845	0	0.117204	0.432033	0	0.157311	0.0551307	0	0.0208697	0.142384	0.0624087
RP11-336K24.12	0.228794	0.0900811	1.32021	0.0699387	0.393367	0.0593632	0.391953	0.130909	0.583071	0.0745834	0.661647	0.0821854	0.547454	0.253424	0.484575	0.429436	0.142724	0.0533069	0.153043	0.116392	1.21478	0.144889	0.456745	0.280845	0.318936	0.0869818	0.286759	0.0617883
RP11-336K24.5	0.0104622	0.00354455	0.0556106	0.00211685	0.00455515	0.00259746	0.0197804	0	0	0	0.0192896	0	0.0293967	0.0058298	0.0153782	0.0104052	0	0.0119896	0.010629	0.0114022	0.0478416	0	0.0064956	0.00787852	0.0119614	0.00201366	0.0100396	0.0136422
LAMTOR2	49.5289	45.0508	25.8404	38.4047	50.1612	51.9627	54.0844	61.6491	40.9277	67.645	58.6069	56.6689	38.9267	48.9043	51.4373	26.5929	35.2861	33.3375	60.7116	44.0992	38.1461	43.1224	65.4295	37.1027	34.2023	41.2986	40.1667	43.6433
RAB25	160.812	217.745	35.8421	194.259	119.447	279.495	84.8279	537.275	0.310513	370.142	26.4992	385.577	21.2392	235.419	274.365	189.071	16.9523	222.08	72.5076	163.711	3.14395	198.625	52.0669	195.499	59.056	242.22	160.697	233.738
AL355388.1	0	0	0	0	0	0	0	0	0	0	0	0	0	0	0	0	0	0	0	0	0	0	0	0	0	0	0	0
LMNA	242.933	240.801	133.116	222.158	234.149	296.137	275.852	466.935	44.9689	248.765	163.732	347.8	116.75	192.471	128.601	102.575	287.605	222.933	249.889	269.169	15.9563	292.158	113.263	226.898	211.669	274.968	239.343	231.022
SEMA4A	12.3792	8.54979	14.0753	17.976	13.6662	9.9591	11.5166	17.1051	20.6433	15.0993	12.5159	19.5436	16.8877	18.0994	7.9921	9.95076	4.00516	25.2582	16.3863	23.2934	28.0228	9.68388	13.9121	16.1706	6.15975	11.2146	14.6958	20.0073
SLC25A44	11.9767	3.25407	6.59231	5.7923	4.99741	4.5605	5.5429	5.68362	5.782	3.15674	4.98567	6.46959	7.43069	6.33445	7.35078	2.92643	6.00753	6.53019	12.9105	4.82684	4.37087	4.46208	5.4917	5.13483	7.08023	4.53419	6.46516	7.62208
BGLAP,PMF1,PMF1-BGLAP	53.4593	49.7908	25.4901	51.6701	49.5218	63.9171	87.9081	64.9509	53.1875	48.2327	44.3321	67.6823	46.5732	44.6885	72.9202	80.3622	60.5509	52.1678	39.0266	36.6174	16.4238	28.4148	56.5929	36.759	29.7086	62.898	46.9183	65.6242
TMEM79	17.6255	27.3164	1.77865	19.5391	15.6185	35.0307	21.8829	65.8407	1.12796	36.6113	5.19469	69.872	5.32317	38.7606	27.7545	22.1011	2.02681	44.0512	4.69175	38.3121	1.34805	26.1591	3.70788	23.8259	27.4013	41.5597	24.9858	43.3281
AL589685.1	0	0	0	0	0	0	0	0	0	0	0	0	0	0	0	0	0	0	0	0	0	0	0	0	0	0	0	0
TSACC	1.67292	0.225074	0.4407	0.173474	0.557296	0.421078	0.324888	0.450859	0.746563	0.201029	0.161896	0.603344	0.321956	0.673862	0.502474	0.375574	0.275906	0.176812	1.31547	0.172916	0.19794	0.485283	1.49734	0.276681	0.683757	0.212255	0.349406	0.239896
RHBG	0.347008	0.878491	0	0.287025	0.156937	0.279641	0.319708	1.09567	0.00181306	1.85156	0.429382	3.08067	0	2.1014	1.1998	1.67693	0.0255907	1.51473	0.561439	1.55216	0.107927	0.288717	0.00279736	0.855933	0.0457536	0.979322	0.640356	1.30206
RP11-139I14.2	0.00593165	0	0	0	0	0	0	0	0	0	0	0	0.0184792	0	0.00580237	0.00368585	0	0.00424749	0	0	0	0	0.00306851	0	0	0	0	0
MIR9-1	0	0	0	0	0	0	0	0	0	0	0	0	0	0	0	0	0	0	0	0	0	0	0	0	0	0	0	0
RP11-284F21.8	0	0	0.114059	0.0129888	0	0	0	0	0.0172678	0	0	0	0	0	0.0188647	0	0.00861433	0	0.0217246	0	0	0	0	0	0	0	0	0
snoU13	0	0	0	0	0	0	0	0	0	0	0	0	0	0	0	0	0	0	0	0	0	0	0	0	0	0	0	0
TTC24	0.245578	0	0.251551	0.205334	0.281902	0.10459	0.306951	0.125731	1.95796	0.612231	0.205212	0	0.822024	0.783428	0.110673	0.0697972	0.00626384	0.124319	0.0546133	0.241732	0.504847	0.0247983	0.55632	1.57297	0.339017	0.297883	0.172256	0.121115
APOA1BP	85.14	24.8096	23.2531	36.2319	60.9769	56.7123	49.2572	49.4896	37.1929	23.2691	47.7202	58.5629	31.7239	41.6249	104.821	27.9131	66.4349	45.2285	140.312	29.661	13.6832	29.4575	87.7108	30.3101	29.9649	37.6321	59.2262	48.2482
HAPLN2	0	0	0	0	0.00371668	0	0	0.0436425	0	0	0.081911	0	0.0159894	0	0.00502003	0.0550815	0.0613321	0	0.114612	0.133849	0	0	0.025704	0.00428991	0	0.0523552	0.0948325	0.0212323
BCAN	0.0309964	0.00875024	0.0228826	0.205053	0.0534108	0.716824	0.195318	0.247171	0	1.02845	0.345238	0.237912	0.0241873	0.211056	0.0151853	0.0353168	0.0190631	0.00739918	0.020851	0.124733	0.0811879	0.430137	1.95939	0.0129701	0.0221439	0.00497088	0.151786	0.47217
RRNAD1	9.51767	7.295	9.68924	6.30316	7.293	7.74207	5.70508	6.20458	5.50208	5.44198	5.22389	7.85455	3.93993	5.80285	4.82065	5.09364	4.03125	6.09227	8.06296	7.27453	4.81451	7.72816	6.00053	6.60261	3.67478	5.69503	11.2728	7.70246
PRCC	34.4532	8.53625	9.24112	17.5312	19.6873	13.4401	12.565	22.9519	16.9229	10.0061	10.6789	17.1371	8.95796	17.4224	18.6524	7.79151	16.7576	13.246	32.7393	15.5707	9.69398	14.4596	19.826	15.4283	17.8452	13.8417	25.5579	17.1589
NTRK1	0.10874	0.0479035	0.14082	0.0110803	0.4022	0.101635	0.775251	0.15332	0.153839	0.216323	0.591179	0.0454572	0.731081	0.193941	0.224941	0.0598	0.12292	0.0662863	0.00986383	0.120573	0.302694	0.0204364	0.264211	0.0309639	0.0782425	0.00600818	0.0957339	0.0920649
PEAR1	0.404952	0.353143	0.471373	0.254673	0.389893	0.351907	1.41966	0.135529	0.814231	0.179813	3.1673	0.339446	0.898948	0.411327	0.193826	0.474291	0.527673	0.130651	0.18858	0.279158	0.452242	0.464603	0.651665	0.460912	1.30014	0.43428	0.402956	0.264476
LRRC71	0.222758	0	0	0.00529245	0.0440388	0.0500995	0.140348	0.00306654	0.0894299	0.0121412	0.0985373	0.00770592	0.187792	0.11663	0.0905389	0.0508956	0.0023401	0.00499615	0.277373	0.141914	0.143815	0.170943	0.319505	0.0156162	0.00996928	0.0265729	0.0961323	0.0559403
KRT8P45	0	0	0	0.016832	0.01806	0	0	0	0.0671914	0	0	0	0	0	0	0.0206223	0.0334892	0	0.0281458	0	0	0	0	0.0210591	0	0.0159965	0.00993379	0.0119802
CYCSP52	0.872623	0	1.30379	0.287303	0.150637	0	0.527434	0	0.196816	0	1.07901	0.913348	0.643244	0.196234	0	0.514899	0	0	0.714711	1.08741	0.781594	0.297579	0.294383	0	0.784907	0	0.653194	0.68079
RP11-71G12.1	0.208349	0	0.619736	0.0695449	0.0738054	0.083908	0.11758	0.0202638	0	0	0.0353927	0.0254141	0.970624	0.185956	0.19418	0.0986058	0	0.0978064	7.7972	0.362829	0.131425	0.144047	0.0238569	0.144087	0.347296	0.0221716	3.52079	0.359244
RP11-85G21.3	0	0	0	0	0	0	0	0	0.0618284	0	0	0	0	0	0	0	0	0	0	0	0	0	0	0	0	0.0437759	0	0
RP11-367J7.3	0	0.0606058	0	0	0.929148	0	0.268049	0	3.34327	0.738805	0.164379	0	0.49999	0.0990237	0.0522446	0.0436514	0.00316717	0	0.00799125	0	1.31124	0	0.341027	0.638136	0.101432	0.103094	0.00565742	0
RP11-367J7.4	0.0542247	0	0	0	0	0	0	0	0	0	0	0	0	0	0	0	0	0	0	0	0	0	0	0.0695274	0	0	0	0
MRPS21P2	0	0	0	0	0	0	0	0	0	0	0	0	0	0	0	0	0	0	0	0	0	0	0	0	0	0	0	0
RP11-451O13.1	0	0	0	0.000908841	0.0263383	0	0	0	0	0.00625597	0	0	0	0.0350603	0.00264107	0	0	0.0481973	0.00304251	0	0.00770512	0	0.00278876	0	0	0.000864604	0.00161698	0.0208122
KIRREL	8.55749	2.14352	2.18265	3.36265	6.64099	2.14034	10.9372	1.84386	3.0497	1.54797	10.5978	2.1295	8.61974	3.44194	2.49815	1.74401	17.7303	3.36284	10.5563	3.64014	1.76191	2.29338	3.2212	2.0852	5.02013	2.7078	8.71753	3.43692
CD1D	0.328816	0.307947	0.666191	0.0537231	0.386768	0.0760382	0.465667	0.0359151	1.38094	0.30724	0.706621	0.07648	1.22888	0.205051	0.172996	0.567167	0.304166	0.0146457	0.919104	0.0555397	1.79449	0.309996	0.222304	0.88507	0.116617	0.120295	0.272306	0.0221629
CD1A	0.55397	3.57083	0.294678	4.41647	0.724839	6.13798	0.98724	19.3235	0.0297424	6.68103	0	6.35881	0.361854	5.61321	0.113784	0.347265	0.173187	2.99226	0.224644	3.82677	0.0315332	0.794463	13.0813	1.66974	0.552284	5.35556	0.471706	4.5107
CD1C	0.514218	3.15175	0	1.96254	1.28137	3.24191	1.32926	13.2972	0.732294	6.19927	0.0952391	3.71922	0.469942	1.29311	0.101882	1.88769	0.156544	1.32602	0.227288	2.11458	1.08215	1.45807	1.60381	5.94799	0.893836	1.3474	0.438774	1.43013
CD1E	0.414841	2.75051	0.984363	3.06221	0.883625	2.99939	1.01202	10.3786	0.231111	5.83994	0	4.50433	0.716074	2.43282	0.132361	1.01346	0.0753587	1.48031	0.473582	3.67959	0.0855992	1.74622	7.31299	5.00049	0.646026	4.37216	0.472695	1.66584
EI24P2	0	0	0	0	0	0.0288561	0	0	0	0.161947	0	0	0	0	0	0	0	0	0	0	0	0	0	0	0	0	0	0
OR10K1	0	0	0	0	0	0	0	0	0	0	0	0	0	0	0	0	0	0	0	0	0	0	0	0	0	0	0	0
OR10R2	0	0	0	0	0	0	0	0	0	0	0	0	0	0	0	0	0	0	0	0	0	0	0	0	0	0	0	0
OR10R3P	0	0	0	0	0	0	0	0	0	0	0	0	0	0	0	0	0	0	0	0	0	0	0	0	0	0	0	0
OR10R1P	0	0	0	0	0	0	0	0	0	0	0	0	0	0	0	0	0	0	0	0	0	0	0	0	0	0	0	0
RP11-144L1.8	0.0106869	0	0.0947462	0	0	0.0264353	0	0	0	0	0	0	0	0	0	0.0132428	0	0.0305456	0.0361176	0	0.030425	0.0447287	0.0110431	0.0134598	0.0304351	0.0102636	0	0.0231083
OR10Z1	0	0	0	0	0	0	0	0	0	0	0	0	0	0	0	0	0	0	0	0	0	0	0	0	0	0	0	0
OR6K6	0	0	0.188356	0	0	0	0	0	0	0	0	0	0	0	0	0	0	0	0	0	0	0	0	0	0	0	0	0
OR2AQ1P	0	0	0	0	0	0	0	0	0	0	0	0	0	0	0	0	0	0	0	0	0	0	0	0	0	0	0	0
MNDA	5.71856	2.56825	265.208	3.01596	16.3051	5.47185	38.771	4.84959	25.4873	9.56687	28.4407	3.11775	154.171	11.0766	7.20609	3.83474	11.6633	1.88465	3.25559	2.47077	66.6469	16.1403	21.2527	5.35731	13.8438	7.47026	7.68244	2.10616
RP11-393K10.1	0	0	0	0	0	0	0	0	0	0	0	0	0	0	0	0	0	0	0	0	0	0	0	0	0	0	0.00279368	0
PYHIN1	0.380208	0.603923	1.46653	0.581645	5.13098	0.419661	2.27546	0.460994	2.56435	1.26451	0.376238	0.392078	3.45776	3.50122	0.0909371	1.61268	0.415192	0.491529	0.201924	0.501263	8.55595	0.680993	3.43144	3.3973	1.76356	1.54552	1.13392	0.635766
IFI16	142.944	33.0685	297.536	66.4982	120.243	59.2655	74.1174	64.3667	86.2839	55.149	96.465	60.9531	97.9483	107.757	93.9237	39.2281	82.7355	59.8454	60.296	44.1088	75.0944	84.1122	79.1343	55.6166	204.49	106.723	121.222	68.136
AL359753.1	0	0	0	0	0	0	0	0	0	0	0	0	0	0	0	0	0	0	0	0	0	0	0	0	0	0	0	0
CADM3,DARC	3.16608	10.1726	0.616487	7.61646	7.95531	13.7493	4.53838	12.5237	10.6557	5.17817	0.884844	3.47412	2.87427	18.8734	0.794441	6.07322	1.08714	3.03289	0.312111	5.54675	4.60229	39.5299	4.4168	13.0513	6.47027	11.0637	5.30391	4.52229
MPTX1	0	0.163543	0	0.194975	0	0.0954723	0	0.0453228	0	0	0.0739161	0	0	0	0	0.0319081	0	0.0688483	0	0.257356	0	0	0	0.0656736	0	0.046333	0.0285524	0.0555038
FCER1A	1.73407	23.6246	0.189675	17.5135	1.15576	28.6096	2.03544	51.1458	0.144517	17.4277	0.32742	21.587	1.31115	28.2277	0.313979	16.515	0.429713	13.1398	0.216564	20.1549	0.401396	5.67243	20.6099	23.9575	1.11074	16.6915	1.51595	12.5589
OR10J7P	0	0	0	0	0	0	0	0	0	0	0	0	0	0	0	0	0	0	0	0	0	0	0	0	0	0	0.0164563	0
OR10J8P	0	0	0	0	0	0	0	0	0	0	0	0	0	0	0	0	0	0	0	0	0	0	0	0	0	0	0	0
OR10J4	0	0	0	0	0	0	0	0	0	0	0	0	0	0	0	0	0	0	0	0	0	0	0	0	0	0	0	0
OR10J1	0	0	0	0	0	0	0	0	0	0	0	0	0	0	0	0	0	0	0	0	0	0	0	0	0	0	0	0.0165497
RP11-180D21.3	0	0	0.0112301	0	0	0	0	0	0	0	0	0	0	0	0	0	0	0	0	0	0	0	0	0	0	0	0	0
RP11-740C1.2	0	0	0	0	0	0	0	0	0	0	0	0	0	0	0	0	0	0	0	0	0	0	0	0	0	0	0	0
APCS	0	0	0	0	0	0	0	0	0	0	0	0	0	0	0	0	0	0	0	0	0	0	0	0	0	0	0	0
OR10J6P	0	0	0	0	0	0	0	0	0	0	0	0	0	0	0	0	0	0	0	0	0	0	0	0	0	0	0	0
RP11-419N10.5	0	0	0	0	0	0	0	0	0	0	0	0	0	0	0	0	0	0	0	0	0	0	0	0	0	0	0	0
DUSP23	40.7198	35.6807	17.0595	42.05	33.3501	49.2729	37.4773	62.0668	9.61115	49.2658	51.7528	58.3399	19.3731	36.9273	45.4112	29.3835	32.4622	46.7007	21.6666	45.8293	14.0241	34.3409	47.1798	22.7272	6.07349	40.9443	47.912	47.2833
FCRL6	0.101055	0.335951	0.406615	0.182432	0.569781	0.151594	0.653959	0.523575	1.91062	0.405239	0.272909	0.08699	0.926424	0.423656	0.189936	0.4321	0.0919601	0.15051	0.0681028	0.203389	2.9821	0.354411	0.58327	0.593931	0.495628	0.647605	0.194733	0.113337
SLAMF8	2.01801	1.55183	6.77477	0.648743	7.73185	0.846972	6.54131	2.19431	17.9852	3.36621	3.80679	1.4444	10.1805	6.03092	2.13266	1.4002	3.3087	0.611288	1.61226	1.23055	28.3776	1.6652	6.74501	3.69855	3.80301	2.38961	2.05416	0.894449
RP11-190A12.8	0.0376413	0.0633566	0	0.151392	0	0.0460265	0.352067	0.0657196	0	0.25843	0.114632	0.32811	0	0.0520137	0.384464	0.092348	0.0752982	0.213595	0.379226	0.400841	0.105877	0.156802	0.0774522	0.0958689	0	0.287369	0.355112	0.53417
RP11-48O20.4	20.9185	4.01414	9.1543	9.12591	7.35079	4.70594	0.399784	3.31134	0	2.27812	0.176001	4.19071	0.160671	1.69555	94.2825	3.00705	0.022296	7.28856	35.3706	8.14645	0.260714	12.3178	2.39159	3.01794	1.85384	6.16263	22.9209	4.57312
RP11-226L15.1	0	0	0	0	0	0	0	0	0.108965	0	0	0	0	0	0	0	0	0	0	0	0	0	0	0.104797	0.223589	0.0763595	0.0934044	0.111916
RP11-536C5.2	0.0086542	0	0	0.0014412	0.0949669	0.0541799	0	0.0773162	0.0577163	0.0297592	0.0133602	0.0968427	0.0116856	0.00595419	0.0773124	0.1146	0	0.124973	0.00482468	0.0038827	0.147114	0	0.00294841	0.00178727	0.00407247	0.0041132	0.00516691	0.0645812
KCNJ9	0.0169834	0.012324	0	0.016232	0.04067	0.0266295	0.0202387	0.0188709	0.0143734	0.0168812	0.0902839	0.0471735	0.0249957	0.0337807	0.0178242	0.0597269	0.0107523	0.0305917	0.0370291	0.0436172	0.0457832	0.022512	0.0110552	0.0152227	0	0.0310147	0.00962026	0.019321
ATP1A2	0.0454159	0.312618	0.398442	0.159009	0.0840189	4.5922	0.0030922	0.119266	1.03179	1.03426	0.012776	0.0991541	0.00495418	0.0959954	0.0121253	0.429176	0.358258	0.149267	0.0891456	0.237365	0.0143724	1.24864	0.1059	0.539965	0.178619	0.14857	0.087197	0.0984263
ATP1A4	0.058443	0.00617758	0.421454	0.0120061	0.170814	0.0742163	0.0929816	0	0.159236	0.00423278	0.0747784	0	0.217835	0.0976936	0.00178684	0.00151166	0.0315167	0.00928912	0.00102923	0.00165719	0.00173779	0	0.936346	0.115784	0.132893	0.0300777	0.0146647	0
CASQ1	0.08249	0.0647823	0	0	0.0643682	31.7709	0.0722684	0.0649417	1.05961	0	0.0189218	0.0815291	0.0572665	0.0172062	0.0361655	0.295612	0.0808521	0.14102	0.120742	0.00864444	0.135565	2.97151	0.294369	0.0823293	0.0354421	0.0710465	0.168269	0.0172475
PEA15	78.0484	27.5778	25.9804	35.8429	51.8212	42.9054	30.681	76.1736	43.3472	44.7272	27.3393	33.1167	30.2032	44.2563	38.3624	22.8319	56.4626	35.5043	31.5502	31.9032	22.9547	43.0489	35.1525	41.4715	48.0699	26.0439	64.3644	40.1725
RP11-574F21.2	3.37635	0.828754	0.654043	1.73261	2.22751	1.38914	2.07561	2.0318	1.81478	1.5254	2.25136	2.36691	1.59549	1.97433	1.97639	1.9377	1.72357	2.30785	4.34363	2.24206	2.50162	1.48694	2.52372	2.15938	1.25173	1.36364	3.22052	1.8438
SUMO1P3	0	0	0	0.149561	0.156676	0.177055	0.274354	0	0.410338	0	1.12291	0	0.668774	0.204228	0.648509	0.71398	0.198338	0.208707	0.495858	0.376424	1.62512	0	0.153267	0.405281	0	0.140958	0.339469	0.202074
NCSTN	31.2074	19.7944	20.9456	24.0807	30.9909	28.4644	30.9025	25.0458	19.9237	24.241	25.1681	24.094	25.6956	21.1912	18.3095	20.7247	18.1798	27.1545	39.9926	23.7759	26.77	32.1671	27.3941	21.2006	20.6192	21.1997	29.6712	22.982
NHLH1	0	0.0150976	0.0791002	0.063119	0	0	0.084154	0.0359668	0.0409138	0.0620078	0.12324	0.0786514	0.0416713	0.0265511	0.0131835	0.0473525	0.0179052	0.0637945	0.00645098	0.266173	0.127171	0.00798568	0.0370551	0	0.010886	0.0036664	0.0160029	0.329256
VANGL2	4.74587	1.67677	2.16003	4.11751	1.97901	1.98118	2.97415	2.69425	0.213512	1.60938	0.263102	3.5835	1.01927	1.73833	3.67983	2.10413	2.85273	5.32172	14.9587	5.78394	0.345492	1.2934	5.13196	1.90815	2.68995	3.66538	5.86361	5.05523
RP11-528G1.2	0.00125155	0.0053017	0.00554305	0.00443269	0.0156747	0.000777301	0.0118366	0.00220154	0.0134311	0	0.00577103	0.00553341	0.0058646	0.020057	0.00460049	0.0140111	0.00251994	0.00179357	0	0.0119466	0.0304244	0.00262375	0.0110108	0.0227631	0.0178974	0.00722915	0.0037558	0.00226859
RP11-404F10.2,SETP9	0.062843	0.0164445	0.728574	0.0626619	0.196384	0.0658666	0.231228	0.00569018	0.0873292	0.0225224	0.120144	0	0.369864	0.209131	0.18301	0.129384	0.00476057	0.0342326	0.0273938	0.141616	1.37316	0.00991337	0.10518	0.14318	0.0743522	0.0608324	0.0692831	0.0348184
AL121985.1	0	0	0	0	0	0	0	0	0	0	0	0	0	0	0	0	0	0	0	0	0	0	0	0	0	0	0	0
SLAMF7	4.0898	5.00845	39.6597	3.5409	33.1635	2.82643	21.2201	6.40554	25.5506	55.7126	9.32721	12.3072	32.0131	14.4705	11.6467	16.542	0.759897	3.07155	2.43076	1.78527	85.875	2.61675	12.6549	6.66041	17.0441	11.7007	8.16954	2.27877
LY9	0.340923	0.265988	1.00735	0.891285	8.90389	0.650275	2.19426	0.67638	4.35952	0.876912	0.584007	0.447731	3.93583	2.61794	0.630161	1.78067	0.324692	0.888771	0.386094	0.666913	7.35806	0.891637	1.87348	4.55843	1.15964	0.919561	1.08489	0.494824
RP11-312J18.3	0	0	0	0.0649594	0	0	0.12044	0.112706	0	0	0.196318	0	0.592563	0.0891384	0	0.0788177	0	0.0913995	0	0.169816	0	0	0	0	0	0.0615459	0	0.0453412
RP11-312J18.5	0.0229305	0	0	0	0	0	0.0430837	0	0.0308024	0	0	0.050254	0	0	0.0335602	0	0	0	0.0386365	0	0	0	0	0	0	0	0.0272314	0.0164098
RP11-544M22.1	0	0	0	0	0	0	0	0	0	0.00862373	0	0	0.00580092	0	0.0495995	0	0	0	0.0330217	0	0	0	0.0314032	0	0	0	0	0
RP11-544M22.3	0.922915	0	0	0	0	0	1.49997	0	0	0	0	0	0	0	0	0	0	0	0	0	0	0	0.90377	0	0	0	0	0
AL591806.1	0	0	0	0	0	0	0	0	0	0	0	0	0	0	0	0	0	0	0	0	0	0	0	0	0	0	0	0
RP11-544M22.8	1.71934	0.635342	0.614075	0.377989	0.222929	0.254527	0.878055	1.09677	0	0.468177	0.173326	0.940419	0.258701	0.464949	2.79936	1.67271	0.207535	0.468268	0.99514	0.515431	0.127756	0.456978	0.705233	0.426733	0.373447	0.615306	1.26311	0.608735
KLHDC9	2.69741	1.88993	0.774655	1.11202	1.78483	2.00472	0.203671	0.634207	0.720442	2.52062	0.312037	0.734491	0.173098	0.532529	2.10867	0.871011	1.76355	0.673372	2.2849	1.00728	0.795439	0.81188	2.30379	1.33948	0	0.134839	2.25671	0.518715
NIT1	19.4672	12.2283	8.32231	10.5429	18.3678	12.0327	17.9761	19.6576	14.8728	15.857	15.6711	15.0831	14.6036	15.1977	15.4008	9.92506	19.1552	12.2013	18.1993	11.4454	11.2274	10.56	16.6938	12.0114	8.73486	14.9881	20.1967	13.0358
UFC1	18.1636	20.8909	4.97668	19.2701	18.3707	25.4984	11.1062	31.7734	11.7931	26.4707	7.44345	28.8081	7.39831	18.6609	13.8433	12.302	8.59631	19.3725	21.9676	23.3234	9.79114	17.7784	31.0903	17.2426	14.9655	14.5425	14.9962	23.1043
USP21	6.39597	3.73418	4.02457	4.42941	3.946	3.29119	2.65847	5.25787	2.67925	3.22658	3.82143	3.98537	2.86717	3.40437	4.06056	3.41161	4.14376	5.16843	14.3222	2.99661	2.50446	3.69153	9.33311	3.95036	3.49416	3.09155	5.71428	5.88373
PPOX	3.6827	6.87095	1.43032	5.03714	5.37929	7.39658	4.11145	8.86317	4.05087	5.43342	4.22052	5.99947	4.53126	3.60752	4.57721	6.03917	3.30299	4.87578	7.60219	8.41715	6.57379	8.52743	14.1956	10.6634	2.65961	5.40742	5.85542	3.68714
NDUFS2	33.6477	41.4396	23.2103	24.1419	31.479	39.6074	25.5429	47.3984	25.5799	36.749	14.9041	40.666	19.1156	27.6187	31.728	25.949	23.35	27.7921	60.2844	30.0711	13.8961	28.3824	27.7525	30.654	28.3066	29.5079	38.4767	30.2091
AL590714.1,FCER1G	21.6721	1.62416	137.924	4.2349	53.3846	9.75877	30.3531	11.7421	102.458	8.83367	37.7725	3.21018	87.0245	37.2628	22.3969	7.01163	30.413	2.31286	10.7823	3.8088	412.301	27.9116	61.2238	11.7949	50.1491	6.89959	18.5718	4.7564
TOMM40L	4.98912	4.98735	4.22299	3.77357	4.9552	4.42886	6.25678	5.73933	4.05424	4.94258	2.77499	6.94932	4.73333	5.54087	4.91279	3.41545	4.54267	6.95114	4.99031	5.07691	2.25231	4.1084	5.16355	5.03009	5.37641	4.8112	5.48407	6.22154
PCP4L1	2.98982	6.57292	0.150967	7.2843	4.22925	5.76237	1.40757	6.16408	0.0455722	5.40733	1.09509	3.17168	0.238435	7.33564	1.51896	10.5344	0.0227382	8.02225	0.286857	4.21756	0.192613	2.95147	0.385707	4.6558	0.00230584	3.34099	7.40564	4.66315
SDHC	21.378	27.9933	12.7062	14.4929	19.0899	29.8341	22.7883	28.3429	11.5991	17.6031	21.6482	28.0838	12.83	15.7827	22.499	17.861	8.8826	21.9511	22.6302	16.102	6.85885	17.0908	13.9408	13.1615	16.4238	29.2077	15.9686	19.1148
RP11-122G18.5	1.15842	0.902403	0.464319	1.10409	0.395137	0.675391	0.489647	0.868235	0.629141	1.62553	0.638496	1.14523	0.365779	0.54332	0.47792	0.787059	0.383269	1.20833	2.19759	0.775315	0.963428	1.25188	0.941092	1.29634	0.888829	0.924185	0.823163	1.02132
RP11-122G18.8	0.0514871	0.0864463	0	0.0516471	0	0	0	0	0	0.351594	0.0781265	0	0	0.0709232	0	0	0	0.0727662	0.0861729	0	0.287869	0	0.0528524	0	0	0.0979492	0.0603202	0.0362431
RNU6-481P	0	0	0	0	0	0	0	0	0	0	0	0	0	0	0	0	0	0	0	0	0	0	0	0	0	0	0	0
RP11-122G18.7	0.100553	0.150208	0.263782	0	0.189944	0.123604	0.111397	0.0439996	0.270175	0.204565	0.226611	0	0.233222	0.313512	0.147099	0.123926	0.0198342	0	0.0846668	0	0.674958	0.104945	0.155617	0.222934	0.213469	0.144577	0.149114	0.0718647
FCGR2A,FCGR2B,FCGR2C,HSPA6	22.197	11.526	1977.09	14.0962	50.872	10.9736	210.305	30.7229	78.1713	31.9227	204.644	7.23266	754.489	70.2969	31.0858	24.1388	69.864	11.8697	14.1172	10.4815	381.258	30.324	42.9672	16.9822	53.5545	8.8128	32.3705	11.2463
Y_RNA	0	0	0	0	0	0	0	0	0	0	0	0	0	0	0	0	0	0	0	0	0	0	0	0	0	0	0	0
FCRLA	0.504991	0.0488872	2.04345	0.556347	31.5198	0.382301	3.33953	0.264782	43.0771	1.52317	0.546309	0.277967	1.53126	1.51569	1.0373	0.979553	0.557639	0.253261	0.237377	0.961697	5.90199	0.365362	1.87327	12.8372	0.413977	0.0339112	1.19447	0.0761361
FCRLB	0.40514	0.186019	0.840748	0.419277	2.0592	0.48219	1.11543	0.563738	0.844372	0	1.01202	0.314499	1.98868	1.02423	1.27487	0.560294	0.434976	0.216139	1.00084	0.706062	1.69987	0.445122	2.47618	0.272778	0.469139	0.427593	0.567013	0.398647
RN7SL466P	0	0	0	0	0	0	0	0	0	0	0	0	0	0	0	0	0	0	0	0	0	0	0	0	0	0	0	0
DUSP12	11.0458	5.11478	7.78711	4.47981	10.9135	8.03566	5.43317	7.12702	5.24876	4.04421	9.65269	7.79672	7.50986	6.93971	16.9257	4.3301	8.08486	6.02165	15.8594	6.51604	8.291	7.21196	14.6376	6.37397	10.7272	6.35177	12.5803	7.17574
ATF6	11.1126	9.30027	13.7649	11.5775	9.70497	13.4331	9.7487	11.1718	7.38713	11.0325	7.5009	11.3194	10.5804	9.29835	14.5367	8.27774	9.56842	13.5378	8.98041	10.4725	10.9126	10.3813	8.70226	8.79354	11.5728	9.69584	11.9575	12.1225
RP11-227F8.2	0	0	0	0	0	0	0	0	0	0	0	0	0.335933	0	0	0	0	0	0	0	0	0	0	0	0	0	0.0428131	0
C1orf226,NOS1AP,RP11-565P22.6	4.40933	1.74916	4.95883	4.65473	1.8809	2.59778	0.522175	2.88881	0.209347	2.01249	3.44338	4.03339	1.99593	5.72383	6.92514	2.15463	3.57836	2.82441	18.3057	2.63986	0.341322	2.25075	0.360548	4.09012	2.43357	0.69667	31.092	7.52917
SLAMF6P1	0.244611	0	0	0.121245	0.382889	0.144472	0	0.210021	0	0	0	0	0	0	0	1.30936	0	0	0	0	0	0	0	0.484298	0	0	0	0
UHMK1	33.0049	17.676	17.604	18.8469	16.1944	13.5596	20.2462	14.0505	27.6862	20.948	18.8723	12.9987	12.9027	14.7647	12.0849	12.5674	19.6242	15.4669	28.5382	12.0346	12.7693	16.8095	19.3752	14.5521	17.5003	14.5262	21.6318	14.4055
UAP1	32.265	38.8035	17.5165	47.8098	23.4274	47.6348	52.6043	28.8794	18.8042	58.8524	36.9317	14.7398	28.5526	31.2306	25.5562	23.8721	48.1006	13.9878	30.7092	22.3807	16.1631	23.7323	26.8271	19.334	23.6091	20.6321	22.1037	28.7349
DDR2	2.84822	5.41248	1.18827	2.44692	3.73302	7.31411	4.07998	1.33342	7.15723	1.11217	6.382	0.741286	6.25311	4.11283	0.40691	5.00079	12.7849	0.956085	0.576805	2.10046	3.73873	4.62905	0.797625	4.88719	4.64277	1.82285	4.37425	1.27811
HSD17B7	6.26644	6.81881	3.5173	4.32603	5.63649	7.39094	3.59732	7.79246	7.00391	9.94918	4.40702	10.2579	3.42019	5.39761	5.57684	5.71072	5.07546	5.92647	3.614	5.94904	5.6549	6.9857	7.17887	5.07706	3.50352	7.24411	10.6666	6.64474
RP11-331H2.4	0.42107	0.0187269	0.0981814	0.00374244	0.0521987	0.0595759	0.0069775	0.0125264	0	0.283984	0	0.00815563	0.0222375	0	0.00542751	0.0855971	0	0	0	0	0.00249861	0.0155252	0	0.0324742	0	0.0106593	0.42058	0.000633429
RGS4	4.27174	0.148323	1.52089	0.729688	8.84578	0.637286	12.8523	0.303943	5.52361	0.0608673	1.9201	0.182051	12.1494	1.78768	1.10012	0.435497	13.061	0.890325	1.02757	1.02411	1.37375	1.62014	3.09554	0.218249	19.6096	0.40863	4.00185	0.313682
RP11-267N12.1	0.013807	0.0146114	0	0.00762121	0.00934559	0.002079	0.021369	0.0151594	0.011596	0	0.0131476	0.0190858	0.040949	0.0118361	0.0256007	0.0216093	0.00596476	0.00719551	0.0149422	0.00912984	0.0990218	0.0361908	0.0147242	0.0328179	0.0394919	0.0500194	0.0175797	0.0189342
RP11-267N12.2	0.0220795	0.079552	0	0.0237566	0.02386	0	0.0443427	0	0.0157874	0	0.108155	0	0	0	0.0323203	0.0544859	0.00787786	0	0.03721	0.0636821	0.133866	0.0461134	0	0.044457	0.125159	0	0.0491461	0.0158086
RP11-77M5.1	0.14059	0	0	0.0333109	0.0356309	0.0405548	0	0.121423	0	0	0.105951	0.150668	0.153064	0.0457898	0.0967577	0.162704	0	0	0.0556432	0	0.2799	0.138006	0	0.0841531	0.186784	0	0.078243	0.0487569
NUF2	12.6108	3.29182	6.6618	2.4008	7.08048	2.08116	3.97952	4.59925	8.8981	1.59669	3.84877	3.5962	2.25582	1.87288	7.38026	2.3462	5.29944	1.99412	11.6428	2.49077	3.2566	3.50854	11.1237	3.7078	5.31673	3.43347	9.17147	2.54439
SNORD112	0	0	0	0	0	0	0	0	0	0	0	0	0	0	0	0	0	0	0	0	0	0	0	0	0	0	0	0
RNA5SP63	0	0	0	0	0	0	0	0	0	0	0	0	0	0	0	0	0	0	0	0	0	0	0	0	0	0	0	0
U3	0	0	0	0	0	0	0	0	0	0	0	0	0	0	0	0	0	0	0	0	0	0	0	0	0	0	0	0
NMNAT1P2	0.0307282	0	0	0	0	0	0	0	0	0	0.0468713	0	0	0	0	0	0	0	0	0	0	0	0	0	0	0	0.018178	0
RNU5F-6P	0	0	0	0	0	0	0	0	0	0	0	0	0	0	0	0	0	0	0	0	0	0	0	0	0	0	0	0
HMGB3P6	0	0	0	0	0	0	0	0	0	0	0	0	0	0	0.0716734	0	0	0	0	0	0	0	0	0	0	0	0	0
PBX1	9.15673	15.8729	2.19722	19.4082	5.86053	15.9406	1.32851	14.4004	1.16098	21.9152	1.26847	13.3209	2.90256	5.91539	5.87085	10.673	6.95094	14.4379	11.6365	11.2015	0.799925	12.04	6.66436	12.5342	2.92276	12.0122	15.8124	12.4145
RP11-38C18.2	0	0	0	0	0	0	0	0.0163434	0	0	0	0	0	0	0	0	0	0	0	0	0	0	0	0	0	0	0	0
RP11-38C18.3	0	0	0	0	0	0.00895578	0	0	0	0	0.0110946	0	0	0	0	0	0	0	0	0	0	0	0	0	0	0.00694969	0	0
RP11-541H12.1	0	0	0	0	0	0	0	0	0	0	0	0	0	0	0	0	0	0	0	0	0	0	0	0	0	0	0	0
LRRC52	0	0	0	0	0	0	0	0	0	0	0.00332591	0	0	0	0.104469	0.0219472	0	0	0.0296116	0	0.00309394	0	0	0	0	0	0	0.000784329
RP11-306I1.1	0	0	0	0	0	0	0	0	0	0	0	0	0	0	0.178582	0	0	0	0.0513873	0	0	0	0	0	0	0	0	0
RP11-306I1.2	0.000866833	0.00293746	0	0.0651547	0	0.0786967	0	0	0	0.00603777	0.0983548	0	0	0.0012079	0.00127447	0.00215628	0.00058175	0	0	0	0	0.134708	0.0664432	0	0	0.000834444	0.00260098	0.0455247
MGST3	54.1105	125.462	19.0756	44.077	50.3876	111.181	65.904	65.1211	36.6587	70.8213	80.5896	56.5946	62.9332	45.1963	129.225	58.4318	100.982	58.6892	47.0153	74.5232	34.4809	71.8676	136.767	57.1419	61.5878	80.4115	65.5005	44.4802
RP11-466F5.3	0.279081	0.116761	0	0.0697688	0	0.168347	0	0	0.281982	0	0.105386	0.15019	0	0.0957126	0	0.422858	0	0	0.116276	0.727919	0.386963	0	0.142819	0.180082	0	0.396495	0.202603	0.0486043
RP11-466F5.4	0.0693187	0.348044	0	0.0693226	0.0736549	0.0836444	0	0.360782	0.186766	0	0.73301	0	0	0.190205	0.10049	0.588266	0	0.487479	0.346607	0.361707	0.384535	0.717931	0	0.178882	0.192654	0.393969	0.0805337	0.048302
RP11-466F5.6	0.00581115	0.112416	0	0.0260617	0.00210856	0.00240473	0.0382442	0.0136258	0.00519731	0.29782	0.0898964	0	0.054431	0.0134927	0.00284733	0.0120414	0.0135764	0.00832482	0	0	0.01661	0.00811978	0.00400893	0.002431	0	0.0018642	0.0325428	0.0183484
RP11-466F5.8	0.48515	0.236681	0.0955575	0.130516	0.11746	0.0796882	0.0864672	0.0566568	0.203161	0.149206	0.264362	0.117803	0.100547	0.122532	0.189537	0.205533	0.0988211	0.0920911	0.382321	0.0766424	0.307967	0.140115	0.247591	0.190905	0.234174	0.094804	0.282968	0.0309968
RP11-466F5.9	0	0	0	0	0	0	0	0	0	0	0	0	0	0	0	0	0	0	0	0	0	0	0	0	0	0	0	0
UCK2	29.1128	10.1886	12.4075	18.8489	20.693	15.3009	12.7774	22.4706	17.0317	15.1765	19.6262	22.58	14.5335	33.9333	24.4868	6.34778	32.6497	24.4306	31.1379	19.5765	6.65666	17.6862	40.0468	13.9221	42.2214	16.3769	31.8562	47.9879
RP11-7G12.1	0	0	0	0	0	0	0.0617244	0	0	0	0	0	0	0	0	0	0	0	0	0	0	0.137373	0	0	0	0.0629585	0	0
RNA5SP64	0	0	0	0	0	0	0	0	0	0	0	0	0	0	0	0	0	0	0	0	0	0	0	0	0	0	0	0
RP11-375H19.2	0.0496949	0.00590901	0	0.0489732	0.0075918	0.00432864	0.0226915	0	0.0983066	0	0.150263	0	0.111931	0.038872	0.0102542	0.0297536	0.00793202	0.225564	0.0118119	0.0327161	0.0687129	0.204952	0	0.0304305	0.278032	0.0344579	0.00836481	0.0277805
RP11-479J7.2	0	0	0	0.0822038	0	0	0	0	0.0401988	1.11184	0	0	0	0	0	0	0	0	0	0	0	0	0	0	0	0	0	0
FMO7P	0	0	0	0	0	0	0	0	0	0	0	0	0	0	0	0.00399715	0	0	0	0	0.0183768	0	0.0066557	0	0	0.00309468	0	0
FMO8P	0	0.348122	0	0	0	0.0734612	0	0.00366268	0	0.102262	0	0	0	0	0	0.0368121	0	0.0212746	0	0.00567497	0	0.0218269	0	0.0196341	0	0	0	0
FMO9P	0.327173	12.5795	0	0.52538	0.1931	1.59592	0.0559453	0.442856	0	6.68728	0.0227456	0.327732	0	0.123778	0.545295	3.60423	0.0397722	0.508807	0.452795	0.240773	0	0.652198	0.0169181	1.59424	0.126669	0.228004	0.115745	0.0325997
FMO10P	0	0	0	0	0	0	0	0	0	0	0	0	0	0	0	0	0	0	0	0	0	0	0	0	0	0	0	0
RPL4P2	0	0	0	0	0	0	0	0	0	0	0	0	0	0	0	0	0	0	0	0	0	0	0	0	0	0	0	0
FMO11P	0	0	0	0	0	0	0	0	0	0	0	0	0	0	0	0	0	0	0	0	0	0	0	0	0	0	0	0
CNN2P10	0	0	0	0	0	0	0	0	0	0	0	0	0	0	0	0	0	0	0	0	0	0	0	0	0	0	0	0
POGK	15.117	12.5369	6.85468	13.1568	9.15109	9.52251	7.77121	12.8189	12.7307	14.398	8.03211	10.9571	5.40735	10.1377	6.57049	8.40276	11.0844	13.1093	17.9016	13.0842	5.31065	11.0775	14.9512	12.4009	8.41439	8.67787	14.1434	14.7375
DUTP6	0.358186	0.479382	0	0.429678	0.152112	0.0863591	0.132665	0	0.0965202	0.97082	0.432623	0.1541	0	0.196465	0.103802	0.520649	0.0949719	0.100694	0.835351	0.559889	0.198497	0.593318	0.293195	0.185045	0.198909	0.135642	0.33255	0.199409
MAEL	0.0251965	0.00110153	0	0.0147771	0.0279059	0	0	0	0.000872063	0.00452849	0.000999205	0	0.00304621	0.00090592	0.123305	0.0334785	0.0335793	0.000931624	0.602253	0	0.0416	0	0	0.0185572	0	0	0.418993	0.00883679
snoU13	0	0	0	0	0	0	0	0	0	0	0	0	0	0	0	0	0	0	0	0	0	0	0	0	0	0	0	0
RP11-102C16.3	0	0	0	0	0	0	0	0	0	0	0	0	0	0	0	0	0	0	0	0	0	0	0	0	0	0	0	0
DUSP27	0	0	0.023857	0.011494	0.0144448	1.48815	0.0117756	0.0199756	2.0817	0.173387	0	0	0	0.00867903	0.0492384	0.0352619	0.314857	0.062465	0	0	0	0.197452	0	0	0.0177931	0	0.0695644	0.0495752
POU2F1	6.25596	3.1763	9.42589	4.27501	4.76989	3.53865	4.57571	3.90485	7.63222	3.17066	5.85011	3.20565	7.19733	3.91434	5.47851	3.59567	4.36782	5.29987	7.98432	3.62485	5.44896	4.83104	4.27478	4.65768	4.30762	4.62464	4.97455	4.59548
AKR1D1P1	0.0241185	0	0	0	0.0781332	0.0340191	0	0	0	0.190949	0.0737014	0.0606061	0.11193	0	0	0.0341117	0	0.0394093	0	0.074232	0	0.057806	0	0	0.0783389	0.0461796	0	0.0197715
RP3-455J7.3	0	0	0	0	0.233497	0	0	0	0.296534	0	0	0	0	0.100549	0.106253	0.266397	0	0	0	0	1.01552	0	0	0	0	0	0.127594	0
RCSD1	2.71377	1.28483	7.24043	1.23694	10.4679	1.81646	3.37127	1.20629	32.8756	2.44562	2.05618	0.797141	4.68145	4.04967	0.861664	2.33806	3.16	1.1307	0.918741	1.15933	9.02947	2.16536	3.33266	7.43513	5.1152	1.22512	1.81611	1.30066
MPZL1	85.9289	56.2478	32.8523	53.88	63.0829	95.1425	86.5631	84.7779	39.5076	63.7104	73.8667	50.1984	75.0708	61.19	39.2334	33.0189	87.977	52.974	52.2142	42.8926	25.0872	70.8433	214.131	46.3999	68.7653	54.9378	65.3646	53.0278
RP1-313L4.3	0.4111	0	0	0	0.041455	0	0	0	0	0.264852	0	0	0.150991	0.0451662	0	0	0	0	0.647843	0.102669	0	0	1.16531	0	0	0.0736383	0.0420407	0.0821003
DCAF6	24.8224	15.6869	21.5997	17.1978	17.4873	26.8748	17.9659	20.9148	18.0973	18.3	19.3111	19.0566	15.5355	13.3956	19.9614	11.367	22.8441	15.2214	42.1109	15.169	14.5094	17.0258	66.3242	13.2485	20.7713	17.6422	21.4964	13.7274
TIPRL	31.8231	25.2031	23.1282	21.6987	21.5993	25.1709	19.4489	29.688	18.5819	23.4579	23.4106	27.8607	15.6963	19.6222	24.5638	14.0476	18.1981	20.5077	39.1522	18.7201	12.9829	21.6936	46.7414	19.7922	36.8535	23.1933	26.5099	21.2976
RPL34P1	0	0	0	0	0	0.132941	0	0	0	0	0	0	0	0	0	0	0	0	0	0	0	0	0	0	0	0	0	0
RP1-69E11.3	0	0	0	0	0	0	0	0	0	0	0	0	0	0	0	0	0	0	0	0	0	0	0.24768	0	0	0	0	0
SFT2D2	23.9101	46.4287	10.0028	39.7404	17.6698	25.8198	29.826	47.9748	16.6086	82.841	11.1213	62.2685	14.7393	32.6197	28.1305	24.2	11.6958	57.2118	25.5455	37.9603	16.481	17.7183	18.7927	24.0815	10.0916	33.7362	23.8713	41.8159
TBX19	0.240957	0.519415	0.71763	0.432901	0.664004	0.329895	0.221759	0.495697	0.338672	0.376605	0.714445	0.46691	0.791006	0.556592	0.774639	0.377654	0.377415	0.469537	0.650858	0.421972	0.778963	0.296966	0.733728	0.556212	0.075786	0.51635	0.310916	0.379456
RP5-1059H15.1	0.945767	0	0.495173	0	0.831619	0	1.13867	0.0967824	0	0	0.505982	0	0	0.0765628	2.02192	0	1.62713	0	2.13951	0	0	0.115513	5.76411	0	0.932962	0.0528671	1.85394	0.039069
MIR557	0	0	0	0	0	0	0	0	0	0	0	0	0	0	0	0	0	0	0	0	0	0	0	0	0	0	0	0
RP4-738P11.3	0.42366	0.0790983	0	0	0.100831	0.0573318	0.175622	0	0	0	0.500559	0	0.216429	0.0649082	0.137106	0.115083	0.0940112	0	0.86754	0	0.131853	0	0.290137	0	0.132036	0.0448227	0.165793	0
XCL1	0.3487	0.205123	2.20922	0.344101	1.53395	0.22302	1.37385	0.193091	0.74791	0.615386	0.713062	0.234369	2.56575	0.905271	0.975543	0.629307	0.669517	0.156291	1.15924	0.0959391	0.973912	0.118576	6.22872	0.507357	1.66969	0.804434	1.63933	0.191519
LINC00626	0	0	0.24009	0	0.262988	0	0	0	0	0	0	0	0	0	0.238258	0	0.0541967	0.0384736	0.0453583	0	0	0	0.0278693	0	0	0.00356129	0.0655638	0
SUMO1P2	0.151564	0	0	0	0	0	0	0	0	0	0	0	0	0	0	0	0	0	0	0.376424	0	0	0.459801	0	0	0	0	0
RPL29P7	0.0728555	0	0	0	0	0	0	0	0	0	0	0	0	0	0	0	0	0	0	0	0	0	0	0	0	0	0	0
RNA5SP66	0	0	0	0	0	0	0	0	0	0	0	0	0	0	0	0	0	0	0	0	0	0	0	0	0	0	0	0
RP5-1018K9.1	0.0689804	0	0	0	0	0	0	0	0	0	0	0.114576	0	0	0.151846	0.19141	0	0.0489691	0	0	0	0	0	0.067772	0	0	0.0407338	0.0371971
ATP1B1	213.411	196.988	27.0326	39.3518	92.5646	182.027	45.0863	171.954	8.78392	302.831	13.8611	113.499	28.8519	13.3344	160.767	169.075	37.1014	40.6329	40.8454	33.1848	5.76675	115.825	17.9347	156.43	18.2648	71.3127	90.1972	16.8324
RP4-800F24.1	0.0220556	0.0373637	0.0488466	0.0278925	0.018007	0.0114091	0.0764556	0.189679	0.0394515	0.0255943	0.437757	0.0121834	0.0946897	0.14192	0.0189122	0.0365628	0.0197326	0.166622	0.0217863	0.040069	0.0840569	0.0346706	0.0342354	0.0299853	0.0210158	0.149453	0.119429	0.027965
BLZF1	29.1235	39.0603	9.74835	24.5784	18.8667	25.5789	22.5471	46.8014	6.94937	86.7086	13.7958	38.9353	13.4708	26.7713	22.1743	15.6222	8.87466	25.2039	15.1159	22.0967	9.62411	23.1298	18.6921	20.8661	26.9119	34.4421	25.7871	21.327
AL021068.1	0.45987	0.30525	0.291364	0.696131	0.2312	0.567385	0.340106	0.460771	0.154373	0.341098	0.653719	0.685613	0.841075	0.387682	0.962789	0.467082	0.494655	0.890523	0.582031	1.10826	0.419737	0.4807	1.42426	0.311009	0.51327	0.708842	0.586958	0.802275
C1orf112	8.86705	1.59342	3.13989	1.37573	3.52378	1.54456	2.69422	2.80033	6.87971	1.27609	5.06533	2.60732	1.98761	1.69428	2.91632	1.71525	3.42113	1.45784	10.8641	1.6965	2.8096	2.17731	12.492	2.413	2.30519	2.13557	4.17351	1.60152
RN7SL333P	0	0	0	0	0	0	0	0	0	0	0	0	0	0	0	0	0	0	0	0	0	0	0	0	0	0	0	0
MRPS10P1	0	0	0	0	0	0	0	0	0	0	0	0	0	0	0	0	0	0	0	0	0	0	0	0	0	0	0	0
RP11-332H17.1	0.771836	0.64833	1.28726	1.01675	0.671359	0.704684	0.359822	0.672358	0.519212	0.329834	0.58607	0.628185	0.443373	0.398993	0.561878	0.589416	0.898995	0.750606	0.565596	2.04088	0.135051	0.802322	1.18908	0.740404	0.135242	0.918415	0.905639	0.68041
SIGLEC30P	0	0	0	0	0	0	0	0	0	0	0	0	0	0	0.0402518	0	0.0183888	0	0	0	0	0	0.0283686	0	0	0	0.0163101	0
METTL11B	0.025713	0.00335559	0.34421	0	0.00215687	0	0.00187284	0	0	0.0117556	0.122613	0.00218874	0	0	0.115754	0.00420981	0.475108	0.0554189	0.0647606	0	0	0	0.42153	0	0	0.00190668	0.104081	0
RP11-297H3.3	0.000641946	0	0	0.000324818	0.00104879	0.000797489	0	0	0.000430559	0	0.0546151	0	0	0	0.0014159	0.0011979	0.0236961	0	0.000543714	0.00175111	0	0	0.00166116	0	0.000918108	0.0015451	0.0019267	0.000232763
GORAB	6.15831	3.62151	5.48308	4.01888	4.68708	3.31052	3.62832	3.12783	3.11619	2.46096	4.99309	2.58869	2.91741	3.45561	4.77632	3.12781	3.47464	2.14842	4.95386	4.22649	3.46763	4.44647	14.0893	2.95466	5.07424	4.16104	4.89619	3.58064
RP1-79C4.1	0.00132955	0.00150194	0.0039256	0.0491793	0.00193075	0	0.00251498	0	0.0005945	0.00308743	0.00136244	0	0.0041537	0.0503582	0.0013033	0.00165392	0.000594904	0.0346912	0	0.032755	0.00633786	0	0.0251341	0.000555859	0.00380284	0.00213333	0.00159608	0.0260928
PRRX1	8.01635	5.44949	4.67979	12.8383	10.6787	7.91843	10.6918	3.23419	20.6388	5.15639	19.1759	2.47775	14.0585	13.6865	1.37455	8.13163	39.4327	6.49272	1.90776	7.89284	10.1022	5.13652	45.1274	9.26475	11.0713	5.04681	14.2327	11.2177
MROH9	0.0222764	0.040631	0.36319	0.0308784	0.0548854	0.0268401	0.00453863	0.0154002	0.0208306	0.00719337	0.37976	0.0798213	0.191044	0.0198034	0.020563	0.0867729	0.015327	0.0174999	0.00100815	0.0185907	0.233509	0.100538	0.179128	0.0214101	0.0293083	0.036036	0.0251465	0.0160117
RP5-1092L12.2	0.0289806	0.122458	0	0.0877686	0.0785089	0.0715712	0.0272945	0.0254177	0	0	0.110969	0.0637209	0	0.0603866	0.0424889	0.286882	0.0291045	0.0827471	0	0.0783213	0.370643	0.0606072	0.404029	0.0913925	0.0412009	0.0278078	0.0259168	0.0312628
FMO3	3.34842	0.980643	0.140985	0.676312	7.01302	1.02736	1.71319	1.42954	1.28346	0.889917	0.360349	0.495922	0.600693	0.962808	0.365013	0.513583	0.968144	0.523168	2.10793	0.244515	1.33027	0.649688	1.8545	1.05001	0.970851	0.862424	1.59811	0.617864
FMO6P	0.00633448	0.0937777	0.00801591	0.0984243	0.20717	0.0946987	0.0409515	0.0270729	0.0247885	0.025212	0.137577	0.0243083	0.157166	0.0303683	0.0741506	0.48104	0.00485849	0.0207911	0.0795085	0.0375412	0.340242	0.188289	0.578363	0.0759182	0.0181146	0.0435559	0.106567	0.0255856
FMO2	8.09058	65.7737	0.463116	61.6667	10.0336	49.8888	0.687665	103.199	0.916218	75.2492	0.078597	95.5966	0.0814988	44.8688	1.6136	41.0719	0.223502	69.7287	0.703194	64.936	0.722464	15.7663	2.39236	12.7136	0.921419	3.33175	2.94514	71.3265
FMO1	8.00731	15.1616	0.167061	5.26036	10.4445	13.3592	3.04251	4.29653	10.7502	7.7145	0.428114	0.707499	1.22655	0.485648	0.273995	8.5987	12.0195	5.03143	0.567384	0.913658	2.48438	6.2331	198.123	11.1953	0.914997	1.11888	3.69086	0.489614
FMO4	1.04292	2.35103	0.644121	1.48556	3.82747	1.73789	1.06097	1.98769	2.35314	3.08598	0.534835	1.23117	0.929366	1.21101	1.59172	1.89914	2.10189	1.99727	0.791647	1.97459	1.59916	1.59305	4.00693	1.56274	1.78581	1.82256	2.26903	0.953727
RP4-798A17.5	0	0	0	0	0	0	0	0	0	0	0	0	0	0	0	0	0	0	0	0	0	0	0	0	0	0	0	0.187201
GM2AP2	0	0	0	0	0	0	0	0	0	0	0	0	0	0	0	0	0.0356946	0	0	0	0	0	0	0	0	0	0	0
snoU13	0	0	0	0	0	0	0	0	0	0	0	0	0	0	0	0	0	0	0	0	0	0	0	0	0	0	0	0
PRRC2C	42.6631	18.3417	46.1804	33.2053	30.8344	35.5435	34.6539	33.4535	41.2379	23.2569	43.4321	31.2709	39.9062	28.0824	42.5136	27.5183	43.5368	36.0218	62.8036	33.8646	47.4837	38.2692	77.4271	43.2328	42.8905	27.601	47.7716	38.5465
RP4-560B9.4	0	0	0	0	0	0	0	0	0	0	0	0	0	0	0	0	0	0	0	0	0	0	0	0	0	0	0	0
SCARNA20	0	0	0	0	0	0	0	0	0	0	0	0	0	0	0	0	0	0	0	0	0	0	0	0	0	0	0	0
METTL13	16.7914	8.68351	7.33509	8.61159	11.1977	7.32528	6.29321	7.81581	12.6453	10.1685	7.19909	8.97527	5.75684	6.43677	11.7834	6.08996	14.2662	7.4326	20.5978	7.24814	6.16909	8.67343	23.1897	9.84785	8.89325	7.01739	13.5009	8.45234
Y_RNA	0	0	0	0	0	0	0	0	0	0	0	0	0	0	40.1876	0	0	40.3967	0	0	0	0	0	0	0	0	0	0
DNM3	0.483638	0.605712	0.547094	0.986642	0.511663	1.06578	0.649243	0.541718	0.51179	0.319832	2.37222	1.08967	1.26586	0.584818	0.296116	0.77009	1.16151	0.756564	0.267969	0.938211	0.885925	1.00375	1.25444	1.02867	1.01101	1.15683	0.591433	0.964757
C1orf105	1.24246	0.83227	0.437027	0.734503	0.665058	1.48619	0.681121	0.947041	0.407567	0.985149	0.315366	0.666577	0.35033	0.562781	0.824817	0.314145	0.741477	0.835805	1.01602	0.822163	0.314803	0.744702	1.75915	0.576483	0.824565	0.617441	1.05554	0.803662
SUCO	21.4083	26.5285	47.1167	14.5656	12.4999	23.5744	12.4997	23.1202	8.69089	75.2712	10.3607	14.5043	14.8895	10.0866	9.9106	7.19005	9.96798	14.5859	13.1171	12.2785	19.5488	19.5689	31.651	10.3332	15.0615	10.9966	16.3502	16.6661
FASLG	0.26501	0.298769	0.563369	0.55188	0.857817	0.313072	0.650253	0.397028	1.46303	0.617117	0.282196	0.363482	1.72404	1.93835	0.121735	0.801064	0.242828	0.220281	0.108684	0.275562	2.00147	0.432956	2.1573	0.742082	1.7216	0.932351	0.267313	0.397493
SLC25A38P1	0	0	0	0	0	0	0	0	0	0	0	0	0	0	0	0	0	0	0	0	0	0	0	0	0	0	0	0
RP1-15D23.2,RP3-471M13.2	0.130802	0.00289948	0.0105427	0.000828149	0.00397064	0.00610016	0.00619232	0.00301009	0.00109768	0.0020733	0.0503245	0.000986921	0.00836803	0.00290305	0.245153	0.0897364	0.0666715	0.00202587	0.00302457	0.00142072	0.0934119	0.00233953	0.0681849	0.0493922	0.0017025	0.0314212	0.0428465	0.00134888
snoU13	0	0	0	0	0	0	0	0	0	0	0	0	0	0	0	0	0	0	0	0	0	0	0	0	0	0	0	0
RP11-296O14.1	0	0.230988	0	0.138187	0	0	0.253865	0	0	0	0.623027	0	0.61957	0	0	0.33055	0	0.193038	0	0	0.376441	0.286248	0.141576	0	0	0.130329	0	0
PRDX6	141.434	240.025	65.4123	182.905	87.7527	176.716	72.3731	246.823	148.577	323.125	82.9906	226.42	50.8093	145.51	208.967	108.903	122.292	227.68	177.867	195.167	21.6996	110.513	202.037	133.675	50.7934	132.048	118.818	169.595
RP3-436N22.3	0.00435962	0.00738835	0.0191526	0.00441667	0.00239145	0.00542666	0.00423057	0	0.0579882	0.00622055	0.00670166	0.000987049	0	0.00311098	0.000656487	0.000555381	0.00435175	0.0030969	0.0110469	0	0.116955	0	0.419661	0.0522772	0	0	0.00391369	0.00159244
RP11-360D2.1	0.0178623	0	0	0	0	0	0	0	0.0479735	0	0	0	0	0	0	0	0	0	0	0	0	0	0	0	0	0	0.010632	0
KLHL20	8.09113	9.78268	3.62038	8.30953	5.20862	5.60481	4.93319	6.64275	5.3859	8.14308	3.52103	7.16567	2.89655	5.04612	5.54956	5.47708	6.66437	8.00568	7.17751	5.64378	4.86801	7.05881	9.31186	6.33294	5.69007	5.68279	6.97005	6.32364
RN7SKP160	0	0	0	0	0	0	0	0	0	0	0	0	0	0	0	0	0	0	0	0	0	0	0	0	0	0	0	0
Y_RNA	0	0	0	0	0	0	0	0	0	0	0	0	0	0	0	0	0	0	0	0	0	0	0	0	0	0	0	0
DARS2	14.755	4.13486	4.43809	2.88849	6.14168	3.90593	4.86082	4.56037	6.17255	3.83251	4.48055	4.85403	3.19661	2.44858	6.76159	3.58936	8.09254	3.51422	25.0903	2.63199	3.08175	5.54827	12.1848	3.71536	5.65151	4.50807	8.48451	3.02365
GAS5-AS1	5.00157	0.610724	0.717057	0.891839	0.866061	0.837499	0.829317	0.774235	1.89841	1.65981	2.57782	0.878075	1.11574	1.00264	2.58816	1.68058	0.77961	0.8005	5.00869	0.535981	2.37969	1.51151	5.26791	1.18271	3.85742	1.38484	2.39901	0.885843
ZBTB37	3.77098	2.60062	1.52864	3.17672	2.65158	1.66771	2.95825	2.15788	3.24931	3.29615	2.34789	2.60279	1.88645	2.78982	1.98845	1.99805	2.01268	3.08432	4.42991	3.81731	3.83918	2.05466	3.34965	2.39733	2.71466	2.195	2.77418	2.49588
RNA5SP67	0	0	0	6.86465	0	0	0	0	0	0	0	0	0	0	0	6.36604	0	0	0	0	0	0	0	0	0	0	0	0
RP11-160H22.3	0.0682148	0	0	0.0682314	0.217531	0.1647	0.423117	0.591862	0.275669	0	0.206153	1.0285	0.621935	0	0.395669	0.579134	0.23092	0.191968	0	0	0.189297	0.4916	1.53637	1.01251	0.379344	0.193898	0.31717	0.19025
GPR52,RABGAP1L	12.8638	19.7233	28.6911	22.2343	21.9922	18.2375	16.4836	16.2704	76.1286	32.1756	10.1313	20.1889	15.8462	13.1703	27.3412	23.7211	13.7604	17.3815	19.2729	18.2045	28.9446	20.1553	22.6994	22.6847	12.7925	14.9765	14.8577	13.3131
RNU6-307P	0	0	0	0	0	0	0	0	0	0	0	0	0	0	0	0	0	0	0	0	0	0	0	0	0	0	0	0
CACYBP	104.824	49.7586	121.423	36.8438	58.5139	52.7564	70.4444	69.6206	63.5724	43.7306	69.6518	64.6095	41.2154	41.4886	74.0197	29.1382	60.6912	37.7653	126.906	46.7559	21.8346	75.2052	97.2588	39.3399	55.6348	49.2142	80.7289	50.2829
TNN	0.0275509	0.0380006	0.00473961	0.00893934	0.101301	0.0332359	0.226138	0.0388473	0.0835047	0.0307452	0.130188	0	0.10611	0.036915	0.00220268	0.0397923	0.279251	0.0189839	0.0374991	0.0601256	0	0.0375265	0.0369515	0.0333182	0.304166	0.0384389	0.0828536	0.0545959
RP5-1114G22.1	0	0	0	0	0	0	0	0	0	0	0	0	0	0	0	0	0	0	0	0	0	0	0	0	0	0	0	0
RP3-518E13.2	0	0	0	0	0	0	0.0586847	0	0	0	0	0	0	0	0	0	0	0	0	0	0.00218113	0	0	0	0	0	0	0
RP11-222A5.1	0	0	0.231347	0	0	0	0	0	0	0	0.0332729	0	0.0337769	0.0360736	0.0106129	0.0161089	0.00969076	0.0185827	0.0122238	0.0196269	0.0206096	0	0	0.0164028	0	0.0249782	0	0.00522025
RP11-318C24.1	0	0	0	1.85816	0	0	0	1.55877	1.38006	0	0	0	7.47676	1.20333	2.5582	0	0.602315	0	0	0	2.28053	0	0.95834	0	0	0.871996	0.47234	0
RP11-492I21.1	0.259401	0.538588	0.575218	0.311002	0.158014	0.260062	0.565299	0.199001	0.326538	0.448981	0.796926	0.178117	0.603871	0.50933	0.308893	0.380915	0.108513	0.254484	0.606721	0.262595	0.966874	0.237265	0.23433	0.551026	0.249817	0.295452	0.2511	0.267899
RP11-195C7.1	0.150663	0.0868179	0.454488	0.256623	0.384388	0.197827	0.191903	0.0883961	0.136416	0.0134596	0.232063	0.107308	0.943891	0.296342	0.523069	0.308859	0.0407347	0.0221554	0.0360086	0.270531	0.280397	0.333148	0.367356	0.0436711	0.033143	0.0488344	0.216493	0.183659
RP11-195C7.3	0	0.0954022	0.602099	0.0340953	0	0.0415016	0	0	0	0	0	0	0.393236	0	0.951326	0.208144	0	0	0.333277	0	0.0954766	0	0.116608	0.035891	0	0	0.184323	0.020184
PAPPA2	0.000428978	0.0076192	6.853	0.00692691	1.03746	0.136502	0.0673465	0.000754686	0.154459	0.00149225	0.00455917	0.0350795	0.00100527	0.0187944	5.20801	0.138054	0.0212485	0.0146341	0.742506	0.00690399	0.0145033	0.0235698	0.0157903	0.151662	0.00642691	0.0151502	2.75606	0.0115021
BRINP2	0	0.00196586	0	0	0	0.0156336	0	0	0	0.0026942	0.0140907	0	0	0.012778	0.000568626	0.0113921	0	0	0.000327535	0.103019	0	0	0	0.000727447	0	0.000372309	0.000116069	0.000140223
RP1-35C21.1	0.0653028	0	0	0.00149189	0.139738	0	0	0	0	0	0.0022659	0	0	0	0	0.0829539	0	0	0	0	0	0	0.00152596	0.00185019	0	0.00283845	0	0
AL122019.1	0	0	0	0	0	0	0	0	0	0	0	0	0	0	0	0	0	0	0	0	0	0	0	0	0	0	0	0
RP11-63B19.1	0	0.0188084	0	0	0	0	0	0	0	0	0.00341184	0	0	0	0	0	0.00297996	0	0	0	0	0	0	0	0	0	0	0
RASAL2	7.44445	26.2133	4.40577	12.6955	5.99162	10.4432	5.66827	24.9491	2.35547	51.1617	5.70158	22.8937	3.87422	6.45389	12.7085	14.404	8.71375	11.033	7.86259	10.8017	1.80045	12.7889	4.23198	14.6989	6.02955	11.4193	10.8263	7.00105
RP4-593C16.3	0.0980251	0	0	0.0983716	0.0524558	0.11929	0.0913755	0.170756	0	0	0.148836	0	0	0.0675524	0.0713486	0.0598687	0.0326169	0.0693155	0.0820789	0.129534	0.137167	0.101883	0	0	0	0.0932959	0.0862324	0.0691003
C1ORF220,C1orf220,TEX35	0.161319	0.101299	0.0748851	0.325679	0.400205	0.137172	0.192378	0.0935904	1.46449	0	0.0856046	0.241996	0.223558	0.111329	0.162351	0.393482	0.0594496	0.247381	0.786	0.295232	0.9969	0.330597	0.128425	0.317293	0.126461	0.232244	0.321847	0.0861162
RNA5SP69	0	0	0	0	0	0	0	0	0	0	0	0	0	0	0	0	0	0	0	0	0	0	0	0	0	0	0	0
RP5-1098D14.1	0	0	0	0.0518944	0.276583	0.0628873	0	0	0.208861	0	0	0.112135	0	0	0.150542	0.0631312	0.137651	0	0	0	0	0	0.159317	0.0662678	0	0.0492084	0.0303022	0.072826
MIR4424	0	0	0	0	0	0	0	0	0	0	0	0	0	0	0	0	0	0	0	0	0	0	0	0	0	0	0	0
RALGPS2	8.53953	21.1007	13.7553	26.5148	13.454	12.3927	11.3481	21.0824	27.2249	36.0512	6.12159	21.2443	7.47411	11.5749	10.9289	12.188	5.66467	21.2467	9.90584	22.8017	17.2458	9.05523	4.10055	13.332	10.0666	11.6406	8.40218	18.0691
FAM20B	25.0321	8.0626	9.72637	10.2793	6.53825	7.26076	8.85984	8.64605	10.2321	13.8779	9.86429	9.08508	4.33718	5.93217	10.0402	5.90692	11.6923	10.0034	25.4275	8.4084	3.84534	7.94987	8.87865	6.63074	7.10678	6.23321	9.89167	7.879
TOR3A	26.473	5.75465	11.1841	7.64395	33.4369	11.6006	12.8707	7.20784	30.6423	6.46374	10.9911	9.19645	14.5277	10.2032	16.1285	7.72087	10.7601	6.76067	39.9354	9.13525	24.7814	6.84872	41.3276	13.3871	7.23867	9.41567	13.5335	9.44236
RP11-345I18.1	3.91943	0	9.26367	0	0	0	1.58583	0	0	0	1.34432	0	0	1.20333	0	0	0.602315	0	5.83895	0	0	0	0.95834	0	0	0.871996	2.83404	0
SETP10	0.0328996	0	0.292245	0.0331073	0	0.120927	0.123261	0	0	0	0.451404	0	0.304271	0.136531	0.144155	0.0404291	0	0.093465	0.27652	0.087855	0.556411	0.0685815	0.169369	0.0418145	0.0928261	0.188588	0.0777697	0.0936324
SNORA67	0	0	0	0	0	0	0	0	0	0	0	0	0	0	0	0	0	0	0	0	0	0	0	0	0	0	0	0
SNORA67	0	0	0	0	0	0	0	0	0	0	0	0	0	0	4.27906	0	0	0	0	0	7.39491	0	0	0	0	0	0	0
EIF4A1P11	0	0	0	0	0.33733	0	0	0	0	0	0.980489	0	0	0	0.944996	0.384397	0	0	0	0	0	0	0	0	0	0	0	0.211506
RP11-345I18.4	0.062684	0.0352754	0.18541	0.115353	0.123709	0.0514616	0.287143	0.0670053	0.0280641	0	0.479265	0.0458282	0.194194	0.0579659	0.280064	0.386888	0.0698679	0.108881	0.281785	0	0.323785	0.0799362	0.0431106	0.0488944	0.118502	0.144878	0.0496757	0.0598824
COX5BP8	0	0	0	0	0	0	0	0	0	0	0	0	0	0	0	0	0	0	0	0	0	0	0	0	0	0	0	0
SOAT1	30.949	2.65671	26.868	3.41636	11.5069	19.1759	17.0307	4.59349	20.8987	4.20103	19.1723	3.74024	17.0876	7.46126	10.1787	4.13566	23.3829	3.45214	12.8725	3.01156	18.1146	7.78286	4.71579	4.60666	9.785	3.37653	10.6654	3.16802
RN7SL374P	0	0	0	0	0	0	0	0	0	0	0	0	0	0	0	0	0	0	0	0	0	0	0	0	0	0	0	0
AXDND1	0.503458	0.124297	0.00234556	0.0496379	0.0147373	0.0835945	0.0477947	0.184342	0.0225852	0.422153	0.490474	0.0784403	0.319157	0.157968	0.177318	0.112073	0.202214	0.136594	0.395531	0	0.229582	0.0743921	0.352523	0.0703994	0.188255	0.0698747	0.178581	0.0404841
RNU5F-2P	0	0	0	0	0	0	0	0	0	0	0	0	0	0	0	0	0	0	0	0	0	0	0	0	0	0	0	0
RP11-545A16.3	0.0556752	0.0470954	0	0.0750069	0.010074	0.0114835	0	0	0	0	0	0.0204439	0	0.0129053	0	0	0.00621827	0.0530649	0.219594	0.0503264	0.0264342	0	0.661757	0.0350407	0	0	0.0332761	0.0334685
RP11-545A16.4	0.0277787	0	0	0	0.0299573	0	0	0	0.0373261	0	0	0	0	0	0	0	0	0	0.187008	0	0	0	0.429375	0	0	0	0.0329125	0
TDRD5	1.53921	0.0224843	0.171925	0.470584	3.29347	0.214063	0	0.23089	0	0.0911046	0.0600919	0.119406	0	0.0275316	0.152075	0.0162459	0.0433435	0.289978	1.67472	0.324795	0.0370931	0.135859	6.87511	0.198295	0	0.0122463	6.60177	0.160579
RP11-12M5.1	0	0	0	0	0.00189267	0	0	0	0	0	0	0	0	0	0	0.0684859	0	0	0.00588824	0	0	0	0	0	0	0	0	0
FAM163A	0.0155992	0.000995984	0	0.015761	0.0343812	0	0.00055593	0	0.0209297	0.108401	0.0119702	0	0.00550908	0.000819127	0.0228898	0.00969149	0.0680406	0	0.0131405	0	0.0222326	0	0.0322358	0.137633	0	0.000848814	0.0139948	0
TOR1AIP1	37.3728	17.2304	41.7263	22.5102	19.8471	26.5451	36.8757	24.3731	21.1701	24.7699	19.0443	21.2818	22.0114	19.9329	19.3538	12.2735	26.6724	21.1001	28.7324	19.6056	20.7577	27.2227	34.5403	19.2204	31.9256	20.9686	24.5893	22.7569
CEP350	12.9416	9.87461	11.432	13.5957	8.3673	11.8196	8.00011	10.3419	10.2138	13.8187	7.0952	11.4277	11.6032	8.28637	10.0048	8.11846	8.06196	11.6602	13.4867	12.4536	11.6652	11.6214	16.5058	11.1388	9.62128	10.4323	9.53254	11.8261
QSOX1	35.1319	134.413	32.5604	34.4695	26.8064	41.9774	41.0918	79.436	15.9681	542.454	25.07	116.702	33.8439	91.7016	30.364	50.2613	29.598	60.9047	12.8806	43.9613	12.1629	12.6049	9.05121	25.5848	30.9749	84.9113	34.2758	64.4565
LHX4	0.0375546	0.0160522	0.0240533	0.0232823	0.0138019	0.00618439	0.0402373	0.168029	0.0121423	0.33162	0.0333922	0.658991	0.0212091	0.172925	0.098817	0.266081	0.00364515	0.231665	0.0801312	0.021137	0.0478951	0.0199254	0.0573655	0.0158944	0.130152	1.28666	0.116355	0.329904
VDAC1P4	0.0659663	0.0537006	0	0	0.102961	0.0390662	0	0.0557104	0.128292	0	0.100844	0.0696082	0.147443	0.060986	0.232799	0.117262	0.0212735	0.0452847	0.0741159	0	0.276138	0.0459247	0.0656412	0.0404906	0.0623251	0.0631847	0.057048	0.0680701
AL358354.1	0	0	0	0	0	0	0	0	0	0	0	0	0	0	0	0	0	0	0	0	0	0	0	0	0	0	0	0
RP11-522D2.1	0.0323028	0.00491508	0	0	0	0	0.0304082	0	0	0	0.017831	0.00640933	0.0752011	0	0.0243956	0.0400958	0	0	0.0273316	0	0	0.0337676	0.352753	0.00364333	0.0454609	0.00279213	0.00521927	0
XPR1	14.036	3.35163	7.63569	4.52703	9.11398	5.02462	12.188	6.69543	5.12808	3.3404	12.8382	4.17367	8.29704	5.66027	6.64458	2.7078	22.692	4.29374	15.5539	3.92306	3.85648	5.48015	2.74953	3.84743	14.4036	4.17689	12.2379	4.51974
RP11-46A10.2	0.113794	0.0153987	0	0.0275907	0	0	0.0393079	0.095975	0.0737527	0	0.279194	0	0	0.0379773	0.0267182	0.0112853	0.0364946	0	0.0923077	0.0282382	0.0296714	0.115708	0	0.0723365	0.510523	0.133341	0.00544041	0.0150251
KIAA1614	0.342988	0.297318	0.15406	0.3619	0.245925	0.215207	0.326967	0.244045	0.125453	0.323235	0.399645	0.140718	0.405039	0.326503	0.105799	0.218197	0.353321	0.257475	0.156473	0.600813	0.130179	0.239227	0.59459	0.237858	0.65154	0.239641	0.195813	0.258835
RP11-46A10.6	0.225258	0.117088	0.5264	0.174837	0.318869	0.106852	0.260888	0.303771	0.232679	0.119912	0.954731	0.122931	1.0483	0.360818	0.533174	0.257016	0.185525	0.173026	0.760094	0.327192	0.786934	0.289752	0.285175	0.262593	0.344466	0.315688	0.268226	0.199051
RP11-46A10.8	0.345463	0.432319	0.770762	0.0861224	0.0912232	0	0.637019	0	0.349415	0	0.649612	0	0.78174	0.354123	0.623862	0.520274	0.342631	0.362759	0	0.44589	0.713358	0	0	0.11224	0.715126	0.40744	0.398202	0.119216
AL162431.1	0.00267333	0.00452812	0.0236843	0.00270426	0	0	0.0151605	0	0.0107597	0	0.0205343	0.01181	0	0.00372364	0.0157161	0.0166137	0	0.00765786	0.00452599	0.0218432	0.0229153	0.00560235	0.00553209	0	0	0.00257234	0.0016029	0.00193596
MR1	6.31575	11.385	18.0136	11.1611	14.7657	9.78816	16.0937	10.039	13.1692	13.0648	10.8684	10.7947	16.4605	10.9217	10.9323	8.46251	10.5082	10.1549	3.69166	10.0236	13.5726	9.53885	15.1287	8.8274	13.1208	9.89455	13.2724	9.2183
IER5	13.8612	40.2723	100.641	14.1434	18.3982	13.5957	34.8673	32.8869	17.3898	50.5273	16.6241	29.6654	36.1873	22.5449	21.9874	14.5234	19.6897	21.7264	8.3135	22.6142	9.35796	12.9924	35.5638	23.2855	21.6084	20.27	23.3011	24.5033
RP11-309G3.3	0.736689	1.26769	2.79971	0.956399	0.570476	0.422588	1.413	1.17718	0.512157	0.911874	1.31012	1.47593	1.96243	1.13334	0.7524	0.879456	1.11883	1.16483	0.733154	1.0675	1.38419	1.10071	2.20129	1.22731	2.02099	0.997516	1.23998	0.880537
RP11-540K16.1	0.00283206	0.00479684	0	0	0.00308183	0	0.10355	0	0.0752859	0	0	0	0.0397757	0	0.162406	0.00351982	0	0.0040561	0	0	0	0.0118697	0.00586041	0.00355554	0	0.00817492	0.00848972	0.00205071
RP11-380B22.1	0.0312801	0	0	0	0	0	0	0	0	0	0.0159863	0	0.0486612	0	0.0764981	0.0129217	0	0	0	0	0	0	0.0107747	0	0.580573	0.0200288	0.0249137	0
CACNA1E	0.0239979	0.0131109	1.89515	0.0131406	0.0711957	0.0330094	0.279008	0.000365886	0.362626	0.182396	0.33389	0.00774173	0.831448	0.020198	1.23178	0.0364938	0.0827462	0.00450257	0.719107	0.000208526	0.616833	0.107703	0.0306495	0.100743	0.0394297	0.0266912	0.161888	0.00551301
RP11-33M22.2	0	0	0	0	0	0	0	0	0	0	0	0	0	0	0	0	0	0	0	0	0	0	0	0	0	0	0	0
RP11-538D16.3	0.270935	0.110546	0	0.0689874	0.0727035	0.0318511	0.0356961	0.166059	0	0.150664	0.039624	0.111183	0	0.0965505	0.517866	0.172054	0.0441297	0.207354	0.0372604	0.0694301	0.0243047	0.0659796	0.11842	0.0858459	0	0.040982	0.425774	0.227655
RNU6-152P	0	0	0	0	0	0	0	0	0	0	0	0	0	0	0	0	0	0	0	0	0	0	0	0	0	0	0	0
RP11-416K24.1	0	0	0	0.0616343	0.0655798	0	0	0	0	0	0	0	0	0	0	0	0	0	0	0	0	0	0	0	0	0	0.143536	0
RP11-416K24.2	0	0	0	0	0	0	0	0	0	0	0	0	0	0	0	0	0	0	0.205865	0	0	0	0	0	0	0.117013	0	0
LINC00272	0.0365281	0.0154746	0	0.036526	0.00662769	0.136096	0.0687978	0.037482	0	0	0	0.047083	0	0.0169667	0	0.0452765	0	0.00872311	0.00515565	0.0165854	0	0.0764277	0.0381923	0.0473359	0.104053	0.0205115	0.0913086	0.024255
TEDDM1P1	0.0343784	0	0	0	0	0	0.0643723	0.180186	0	0	0	0.225033	0	0	0.0501962	0	0	0	0	0	0	0	0.0353878	0	0	0.0656651	0.0406041	0
RGSL1	0.277378	0.188892	0	0.130493	0.0725847	0.103381	0.298423	0.542181	0	0	0.00598215	0.301356	0.00328762	0.0778213	3.10227	0.0190058	0.159388	0.182491	0.309288	0	0.00259558	0.278679	0.0117637	0.0660863	0.00652462	0.19078	0.203752	0.103377
RP11-317P15.4	0	0	0.156628	0.0178143	0.133773	0.130636	0.132904	0	0.142258	0	0.0540419	0	0.328625	0.0245088	0.284558	0.240035	0.0708868	0.0755535	0	0	0.35076	0.221422	0.255135	0.111504	0.200542	0	0.0945931	0.0506967
RP11-317P15.3	0	0	0	0	0	0	0	0	0	0	0	0	0	0	0.638402	0	0	0	0	0	0	0	0	0	0	0	0	0
RP11-317P15.6	0	0	0	0	0	0	0	0	0	0	0	0	0	0	0.503268	0	0	0	0	0	0	0	0	0	0	0	0	0
AL513344.1	0	0	0	0	0	0	0	0	0	0	0	0	0	0	0	0	0	0	0	0	0	0	0	0	0	0	0	0
NPL	9.71172	15.2353	22.6491	9.38945	10.3548	10.6028	7.08937	11.3344	22.093	20.6785	9.25048	14.1566	13.0989	7.58307	12.6808	15.5929	7.69442	8.40003	12.9505	4.26962	15.8241	5.38789	19.6655	8.09119	9.92823	12.4241	30.5735	5.83201
DHX9	52.1478	32.4735	39.2797	29.9491	35.0319	34.5189	27.7918	26.8378	53.912	26.0816	23.2121	34.3334	24.6049	22.4146	25.8182	22.1467	48.6772	33.2157	78.5489	28.7519	24.1935	36.6979	38.6273	36.9321	33.6551	27.2622	44.663	35.2839
LAMC1	26.7194	7.59964	30.6076	10.0043	23.024	11.0428	28.8206	7.86105	40.3325	11.6134	44.1961	8.10362	23.3362	9.58258	13.2852	6.55318	82.8985	12.3851	43.7936	8.77844	12.7399	14.2469	17.0997	11.3758	22.0222	8.31278	28.5902	9.87294
LAMC2	55.03	4.294	310.267	5.99516	80.6623	4.42043	333.456	5.15589	0.148122	7.11633	294.137	3.19267	214.421	25.5264	120.746	2.05996	214.829	9.02547	45.8398	7.08524	14.07	8.80509	36.0749	5.68593	42.0718	5.42834	57.7029	3.23822
RP11-548N1.1	0.0411095	0	0	0	0	0	0	0	0	0	0	0	0	0	0	0	0	0	0	0	0	0.0855729	0	0	0	0	0	0
SMG7	13.4095	9.25099	21.2355	11.3901	14.3152	9.51432	15.8241	12.6071	7.26786	12.5545	16.1197	15.9982	9.00755	9.43361	37.9583	11.5154	8.4636	19.1107	29.8095	17.624	14.3634	11.1164	17.3919	11.4003	17.5315	10.0055	16.0252	16.1551
RGL1	3.69519	2.45737	3.60154	5.60211	5.05848	3.02958	4.07326	2.92132	7.77385	2.82239	7.06176	2.58546	5.24381	7.71228	2.58395	3.38824	2.9586	5.24966	2.89132	4.81244	13.2534	5.02857	6.32878	4.53214	6.25327	3.3451	5.53153	7.24688
TSEN15	14.7082	10.274	18.1751	8.37832	18.3651	12.3171	11.3326	12.4611	8.14678	10.4978	9.38643	11.821	8.37133	8.17183	39.5805	6.99437	11.7413	10.3413	38.5814	7.95411	9.79047	11.344	22.3183	6.79613	9.43202	10.3169	17.5186	8.52384
Y_RNA	0	0	0	0	0	0	0	0	0	0	0	0	0	0	0	0	0	0	0	0	0	0	0	0	0	0	0	0
RP11-382D12.1	0	0	0	0	0	0	0	0	0	0	0	0	0	0	0	0.00739928	0	0	0	0	0	0	0	0	0	0	0	0
RN7SL654P	0	0	0	0	0	0	0	0	0	0	0	0	0	0	0	0	0	0	0	0	0	0	0	0	0	0	0	0
C1orf21	17.0641	43.7757	10.7371	42.5198	15.5066	25.4454	13.5352	46.6559	13.069	76.8885	13.7555	43.9102	12.3512	25.9181	10.1575	12.6583	10.6716	33.5875	17.8434	45.5549	5.29838	30.9737	7.74576	24.0256	33.1592	33.9207	14.7592	31.9131
SNORD112	0	0	0	0	0	0	0	0	0	0	0	0	0	0	0	0	0	0	0	0	0	0	0	0	0	0	0	0
GS1-120K12.4	0.0230788	0	0	0	0	0	0.0433603	0	0	0	0.0352714	0.050576	0	0	0.135105	0	0.0462851	0.0328705	0.0777699	0	0	0	0.0476001	0	0.0653848	0.0441998	0.123325	0
RNF2	14.0005	6.49555	15.425	8.83572	9.48349	8.89794	11.2314	12.1688	10.9385	11.2983	15.1171	13.5881	9.72626	10.42	10.4201	4.8257	13.1037	9.44353	13.4001	6.18305	6.31352	7.62956	9.20762	6.21025	23.9362	9.94756	17.4241	8.91696
SWT1	1.75544	3.05171	5.13079	3.64117	2.75664	5.93055	3.01922	2.63914	1.68932	3.85217	2.7255	2.36	2.29375	2.29727	3.78337	2.98182	2.48313	2.9115	2.51447	2.18347	3.99489	4.0565	3.50417	2.39956	3.25764	2.68636	2.68823	2.58289
GS1-279B7.2	0.618172	0.0612192	15.8323	0.109713	0.547318	0	1.49706	0.190513	0.195547	0.249778	2.32628	0.396405	3.5262	0.402096	1.43295	0.892546	0.315282	0.103207	0.48861	0.0968869	1.0234	0.151511	0.823212	0.370258	0.4098	0.208271	0.579253	0.284026
RNU7-183P	0	0	0	0	0	0	0	0	0	0	0	0	0	0	0	0	0	0	0	0	0	0	0	0	0	0	0	0
CTA-277P6.1	0	0	0	0	0	0	0	0	0	0	0	0	1.71339	0	0	0	0	0	0	0	0	0	0	0	0	0	0	0
GS1-204I12.4	0	0	0.0947462	0	0	0	0	0	0	0	0.0606703	0	0	0	0	0	0	0	0	0	0	0	0	0	0	0.027751	0	0
HMCN1	0.81701	1.00172	0.158714	1.02941	1.50989	1.16854	1.97818	1.18175	0.9387	1.05858	2.58976	1.40945	1.52951	1.09721	0.557943	1.69491	5.66966	0.487691	0.45249	1.42297	0.215272	1.22738	7.11462	2.25998	3.7139	2.62769	2.34583	1.13173
PRG4	0.0263224	0.1033	0.0652502	0.0390707	0.057754	0.23082	0.0175102	0.0307258	1.24307	0.38938	0.0489742	0.0409225	0.0847077	0.0487382	0.0238259	0.138533	0.00887639	0.0232172	0.0480649	0.0630829	0.132801	0.236421	0.0442949	0.0636031	0.0198514	0.296069	0.0473382	0.0251576
C1orf27,OCLM	8.76603	12.033	21.147	9.25078	11.5386	16.8905	9.16059	10.0433	6.95602	15.8995	10.4691	9.64974	6.98468	7.5565	13.2958	8.38168	10.4875	9.63709	11.8937	11.6948	10.2218	12.6994	13.1157	9.21024	10.3603	9.77281	13.4643	8.38641
RP11-295K2.3	0	0	0	0.170107	0.136231	0	0.257066	0.0738333	0	0	0.200285	0	0	0.0584282	0.202384	0.0518328	0.0282016	0.0599713	0	0.112349	0.237625	0.176182	0.174061	0.0540074	0	0	0.0249027	0
GS1-304P7.3	0.058046	0	0	0.058161	0.0619242	0	0	0	0	0	0.0879342	0	0	0	0.0843423	0.141331	0	0	0	0	0.161801	0	0.119044	0	0	0	0.0338973	0.0814142
GS1-304P7.2	0.0249618	0	0	0.0251537	0.0269468	0	0	0.0436934	0.0335352	0	0.114393	0.0546628	0	0	0	0	0	0	0	0	0.141221	0	0.0772021	0	0.0706637	0	0.0148074	0.0178423
RP5-973M2.2	0.0970587	0.0545072	4.88536	0	0.0696658	0.158593	0.788011	0	0.0869694	0	1.38122	0.0706467	1.64605	0.179039	0.094517	0.119296	0.172744	0.183851	0	0	0.364866	0.0674483	0.266511	0.0411104	0.365217	0.0309129	0.592854	0.161185
PLA2G4A	9.41449	8.13016	6.11899	4.19161	7.44785	11.9752	1.58527	10.4514	1.29073	8.15698	6.17456	9.24436	2.86051	4.05037	2.16563	5.10279	1.75214	5.39385	2.92542	5.99636	1.78396	9.58442	1.3524	5.54813	14.5228	8.34822	20.3134	6.70735
LINC01036	0.00160228	0.00529469	0.00354802	0.00356739	0.00392698	0.00119443	0.00500149	0.000704696	0.0833691	0.00167458	0.0109607	0.000354277	0.026284	0.0290304	0.156205	0.0424838	0.00338773	0.0043634	0.287265	0.0037157	0.0343763	0.0020156	0.00132683	0.00592757	0.00389606	0.00609365	0.00673337	0.00267283
LINC01037	0.000640161	0.00108471	0	0.00453457	0.00139434	0.000795164	0.00363258	0	0.000858742	0	0.123313	0.00141514	0.00299969	0.00446042	0.366427	0.00716655	0.0538764	0.000917397	0.0271081	0.00349175	0.018308	0	0.00132516	0.00160596	0.00366173	0.0769902	0.00499474	0.000464144
RP11-445P19.3	0	0	0	0	0	0	0	0	0	0	0	0	0	0	0	0	0	0	0	0	0	0	0	0	0	0	0.075889	0
FDPSP1	0	0	0	0	0	0	0	0	0	0	0	0	0	0	0	0	0	0	0	0	0	0	0	0	0	0	0	0
ERVMER61-1	0	0	0	0	0	0	0	0	0	0	0.013289	0.0190921	0	0	0	0	0	0	0	0	0	0	0.00992563	0	0	0	0.00573861	0
RP11-393M18.4	0	0	0	0	0	0	0	0	0	0	0	0	0	0	0	0	0	0	0	0	0	0	0	0	0	0	0	0
RP11-201A3.1	0	0	0	0	0	0	0	0	0	0	0	0	0	0	0	0	0	0	0	0	0	0	0	0	0	0	0	0
RP11-669M2.1	0	0.0618451	0	0	0	0	0	0	0	0	0	0	0	0	0	0	0	0	0	0	0	0	0	0	0	0	0	0
RP11-669M2.2	0	0	0	0	0	0	0	0	0	0	0	0	0	0	0	0	0	0	0	0	0	0	0	0	0	0	0	0
RPS3AP9	0	0	0	0	0	0	0	0	0	0	0	0	0	0	0	0	0	0	0	0	0	0	0	0	0	0	0	0
LINC01035	0	0.000276162	0.00144349	0	0	0.000607406	0	0	0	0.00227088	0.000250516	0	0	0	0	0.000405498	0	0	0	0	0	0.000341673	0	0	0	0	0.000978323	0
RP11-398M15.1	0	0.000923584	0	0.149179	0.0794789	0.0895563	0	0	0	0.015188	0.224808	0	0	0	0.111714	0.0899988	0.0492765	0	0.123815	0.0014866	0	0	0	0	0	0	0.0884932	0
RP11-547I7.1	0	0.000373322	0	0.000445899	0	0.000273698	0	0	0	0	0.00203191	0	0	0	0	0.00274077	0.000147869	0	0.000746395	0	0	0	0	0.000552584	0	0	0.000264499	0.00191725
RP11-161I10.1,RP11-547I7.2	0	0.00263754	0	0	0	0	0	0	0	0	0	0	0	0	0	0	0	0	0	0	0	0	0	0	0	0	0	0
RP11-463J7.2	0	0.000616479	0	0	0	0.000150659	0	0	0	0.000844891	0	0	0	0	0	0.000150867	0	0	0	0	0	0	0	0	0	0	7.27982e-05	0
RP11-309H21.3	0	0	0	0	0	0	0	0	0	0	0	0	0	0	0	0	0	0	0	0	0	0	0	0	0	0	0	0
RP11-541F9.2	0.000157931	0.000267627	0	0	0	0	0.000298769	0	0	0	0.000242774	0	0	0	0	0.000392966	0	0	0	0	0	0	0	0	0.000451776	0	0	0
RGS18	0.910318	1.28999	18.1994	0.608992	1.19707	1.24381	4.59422	0.782227	3.25996	1.91202	2.23227	0.481084	10.0853	3.15873	0.787195	1.758	1.48232	0.288113	0.288522	0.278718	10.4416	2.63947	2.23524	1.57033	3.27635	3.15738	1.39447	0.525718
RP11-142L4.2	0	0	0	0	0	0	0	0	0	0	0	0	0	0	0	0	0	0	0	0	0	0	0	0	0	0.0723417	0	0
RGS21	0	0.00217167	0.00756802	0.00216155	0.00465281	0.00106137	0.00808097	0.0230396	0.0173155	0.0059522	0	0.0018889	0.00400392	0.00238138	0.0100504	0.034765	0.000860175	0.00122449	0.00144728	0.00233048	0.00366559	0.000895611	0.0159184	0.00589389	0.02566	0.113005	0.0157115	0.00340754
RP5-1011O1.3	0.00512285	0	0	0.00518222	0.0195131	0	0.0338948	0	0.0137457	0	0.0940231	0	0.0239858	0.0553636	0.030117	0.0382054	0.00687406	0.00733752	0.0693863	0	0.0805094	0	0.0662575	0.00964623	0.0878368	0.128166	0.0475218	0.00185504
RGS1	9.29841	3.1874	85.2977	1.68446	28.6463	4.25225	25.2872	4.48695	10.6945	9.25433	6.3172	2.5446	129.742	19.1708	6.84581	3.24328	14.2063	2.56802	5.46196	1.63007	54.2962	5.01628	58.3838	7.29859	17.7822	5.78515	12.2377	9.21933
RGS13	0.155269	0.601293	0.445203	0.197775	1.82542	0.539253	0.383018	0.234183	14.0527	0.478441	0.249419	0.38008	0.391787	0.218314	0.178312	0.721763	0.0608182	0.0561397	0.151052	0.133476	2.32657	1.09927	5.021	3.9422	0.330724	0.195647	0.0962805	0.0821254
MIR4426	0.212023	0.349163	0.629743	0.069545	0.0750371	0.0851754	0.130852	0.367744	0.285664	0	0.533693	0	0.321807	0.0968966	0.504059	0.337216	0.187435	0	0.824428	0.184141	0.195798	0.292685	0.498263	0	0.19624	0.267714	0.16415	0.246069
RP3-419C19.3	0	0	0	0	0	0	0	0	0	0	0	0	0	0	0	0	0	0	0	0	0	0	0	0	0	0	0	0
RP3-419C19.2	0	0	0	0	0	0	0	0	0	0	0	0	0.240834	0	0	0	0	0	0.0878421	0	0	0	0	0	0	0	0	0
RGS2	15.6906	12.9484	343.926	20.6586	20.1494	9.18728	115.531	24.5311	28.196	11.7103	48.3813	5.92117	222.908	7.47183	21.9066	6.79054	22.5539	6.94902	11.7904	8.06618	53.9474	23.1158	31.2694	9.02467	49.3388	21.4523	24.1349	16.5645
TROVE2	21.0586	28.6178	22.2895	27.4532	16.2673	26.3029	21.4299	23.6118	21.1852	29.4093	18.3218	25.2119	10.9886	15.7722	23.538	14.6637	31.9048	24.0876	21.831	26.9296	12.3092	16.1391	17.2909	18.7198	13.9519	17.51	19.5434	20.7538
CDC73	7.36087	8.20027	5.74768	10.4962	5.94348	8.61386	4.37153	6.87519	7.32721	9.2093	5.47707	7.19642	4.86798	5.94361	4.88082	5.15717	5.97381	8.98319	7.15384	6.76129	6.17475	8.14908	7.89728	6.68726	6.66684	6.88003	8.76907	7.60873
LINC01031	0.00105245	0.0035668	0.308281	0.0717146	0.0400765	0.00174326	0.005309	0.000617136	0.0467748	0.00244405	0.166152	0.00232681	0.00822032	0.00342234	0.21293	0.0424063	0.0933013	0.00100557	0.00534838	0.0926848	0.0974931	0.00441292	0.148266	0.00439993	0.00602076	0.101123	0.0204201	0.0030528
RP11-21J7.1	0.0156226	0.0196652	0.0869823	0.0121959	0.0914191	0.0110897	0.155933	0.0235559	0.00778391	0.0093287	0.0288163	0.00592082	0.389871	0.103882	0.0137828	0.105436	0.00539252	0.123995	0.00831703	0.0146099	0.227309	0.0112293	0.084546	0.0419884	0.038301	0.0502779	0.0528194	0.0119757
RP11-563D10.1	0.00567495	0.10788	0.0348003	0.00485932	0.0766814	0.00433824	0.119478	0.00307165	0.0058558	0	0.0480312	0.00579049	0.0245484	0.0261592	0.00128375	0.0389004	0.0213219	0.0031281	0.000739451	0.00357208	0.0374568	0.00549108	0.0722701	0.0449225	0.012486	0.0109269	0.0138873	0.0228259
RP11-476H20.1	0	0	0	0	0	0	0	0	0	0	0	0	0	0	0.111917	0	0	0	0	0	0	0	0	0	0	0	0.0902124	0
RP11-489C13.1	0	0	0	0	0	0	0	0	0	0	0	0	0	0	0	0	0	0	0	0	0	0	0	0	0	0	0	0
AL357932.1	0	0	0	0	0	0	0	0	0	0	0	0	0	0	0	0	0	0	0	0	0	0	0	0	0	0	0	0
CFH	6.45172	30.1754	2.41784	13.1096	12.6459	32.0979	9.42008	13.4559	24.6044	5.63079	27.3813	4.7019	29.1155	24.8763	1.96188	64.2956	20.0086	6.41797	1.84775	7.11767	18.7021	41.3374	3.19157	23.3273	28.9482	23.7734	10.3653	5.5283
CFHR3	0.398602	0.00379628	0	0.0245975	0	0	0.125214	0.020858	0.0341972	0	0.976192	0.115984	0.338247	0.0641266	0.398121	0	0.208362	0.00160528	0.0401509	0	0.0337807	0.00234842	0.0507919	0.0194496	0.250783	0.0964276	0.759725	0
CFHR1,CFHR2,CFHR4	0.163046	0.00695809	0	0.00831077	0.000894483	0.00306068	0.000590799	0.00144471	0.441309	0.00435183	0.0655943	0.0027235	0.00384869	0.0267047	0.491222	0.00459743	0.0392191	0.0047076	0.212658	0.00224014	0.32944	0.0129133	0.00127509	0.00515006	0.00352342	0.00395336	0.145821	0.000595649
CFHR5	0	0	0	0	0	0	0	0	0	0.00466554	0	0	0	0	0	0.0108483	0	0	0	0	0	0	0	0	0	0.000644777	0	0
CRB1	0.00108305	0.00471947	0.000685221	0.0114682	0.0102659	0.114775	0.00175623	0.00136097	0.0621342	0.000539013	0.0377186	0.0104369	0.00145034	0.00334238	0.0139502	0.0487853	0.0103112	0.00266114	0.000917377	0.0256589	0.0327977	0.00210854	0.0703483	0.0120254	0.00199175	0.00910149	0.0312632	0.00157104
EEF1A1P32	0.180886	0.148666	0.160471	0.127248	0.108966	0.139709	0.646297	0.252603	0.242457	0.250283	0.359815	0.0552783	0.506591	0.3762	0.405312	0.760692	0.0725244	0.206065	0.396379	0.146311	0.974433	0.302438	0.205359	0.227985	0.153845	0.468112	0.290399	0.10389
RP11-448G4.2	0.346593	0	0.617719	0.415935	0.29462	0.418222	0.642294	0.240521	0.373532	0	0.418863	0.298487	0.31586	0.475514	1.60784	1.26057	0.091935	0.584975	0.231072	0	0.961337	0.430758	0.354763	0.357764	0.192654	0.656616	0.362402	0.338114
RP11-448G4.4	0.0955226	0.177909	0.211608	0.154548	0.0934862	0.165819	0.415096	0.0587606	0.192257	0.066432	0.132	0.482737	0.11171	0.265976	0.203477	0.397419	0.0320316	0.0615308	0.185887	0.0909315	0.409011	0.190102	0.103742	0.180029	0.136359	0.326132	0.14304	0.124361
C1orf53	3.25732	2.81528	2.27565	1.92199	1.9433	3.31952	1.80025	4.12978	1.76995	2.75435	3.44236	4.16579	1.61979	2.16159	4.36434	2.67232	2.89334	1.72872	6.07175	2.09392	0.98668	2.12301	3.65683	1.5526	0.578066	3.3482	5.56484	2.56038
LHX9	0.0591028	0.0247923	0.138197	0.00924782	0	0.0624508	0.0276289	0.0321446	0	0	0.166097	0	0.0726255	0.0608048	0.0213516	0.00113786	0.00982053	0.0209742	0.0247639	0	0	0	0.0865921	0.00370873	0.432313	0.0507084	0.0182423	0.0318824
NEK7	22.4372	18.9234	23.3567	19.6818	20.5384	26.318	19.4054	29.2953	26.1944	30.8148	23.1668	27.7647	24.1015	20.9135	24.0374	14.5056	21.1055	22.33	20.9162	16.2202	18.3097	19.556	18.8588	17.2087	37.1573	16.9215	21.9314	16.6996
PTPRC	17.4913	12.2391	188.057	10.9388	82.2199	13.8791	56.5748	14.7115	255.722	27.103	27.3115	10.592	112.777	59.9058	10.6793	18.2709	17.3963	7.82234	6.86805	6.66069	207.213	17.0288	42.5211	64.7611	44.0474	18.1381	18.2985	11.0404
RP11-16L9.1	0	0	0	0	0	0	0	0	0	0	0	0	0	0	0	0	0	0	0	0	0	0	0	0	0	0	0	0
RP11-16L9.2	0	0	0	0	0	0	0	0	0.0149962	0	0	0	0	0	0	0	0	0	0	0	0.160454	0	0	0	0	0	0	0
RP11-16L9.4	0	0.000600426	0	0	0	0	0	0	0.000475312	0.0049371	0	0	0.00166054	0	0.000521017	0.000440796	0.000237823	0	0	0	0.00202698	0	0	0.00266643	0	0	0.000212693	0
RP11-382E9.1	0	0.00163243	0.00155136	0	0.000190784	0.000108804	0	0.000308126	0.000587358	0.00122034	0.0012116	0	0.00205225	0.000244105	0.000386331	0.000326862	0.000235123	0	0.000890128	0	0.00050103	0	0	0.00109823	0.00025052	0.00963761	0.000315444	0.000127031
RP11-2L13.1	0	0	0	0	0	0	0	0	0	0	0	0	0	0	0	0	0	0	0	0	0	0	0	0	0	0	0	0
RP11-567B20.1	0	0	0	0	0	0	0	0	0	0	0	0	0	0	0	0	0	0	0	0	0	0	0	0	0	0	0	0
RNU6-778P	0	0	0	0	0	0	0	0	0	0	0	0	0	0	0	0	0	0	0	0	0	0	0	0	0	0	0	0
RP11-567B20.2	0	0	0	0	0	0	0	0	0	0	0	0	0	0	0	0	0	0	0	0	0	0	0	0	0	0	0	0
NR5A2	0.823005	0.377604	0.348277	0.360966	0.485014	0.410003	0.59903	0.312781	1.12199	0.101025	0.678609	0.144488	0.373834	0.447055	0.32484	0.177528	0.80499	0.149257	0.156134	0.140455	0.502495	0.634761	0.27117	0.457336	0.66739	0.251908	0.540842	0.212821
FAM58BP	0	0	0	0	0	0	0	0	0	0	0.0792928	0	0	0.035968	0	0	0.0346918	0	0	0	0.0734025	0	0	0	0	0	0	0
RP11-532L16.1	0	0	1.61632	0	0.064492	0	0	0	0	0	0.183209	0	0	0	0.0878723	0	0.0401849	0	0	0	0.33695	0	0	0	0	0	0.035293	0
RP11-469A15.2	0.061404	0	0	0	0.0646781	0	0.0288205	0.00893802	0.0829203	0.423427	0.190963	0	0.280266	0.0212399	0.0224126	0.00631545	0.288458	0	0.00860538	0	0.162003	0	0.0210403	0	0.014518	0.00489085	0.0720795	0
RP11-92G12.3	0.0736694	0.0280478	0.046305	0.0282111	0.0370013	0.0438424	0.0411958	0.0183897	0.0303872	0.0424793	0.0415103	0.0134806	0.173983	0.0315649	0.106024	0.0866353	0.105313	0.0287148	0.0605985	0.0190058	0.0822161	0.023743	0.131993	0.0316952	0.0249151	0.0826287	0.118041	0.018948
CAMSAP2	22.9098	7.6337	5.46645	12.3914	7.0877	7.87044	7.83316	8.45375	3.4074	6.86572	14.5829	12.47	7.06613	9.79311	14.6826	6.28793	15.8751	16.4154	13.5243	11.118	2.55347	9.39417	8.69732	8.60007	19.6633	12.8075	16.077	14.6505
RPL34P6	0.588101	0	0	0.116688	0	0.139191	0.644865	0	0	0	1.40509	0.497443	0	0.319321	1.68881	0.700701	0	0	0.387773	0.29793	0.319611	0	0.358516	0.154931	0.641353	0.440799	0.534706	0.159613
GPR25	0.060557	0.0681655	0.179108	0.0814304	0.894963	0.174056	0.531406	0.247571	0.108443	0.139535	0	0.0442853	1.40744	0.644092	0.147798	0.473555	0.0270022	0.0287727	0.0340336	0.0543502	0.286113	0.0843443	0.541483	0.612529	0.171773	0.270798	0.132017	0.0578744
C1orf106	9.91896	11.3889	1.71619	12.5997	8.8981	11.2668	18.3524	17.9857	0.145332	12.7474	8.21303	16.2579	10.0808	9.26783	15.4004	20.9123	12.068	18.2705	7.96014	14.2495	0.59772	10.4088	4.19335	15.2509	6.26644	10.3814	17.2831	16.8822
MROH3P	0.0608326	0.0734728	0.0163325	0.0175539	0.124045	0.0680804	0.362862	0.0798161	0.00247213	0.0697151	0.191823	0.121857	0.0809321	0.0221774	0.28167	0.349514	0.005813	0.0248564	0.0146009	0.0721064	0.0288436	0.0217869	0.0362183	0.0823878	0.0798734	0.0904202	0.0618385	0.0438375
RP11-168O16.1	0	0	1.86118	0.00649565	0.01019	0	0.103924	0	0.0498222	0.0318206	0.19703	0.0202165	0.875529	0	0.0134674	0.0113766	0.00920556	0	0	0	0.0653078	0	0.00962386	0.00574795	0	0	0.0109689	0
RP11-168O16.2	0	0	0	0	0	0.00385459	0	0	0	0	0.0987286	0	0	0	0	0	0	0	0	0	0	0	0	0	0	0	0.00186222	0
IGFN1	0.0481637	0	0	0	0.0563948	0.00615427	10.2931	0	0.0567141	0.446783	4.70091	0.326366	0.609784	0.0198603	0.204673	0.0163254	0.0317514	0.0178933	0.09285	0.266026	0.0177835	0	0.00177181	0	1.25576	1.12819	0.00748128	0.027213
PKP1	132.855	162.611	40.5652	294.731	104.242	139.087	161.381	281.263	0.514581	264.117	39.936	318.112	31.5837	197.058	151.471	54.9116	25.165	399.189	344.362	401.234	1.93354	149.289	31.6591	106.637	152.177	346.134	155.672	418.416
RP11-134G8.2	0	0	0	0	0	0.913103	0	0	0.516057	0	0	0	0	0	0	0	0.3156	0	0	0	0	0	0	0	0	0	0.0548714	0
RP11-134G8.7,RPS10P7	0.764334	1.02208	0.274427	0.548409	1.02478	0.483692	1.15133	0.0864537	0.781604	0.873716	1.35927	0.0282382	1.18279	0.518846	0.341678	0.466119	0.414707	0.0706411	0.43724	0.703035	0.35523	0.574675	1.67239	0.474764	0.31899	0.488341	0.615156	0.605554
AC096677.1,NAV1	3.98532	0.793788	2.65449	2.68056	4.78014	2.80178	6.92736	3.41779	3.48504	2.70918	14.674	2.67844	8.5849	2.90195	4.19061	3.6123	17.3359	2.88717	11.0253	2.32325	4.51336	2.73757	6.2863	2.05902	3.33126	3.77822	9.40695	3.79978
IPO9	15.2615	5.00665	7.42504	7.46057	12.5686	6.30035	9.39481	8.84119	10.1874	5.5157	12.9554	8.51692	7.51054	6.66616	10.0841	5.23072	16.0285	7.89584	29.9589	8.01283	6.8969	8.8268	17.4398	8.20259	14.9371	7.07291	15.4741	10.6257
SHISA4	5.39856	0.836768	0.503675	0.834584	1.67747	7.84507	0.908654	1.08407	5.83125	0.410031	2.59775	0.831876	2.15748	1.32402	0.585402	1.09624	9.59927	1.19108	3.09288	0.940766	2.43227	2.60318	2.00339	0.69943	1.43709	0.852148	3.54886	0.801915
RP11-307B6.3	0.0862183	0	0	0.00362579	0.00389997	0.00444729	0	0	0.00480981	0	0.0220238	0.00791569	0.0167778	0	0.0991627	0.00890839	0.00961898	0	0.0242718	0.129534	0	0	0.0148346	0.00900411	0.0204801	0.0648097	0.00644553	0.00518937
TIMM17A	33.6797	22.8736	7.61744	12.2174	26.3604	24.8726	22.3737	25.0257	24.0216	22.1976	20.2367	27.8433	25.8735	19.2178	37.9936	15.6266	28.5488	16.6464	25.4445	14.4907	16.0569	18.8484	34.1501	19.5658	45.4055	20.6507	30.0401	22.1315
SNORA70	5.57629	0	0	0	0	0	0	0	0	0	0	0	0	0	0	0	0	0	0	8.07026	0	0	0	0	0	0	0	0
RP11-465N4.2	0.147424	0	0	0.145569	0	0	0.267171	0	0	0.971021	0	0.308388	0	0	0	0	0	0	0	0	0	0	0.298326	0	0	0	0.0826947	0
RNPEP	22.1195	32.9613	15.5083	29.2978	19.3015	37.0415	20.5655	64.6635	20.6599	54.7535	14.9907	50.3753	13.8521	23.1046	16.4086	20.0165	31.209	33.4309	23.5126	25.1617	8.46497	32.7378	19.5272	23.9054	11.4768	32.5294	23.8988	29.9438
ELF3	162.852	410.763	80.4306	53.2671	103.966	166.085	40.0136	525.5	2.64334	1119.21	1.53408	169.745	17.756	27.271	120.462	209.437	12.6344	47.9203	116.561	36.9708	3.05213	91.9976	29.2079	187.187	21.4122	90.9906	141.456	29.8111
RP11-510N19.2	0	0	0	0	0	0	0	0	0	0	0	0	0	0	0	0	0	0	0	0	0	0	0	0	0	0	0	0
RP11-510N19.3	0	0	0	0	0	0	0	0	0	0	0	0	0	0	0	0	0	0	0	0	0	0	0	0	0	0	0	0
CRIP1P3	0	0	0	0	0	0	0	0	0	0	0	0	0	0	0	0	0	0	0	0	0	0	0	0	0	0	0	0
GPR37L1	0.280264	0.0620973	0.1482	0.0236	0.0797822	0.0124067	0.125991	0.0644623	0.0447211	0.0463891	0.117773	0.0809685	0.0936101	0.0464212	0.235115	0.0952643	0.0357768	0.0381868	0.158293	0.0816699	0.0666479	0.013969	0.058624	0.0795265	0.0952225	0.0641442	0.150089	0.0337807
PTPRVP	0.0238067	0.0291968	0.0494718	0.0126139	0.129369	0.0137894	0.0974855	0.00177331	0.131146	0.018561	0.02929	0	0.27833	0.0331441	0.0654374	0.100389	0.0122776	0.0160898	0.0829891	0.15575	0.155617	0.0233872	0.078827	0.0261844	0.0161303	0.00838813	0.0843814	0.0138539
LGR6	0.0343187	1.3592	1.14525	4.41545	0.551638	1.58519	0.386625	0.326507	0.275642	0.626191	1.4657	0.986929	0.168854	0.205986	1.40043	1.02624	0.23069	5.40143	1.53445	7.73619	0.24231	0.877732	0.15325	1.53002	0.0570137	1.22148	0.660201	5.76746
PPP1R12B	3.2501	3.4544	2.71067	7.14512	3.20321	9.12249	4.41418	5.5309	3.53199	5.05637	7.42828	4.36474	4.41229	4.70258	4.3386	5.86003	3.02149	3.51873	7.7283	5.842	9.16659	6.72348	6.12211	4.87903	5.14159	4.21156	4.01667	3.31617
RP11-569A11.1	0.0248172	0.041868	0	0	0.0535841	0	0.250166	0	0	0	0.215813	0	0	0.0343931	0.0726146	0	0	0	0.208984	0.199859	0.0702062	0.0518063	0.0511711	0.0314375	0	0.118997	0.0736133	0.0532214
RP11-569A11.2	0	0	0	0	0	0	0	0	0	0	0	0	0	0	0	0	0	0	0	0	0	0	0	0	0	0	0	0
SLC25A39P1	0.451138	0.160261	1.05374	0.14359	0.179504	0.146022	0.98123	0.374149	0.0318969	0	1.56013	0.468185	0.440838	0.427882	1.0771	0.644127	0.111099	0.338119	0.639994	0.318917	0.73923	0.545331	0.293802	0.150325	0.0672508	0.636535	0.225492	0.322695
PCAT6	0.407196	0.0695369	0.982645	0.411437	0.552613	1.05903	0.970752	1.89411	0.149373	0.376481	2.14959	0.799755	1.26913	0.74328	2.31485	0.338733	1.10157	0.579359	0.796027	0.603841	0.20606	0.305759	0.819007	0.750316	1.03444	0.718213	1.09904	0.626214
RP11-480I12.4	0.0288465	0	0	0	0.0521018	0.0118777	0.0181076	0	0	0	0.0588837	0	0	0.0133491	0.0950224	0	0	0.0115709	0.0486756	0.0520512	0	0	0.00651966	0.0120844	0.0273494	0.00922121	0.0193545	0.0276933
RP11-480I12.7	0.506166	0.033441	0.0142376	0.0902382	0.0969365	0.0245567	0.00303913	0.0348486	0.0932214	0	0.0760397	0.196758	0.0464154	0.0551902	0.509627	0.0861862	0.079797	0.0425525	0.117366	0.188271	0.0564646	0.0207711	0.256378	0.13745	0	0.114409	0.474403	0.1145
HNRNPA1P59	0.170205	0	0.503771	0.0857064	0.0611714	0.0696456	0.266062	0.0992411	0.304948	0.195465	0.303073	0.124078	0.394261	0.235689	0.290296	0.31427	0.0378925	0.0806892	0.477362	0.379874	0.560856	0.295904	0.26306	0.179936	0.16038	0.352694	0.319206	0.0404731
RP11-38O14.6	0	0	0	0	0	0	0	0	0	0	0	0	0	0	0	0	0	0	0	0	0	0	0	0	0	0	0	0
TMEM183A	38.2636	36.3554	34.3492	32.4984	39.4682	40.6565	30.6558	49.0287	22.0222	48.2433	24.3176	56.6471	28.2279	32.7736	48.4678	26.2076	36.3062	39.6981	59.9304	33.9813	18.5277	33.3622	61.6708	33.5317	32.0334	32.1943	45.5559	39.0991
PPFIA4	0.770273	0.385094	1.65528	0.245649	0.827678	0.466317	1.27386	0.128746	0.368189	3.86566	1.91849	0.856458	0.611034	0.295534	0.769347	0.12257	0.609038	0.682638	1.54833	0.353455	0.719712	0.20215	1.70778	0.139834	0.440348	0.898958	0.228707	0.294925
ADORA1	0.188996	0.0397268	0.00247678	0.117197	0.378259	0.251357	0.149559	0.291747	0.40059	0.100632	0.200757	0.0517757	0.519304	0.261186	0.0305391	0.0431207	0.723556	0.0759682	0.137086	0.142252	0.225061	0.364894	0.40297	0.195861	0.275528	0.150835	0.191539	0.122923
NPM1P40	0	0	0	0	0.0403799	0	0	0	0	0	0	0	0	0	0	0	0	0	0	0	0	0	0.0386586	0.047849	0	0.0358587	0	0
RP11-134P9.3	0.295754	0.215514	23.4534	0	0.910299	0	1.05021	0	0.449534	0	0.476358	0.0763406	2.48123	0.326653	0.305182	0.129102	0.0444796	0.15589	0.0292986	0.0933276	1.18858	0.0301206	0.811738	0.128616	0.39444	0.0997849	0.136387	0.287684
BTG2	22.472	13.5674	212.035	23.5819	65.6062	15.2528	55.6065	26.1947	62.0183	19.7951	18.1868	20.7551	101.947	32.8751	25.372	15.7064	17.7409	25.7164	12.2598	25.0441	54.2949	14.2627	22.9318	18.7603	34.8718	18.6548	32.1733	156.48
PRELP	0.230405	1.97165	0.0679634	1.06256	0.952064	0.962031	0.269011	0.332336	0.376402	0.10658	0.172754	0.245564	0.0717909	0.721863	0.05634	1.16543	0.13407	0.693898	0.0303744	0.951181	0.186195	1.67937	0.366572	1.68319	0.297016	0.628275	0.09423	0.534404
OPTC	0.00147098	0.0024921	0	0	0	0.0018265	0.00834496	0	0	0	0.00452091	0.00325071	0.0833155	0	0.0237869	0	0	0	0.0099644	0	0	0.0030833	0.00152229	0.00184574	0	0.00141581	0.000882495	0.003198
ATP2B4	14.7725	12.99	13.6013	20.8858	16.7331	11.0647	32.235	15.8988	10.4657	13.2162	16.767	14.9153	17.9828	11.7353	20.9137	9.25402	20.3342	20.623	26.239	26.6518	12.2289	15.1754	15.1968	12.7116	15.924	18.8208	12.72	14.9488
LAX1	1.32549	0.548961	0.800689	1.13672	12.8891	0.465626	5.19259	0.152255	4.15301	0.381238	0.505768	0.236681	6.61868	3.77418	1.9534	4.6738	0.27947	0.318729	0.491306	0.296729	14.8843	0.358603	2.75941	2.8285	2.33958	0.599436	2.04025	0.491794
ZBED6,ZC3H11A	36.5679	25.4726	38.458	37.402	26.7598	25.1276	29.7453	26.9884	27.1244	36.6686	33.9943	29.405	24.4049	24.4001	27.1918	24.1095	32.1058	34.5739	55.346	36.361	24.1438	28.1477	32.569	29.757	28.8694	28.9605	35.0377	28.8224
SNRPE	69.1064	54.677	28.3093	46.4329	77.0655	63.1134	52.355	52.8754	83.8144	34.2371	88.1136	50.1266	56.433	44.8424	90.0783	32.4419	69.7125	47.3988	275.394	55.0702	45.1194	67.3547	198.425	51.1729	82.3511	43.1305	78.6282	54.048
CBX1P3	0	0	0	0	0	0	0.109384	0	0.0792191	0	0.0891241	0	0	0	0.0854867	0	0.039092	0	0	0	0	0	0	0	0	0	0	0
SOX13	9.4586	6.55747	5.77156	3.41452	4.88275	10.6123	2.91442	3.46332	0.917446	3.90954	4.16778	3.7995	1.93438	1.24473	12.8177	10.4241	5.22351	2.15747	17.8851	1.68256	0.804898	5.01492	5.28008	6.40778	2.23588	3.53984	9.59545	1.46334
RP11-74C13.4	0	1.14676	0	0.0761409	0.0807977	0.0917171	0	0.528251	0	0.515596	0	0.163687	0	0	0	0	0.100976	0	0.126845	0.198014	0	0	0.077937	0.197278	0	0.0720888	0.0441373	0
RP11-74C13.3	0.0634101	0.294661	0	0.0224215	0	0.055124	0.0596962	0.0389504	0	0	0.0485405	0.0487535	0	0.0220141	0.116175	0.215662	0	0.0316831	0.160531	0.0598014	0	0.0331444	0.0491012	0.0800318	0	0.0152061	0.0850039	0
RP11-203F10.1	0	0	0	0	0	0	0	0	0	0	0	0	0	0	0	0	0	0	0	0	0	0	0	0	0	0	0	0.0407071
RP11-203F10.5	0	0.12653	0	0	0	0.101031	0.0514553	0.143933	0	0	0.226123	0.179986	0	0.0759638	0.20049	0.844207	0	0	0.0923144	0.0734903	0	0.458198	0.0773929	0.0979198	0	0	0.0324966	0
RP11-739N20.2	0.128377	0.870309	0.601998	0.153421	0.207382	0.155915	0.082195	0.912211	0.0602814	0.0983111	0.133014	0.132226	0.200148	0.0538265	0.179055	2.16086	0.042895	0.0495011	0.0805245	0.0547032	0.133843	0.127552	0.0764974	1.01144	0.050989	0.245462	0.0590764	0.106075
MDM4	5.46721	8.56395	25.3277	11.8186	9.5576	6.61276	9.10852	6.0899	16.5352	10.5049	12.8448	5.44337	14.7293	12.5118	9.84252	13.354	2.96799	7.91844	23.9284	12.4806	31.9456	9.59626	10.1512	12.3627	16.7947	10.3019	7.47335	8.42992
RP11-430C7.4	0.00320407	0.0687541	0.729837	0.0819204	0.127231	0.0582453	0.151378	0.00563499	0.329698	0.0557773	0.0861619	0.00354014	0.184324	0.0543733	0.0423908	0.0531778	0.00322506	0.00459045	0.416584	0.0174655	0.722967	0.0885449	0.0836445	0.104154	0.00915993	0.00925144	0.0273141	0.00812619
RP11-430C7.5	0	0.140952	0.36939	0.0234003	0.101737	0.0386545	0.0982251	0.0548608	0.283215	0.0722822	0.159606	0.0458791	0.242743	0.0433565	0.0305695	0.100656	0.00697905	0.0331151	0.421767	0.0846792	0.563292	0.174298	0.0645515	0.0655898	0	0.030014	0.00622239	0.0167169
RP11-23I7.1	0	0	0	0	0	0	0	0	0	0	0	0	0	0	0	0.090775	0	0	0.062122	0	0.104078	0.0770555	0	0	0.104192	0	0	0
SCARNA20	0	0	0	0	0	0	0	0	0	0	0	0	0	0	0	0	0	0	0	0	0	0	0	0	0	0	0	0
NFASC	1.12715	4.40863	1.07066	3.24083	2.2874	3.77818	2.41398	4.51053	0.273781	3.42662	2.67489	6.76905	1.80925	3.60151	1.77644	3.2861	1.16813	5.37239	6.26294	4.17907	1.30529	3.99007	1.03388	3.79641	1.95959	5.27874	2.43649	3.68116
CNTN2	0.00805247	0.272329	0.0715034	0.0955957	0.247727	0.0291888	0.166459	0.104137	0.0072085	0.035922	0.0827958	0.0493227	0.106766	0.110927	0.0745239	0.0928295	0.00719999	0.0322324	0.249801	0.186162	0.230351	0.0112451	0.0549851	0.269786	0.030683	0.0742607	0.0297436	0.0564128
RP11-536L3.4	0.103467	0.290419	0.306407	0.208184	0.111313	0.0422282	0.452042	0.241017	0.185448	0	1.05116	0.225748	0.159383	0.429228	0.201427	0.550643	0.0230102	0.146907	1.04318	0.18401	0.680027	0.359375	0.177506	0.307043	0.486231	0.724624	0.183297	0.147099
RP11-383G10.1	0	0	0	0	0	0	0	0	0	0	0.22307	0	0	0	0	0	0	0	0	0	0	0	0	0	0	0	0	0
RP11-383G10.3	0.0550612	0	0	0.110397	0.0588024	0.200509	0.307404	0	0.148221	0	0.417375	0	0	0.227356	0.240163	0.134212	0.0366035	0.077742	0.0920779	0.14496	0.46105	0.228672	0	0.0706245	0.153931	0.156991	0	0.116039
TMCC2	0.811206	0.231013	1.51835	0.635637	0.803824	0.407952	1.26377	1.0603	0.963194	1.73196	1.43705	1.58096	1.63422	0.475498	1.64868	0.402819	2.29899	0.421854	3.52289	0.922065	0.312669	0.714331	1.06884	0.269164	0.295104	1.1659	0.879834	0.6536
SNRPGP10	0	0	0	0	0.324275	0	0	0	0	0	0	0	0	0	1.36163	0	0.210196	0	0.519449	0	0	0	0	0	0	0	0.346669	0
LEMD1-AS1	0.00259998	0	0	0.0052602	0.0149609	0	0	0.00268536	0	0	0.0351949	0.00337416	0	0.00723297	0.0561209	0.0113917	0.0020492	0	0.0155144	0.00416173	0.00436496	0	0	0	0.00436524	0.00440879	0.00366402	0.00331942
RP11-576D8.4	0.0312585	0	0	0.00167537	0.0255277	0.00205597	0.0148226	0	0.0105114	0.0115304	0	0	0.00775611	0.00230704	0	0.00617691	0	0	0.0131807	0.0427114	0.0236715	0.0164732	0.0162619	0	0.0142017	0	0.0119203	0
CDK18	1.12464	1.34919	1.57653	0.734197	3.85421	1.39094	4.37975	1.17609	0.722339	2.30848	12.5989	1.84387	5.55607	1.68611	2.71491	1.36212	3.05876	0.967538	6.34798	1.41673	1.71211	1.89212	15.6718	1.35194	1.99652	1.70957	1.42094	1.12893
RNU2-19P	0	0	0	0	0	0	0	0	0	0	0	0	0	0	0	0	0	0	0	0	0	0	0	0	0	0	0	0
MFSD4	0.427668	0.672145	0.436449	1.16176	5.53863	16.488	0.241489	0.870531	1.41847	0.528183	0.273232	0.342094	0.287508	0.328008	4.43637	1.83488	0.263017	1.15065	1.52987	1.00869	0.589126	3.75825	1.08648	1.2144	0.147386	0.211157	0.34581	0.597124
RP11-6B6.3	0.213137	0	0.374823	0.11188	0.0452343	0	0.206222	0	0.43489	0	0.168457	0	0.388465	0.296251	0.245848	0.27219	0.0741819	0.156685	0.530863	0	1.14537	0.23173	0.114573	0.107582	0.307801	0.422763	0.178423	0.0298381
AC119673.1	44.9693	51.9731	13.2216	46.6427	25.7717	30.094	12.5836	27.4094	20.7857	39.3309	14.4038	34.8624	8.28249	19.9737	21.1227	19.7259	50.0624	38.4149	69.8008	40.1788	6.72282	29.1104	35.6336	30.2143	27.3108	27.401	37.3249	31.8175
RP4-681L3.2	0.352656	0	0	0	0.270758	0	0.0836414	0	0	0	0	0	0	0.0618164	0.752072	0	0	0.391867	0.459018	0.118742	0	0	0.797197	0	0.377401	0.0853769	0.0789919	0.506603
FAM72A	2.11471	0.527387	2.97363	0.693507	1.945	0.480002	0.670773	0.842184	3.03228	0	1.4842	2.06437	0.612342	0.778272	1.06616	0.434884	1.88163	1.6134	7.86191	1.61276	1.7206	0.964735	3.10782	1.07445	2.1489	0.986867	2.02274	1.04443
RP11-38J22.1	0	0	0	0.0106891	0	0	0	0	0.0284058	0	0.0324453	0	0	0.0147118	0.0155259	0.0393373	0.00708919	0	0.0357615	0	0.0903772	0	0.0109341	0.0533051	0.0301357	0	0.00632027	0
RP11-38J22.2	0	0	0	0	0	0	0	0	0	0	0	0	0	0	0	0	0	0	0	0	0	0	0	0	0	0	0	0
AVPR1B	0	0.0174146	0	0.0104318	0.0113028	0.00354304	0.019475	0	0.00383048	0	0.0219303	0	0.0267325	0.014358	0.0151524	0	0	0	0	0	0.0587479	0.00598307	0.0320129	0	0.00815794	0.0297542	0	0.00743928
CTSE	0.00537752	0	0	0.00448854	0.387184	0.015188	0.0835401	0.014183	0.00396917	0	0.210074	0.00848147	0.0926164	0.0181378	0	0.0997132	0.0140251	0.0626644	0.0334699	0	0.120992	0	2.67506	1.52689	0.0569433	0	0.0379121	0.00584134
SRGAP2	5.20424	3.63803	10.7151	8.47161	4.98486	2.40372	5.19217	5.05268	6.68057	4.32634	8.18215	8.07849	6.9831	4.67928	2.90348	2.69477	10.5901	10.5994	6.85813	15.3916	5.16915	2.97853	4.77974	3.07901	4.53392	5.40042	6.38269	6.99784
IKBKE	5.6851	7.97385	4.33608	4.8531	8.78934	5.76689	6.03356	5.98948	11.4263	5.13553	7.00132	10.8902	10.006	5.63279	9.33427	4.54015	4.46559	7.33136	31.6186	9.23057	11.9935	3.608	11.8724	8.78471	3.92038	6.49965	7.96573	6.18161
RP11-534L20.5	0.24762	0.207489	0	0.0619869	0.263802	0.0749294	0.229943	0	0.250072	0.421038	0.374759	0.267315	0.848761	0.25522	0.269636	0.301024	0.0411042	0.348973	1.55036	0.32454	0.172265	0.385184	0.824718	0.477773	0	0.411185	0.360854	0.259909
RASSF5	2.3409	8.12006	13.2808	7.5902	5.43271	5.42761	2.98467	12.8879	3.95743	16.7883	1.96471	6.57058	6.48025	6.76038	2.26863	6.07931	0.985956	7.43953	6.09577	6.14456	4.75559	5.25546	3.23855	6.28221	2.65755	3.50441	2.72602	6.11905
DYRK3	2.22109	0.981072	3.17272	2.03291	2.69828	1.57159	4.36313	2.28383	4.39075	1.04232	17.0969	1.27238	8.01019	2.20903	2.64606	1.38525	8.63688	0.751506	5.74945	1.07563	1.39145	1.34101	8.08616	1.0012	5.89222	1.34989	3.93709	1.67538
MAPKAPK2	30.8681	11.9745	36.8107	17.9369	33.0504	22.7259	25.925	33.592	41.8555	20.9778	23.8833	22.1868	39.7404	24.5356	38.0377	15.0195	38.123	18.6248	47.3983	18.6436	22.9126	17.1608	40.6552	22.002	24.8472	14.8078	34.3748	20.7228
IL19	2.67337	0.00111032	0.220021	0	3.82075	2.34321	0.454882	0.209967	0.318953	0.181709	0.295557	0.111829	3.09897	0.0430167	0.978031	0.308046	0.136785	0.00187832	0.0275117	0.0441294	0.0337393	1.63115	0.103904	0.0329351	2.67989	0.43032	1.12893	6.55081
IL20	0.283587	0.00978006	0.476966	0	0.468445	0.0223175	1.46399	0.124246	0.0377672	0.581115	5.16044	0.0132265	14.024	0.817142	0.188111	0	1.10735	0.0511226	0.390107	0.394511	0.0793942	0.119518	0.0868963	0	2.91891	0.0295723	0.864805	2.09443
IL24	7.68475	0.098437	37.5025	0.0364547	5.59708	0.161795	62.4529	0.0771002	2.37266	2.07049	261.749	0.308224	222.877	5.54754	2.78172	0.25157	113.128	1.69032	3.36191	0.0178468	8.93888	0.18234	10.9147	2.14532	22.2467	0.211182	29.509	0.205497
RP11-564A8.8	0	0	0	0	0.0750772	0	0.13095	0	0.0952404	0	0.320259	0	0	0.0969562	0	0	0	0	0	0	0.587871	0	0.0723419	0.0912648	0.196359	0.133881	0.041038	0
RP11-564A8.4	0	0	0	0	0.409518	0	0.267491	0	0.128641	0	0.217837	0	0.219745	0.131823	0	0.0584247	0	0	0.0800859	0	0.13387	0.298206	0.0491059	0.183416	0	0	0.112217	0
PFKFB2	9.12206	21.3091	8.81329	12.2956	4.10242	6.85982	6.19002	18.2633	2.28248	93.3409	5.75117	25.2885	3.24589	11.2799	7.98108	3.6528	3.49556	18.3473	12.5398	14.6	3.27168	4.47467	1.94695	8.85666	14.8427	10.7389	6.43219	14.4722
C4BPB	0.0224976	0.0759416	0	0.0118264	0.0397596	0.132021	0.081783	0	0	0	0	0	0	0.00271498	0.0171704	0.291198	0	0	0.0917182	0	0.134002	0.188326	0.117969	0.11365	0	0.00187556	0.103253	0.00839471
C4BPA	0.000528163	0.00894955	0.184973	0.0103495	0.0905711	0.0173294	0.0214171	0	0.0748172	0	0.0834576	0	0.0480555	0.00073603	0.0151088	0.143081	0.0139773	0.00302767	0	0.0278676	0.162856	0.00332177	0.0330141	0.000662467	0.110586	0.00101694	0.0061393	0.00344669
C4BPAP1,RP11-164O23.7	0	0.137625	0	0.0188315	0.0236016	0.0487049	0	0.00206375	0.00157404	0	0.0379127	0	0	0	0.00345003	0.0173728	0.000787418	0.0133192	0.0460985	0.0126526	0.039866	0.00997136	0.0144494	0.0311835	0.0100651	0.0257918	0.00140807	0.00336722
C4BPAP2	0	0	0	0.0680169	0.0514566	0.0293009	0.179	0.12513	0.0320034	0.164446	0	0.0521925	0	0	0.278883	0.0295631	0	0.00945118	0.160153	0	0.0674244	0	0	0	0.202419	0.0912373	0.198073	0.0339695
RP11-6J21.2	0.0025045	0.111442	0.00633464	0.0147564	0.00317728	0.00724781	0.00643802	0.00171059	0.00979179	0.00338709	0.0014947	0.00322468	0.00683539	0.00814018	0.0107238	0.0341751	0.0022822	0.00348855	0.00329438	0.00798865	0.0278026	0.0102039	0.00654023	0.00975251	0.004172	0.0117097	0.00437758	0.0236191
CD55	37.6344	22.0158	150.146	130.13	65.2185	78.2991	33.9869	134.298	21.5634	78.6999	35.7337	48.7512	49.088	26.9089	55.3358	14.7538	30.7391	52.1901	32.4477	37.0938	36.4966	68.6109	13.9953	17.8299	28.6464	28.4162	44.6141	55.3677
CR2	0.00577149	0.0295277	0.773344	0.0183321	6.10753	0.00719891	0.499741	0.00191459	5.19896	0.218855	0.0122647	0	0.513833	0.236124	0.143695	0.435297	0.0339578	0.0166458	0.117451	0.0157884	2.3694	0.0460063	0.0657941	14.5967	0.0430824	0.0374703	0.0838676	0.00840341
CR1	0.125404	0.0564966	9.73214	0.0814337	2.42557	0.222539	3.45488	0.186045	6.12136	0.202912	2.06503	0.0437602	3.10426	0.468204	0.278888	0.873389	0.454268	0.085428	0.0806516	0.110611	8.65216	0.901707	0.29556	2.58958	0.279029	0.0869743	0.314504	0.0614137
CR1L	0.0865916	0.00350667	0.0101831	0.000930755	0.475111	0.0382766	0.257697	0.197074	0.271254	0.00480583	0.0707017	0.0666331	0.1429	0.174431	0.00202861	0.0512739	0.000925971	0.0611539	0.0027265	0.0406072	1.01564	0.229812	0.492151	0.351491	0.0440658	0.250477	0.011172	0.000666998
CD46	44.7856	71.6106	59.6144	28.8891	52.0634	90.2199	29.4673	81.594	23.3659	101.977	39.3823	35.8501	31.2697	24.8136	39.8048	83.5661	41.1716	25.9378	81.5813	26.7901	31.045	74.6237	47.6819	58.5084	37.9927	35.1494	42.6712	21.7395
RP11-459K23.2	0	0	0	0.0099933	0.00537311	0.0713146	0.0186692	0	0	0	0	0	0.0231137	0.0137585	0.170433	0.0490924	0	0	0	0	0.0846272	0	0.0102218	0	0.0141069	0	0.0767659	0
RP5-1051D14.1	0.00795851	0	0	0.0480801	0.0506984	0	0.0150203	0	0	0	0.0122097	0	0	0.0110719	0.0116839	0.179595	0	0.0701071	0	0	0.285475	0	0.00822742	0	0.0453822	0	0.0284544	0
RP11-385M4.2	0	0	0	0	0	0	0	0	0	0	0	0	0	0	0.154798	0	0	0	0	0	0	0	0	0	0	0	0	0
RP11-385M4.3	0	0	0.179108	0	0	0	0	0	0	0	0	0	0	0	0.0591193	0	0	0	0	0	0	0	0	0	0	0	0	0
RP11-372M18.1	0.0631667	0	0	0	0	0	0	0	0	0	0.0563853	0	0	0	0.0323732	0.0182373	0	0	0.012429	0	0	0.0153892	0.00759854	0	0.04192	0	0.0378934	0.00530766
RP11-372M18.2	0.334381	0.195949	0.0483707	0.134822	0.0235929	0.0450535	0.278692	0.0825933	0	0.0251447	0.405207	0.103783	0.172977	0.0964956	0.289911	0.0987849	0.0700386	0.103474	0.0917426	0.0590204	0.0103215	0.045379	0.254422	0.0453758	0.337175	0.0689277	0.140397	0.0816092
MIR205HG	98.7857	94.0117	57.6271	143.105	48.478	85.1591	59.5807	109.635	0.269191	64.5301	154.409	105.07	68.3191	80.1798	87.178	46.4816	32.1429	128.183	213.984	90.8262	5.12452	60.8428	136.416	44.8979	143.071	70.9961	85.062	108.419
CAMK1G	0.105815	0.0375549	11.6482	0.0211082	0.251234	0.0295822	1.01752	0.0329942	0.362113	0.00880114	1.07109	0.0828528	1.02504	0.0490267	0.36309	0.1262	0.116886	0.0678619	0.216265	0.0198751	0.362018	0.0982974	0.333693	0.141845	0.292141	0.0269801	0.090887	0.140945
G0S2	6.75638	5.18589	5181.57	1.1655	35.0962	23.5047	266.865	1.8644	62.6308	30.5485	112.961	2.9706	1099.14	3.71782	76.6737	5.0315	39.3514	3.40403	13.9119	0.462175	485.906	19.1877	26.4079	6.35702	27.0023	0.524211	27.8446	1.97249
HSD11B1	0.864123	0.251446	1.91751	0.0394786	1.2198	0.871348	4.00367	0.162358	15.8157	0.35517	2.07222	0.20452	3.23288	1.97116	0.562365	0.29997	1.20598	0.0541734	0.477553	1.83034	13.8417	1.16713	1.23501	0.0968084	1.78348	0.0976526	0.680127	0.0291398
ADORA2BP	0.0315428	0	1.12064	0.0634988	0	0	0.354677	0.0551397	0.211969	0	0.192416	0	0.145942	0	0.599077	0.0387815	0.0421107	0	0.10608	0.0843057	0	0	0.259872	0	0.53429	0.0301447	0.0186527	0.0224604
TRAF3IP3	3.13776	2.12219	15.5328	2.82968	19.6363	2.22972	9.55922	3.28864	13.7933	3.83397	3.3037	2.85111	10.7794	7.26066	3.04675	3.63982	1.86356	1.33817	5.57986	3.09337	26.3136	2.61585	12.7711	12.216	9.26305	4.35374	2.80207	3.12248
DIEXF	4.0742	1.87715	3.75684	2.78873	3.0974	2.41327	2.04897	2.39973	2.4636	1.45982	3.21432	2.29896	1.28913	2.12636	3.29795	1.83759	3.19259	3.11851	12.1457	2.84186	1.92825	3.53977	3.5336	2.60793	2.71655	1.92881	3.81189	3.38124
SYT14	0.110604	0.00103095	0.0681654	0.0469878	0.234912	0.0494539	0.0213248	0.00312115	0.00630634	0.321063	0.0593642	0.0432138	0.0358177	0.0181963	0.443247	0.011661	2.89565	0.188563	4.0119	0.0208987	0.000290017	0.0502161	4.83055	0.0763642	0.0220308	0.0147784	1.46631	0.0277045
SERTAD4	8.96617	6.46752	4.69037	6.19843	1.87425	10.1247	1.05655	8.54021	0.0849776	2.56254	3.10826	3.78799	0.318599	7.4405	1.80135	3.10664	0.646022	7.23669	18.7455	6.82933	0.0382851	7.39171	1.89948	4.05217	3.9415	4.13793	4.19479	11.2496
RP4-667H12.4	0.092583	0.0520076	0	0	0	0	0	0	0	0	0	0.0674277	0	0	0.0901862	0	0	0	1.34945	0	0	0.12871	0	0	0	0	0.109532	0
HHAT	1.73635	2.26188	1.07582	2.58126	1.43537	2.47784	0.72071	1.9908	1.09587	1.62513	0.967205	2.52765	0.636801	1.73157	2.93578	1.46212	1.46598	1.6125	4.83019	1.94354	1.32311	1.78705	2.01121	1.38099	0.528538	1.35995	3.20805	1.93817
RP11-543B16.1	0.107576	0	0	0	0	0	0	0	0	0	0	0.214926	0	0	0.145514	0.121066	0	0	0	0.274137	0	0	0	0	0	0	0.057831	0
RP11-543B16.2	0	0	0	0	0	0	0	0	0	0	0	0	0	0	0	0	0	0	0.0490264	0.0780032	0	0	0	0	0	0	0	0
RCOR3	5.75943	4.709	7.47909	9.8467	4.97576	5.9121	3.40524	6.54295	5.11758	8.78401	5.11116	5.53932	5.31697	5.15897	6.87873	6.82214	4.85277	7.05138	16.4998	7.81282	5.80881	6.12715	7.55101	6.02232	7.53873	5.91314	7.58629	8.38318
TRAF5	1.81673	1.26139	2.38963	1.26267	6.58494	2.83927	4.17889	1.05563	10.4954	1.51622	3.11496	0.889424	4.63199	3.01788	1.83914	2.03963	5.69001	1.00702	11.2236	1.25595	7.46021	2.18632	5.9821	4.59195	3.88971	2.08492	2.49439	0.977568
LINC00467,SNX25P1	8.06304	3.96318	4.8771	3.31532	3.66144	3.54683	11.4005	6.22214	5.48917	2.72251	7.95877	5.03694	4.73789	3.959	9.17016	4.04007	3.97565	5.09159	4.80632	2.08724	5.74015	3.79933	7.39102	2.65194	4.25675	5.47253	8.84241	3.19834
RP11-318L16.6	0.428548	0.698032	0	0.209451	0.651677	0.244803	0.381056	0	1.16242	0	0	0	0	0.28471	0	0	0.277673	0	0.345542	0	0	0	0.859959	0.294035	0	0.393364	0.350839	0.277067
ARPC3P2	0	0	0	0	0	0	0.107641	0	0.233791	0	0.1754	0	0	0	0	0	0	0	0	0	0.322749	0	0.237451	0.148678	0	0	0.0676163	0.0406007
RP11-359E8.3	0	0	0	0	0.045947	0	0	0	0	0	0	0	0	0	0	0	0	0	0	0	0	0	0	0	0	0	0	0
RP11-354K1.1	0	0.0694703	0	0	0	0	0.0386823	0	0.00195123	0.0101287	0.0320437	0	0	0	0	0.131051	0	0	0.00246319	0	0	0.00304876	0	0	0.00831687	0	0	0
RP11-122M14.1	0.00453121	0	0	0	0.00164439	0.00187542	0	0	0	0	0.00464203	0	0.00707495	0.00210437	0.0550257	0	0	0	0.00511568	0	0	0.00316591	0.013243	0.00189523	0	0.00290749	0.00181226	0
Y_RNA	0	0	0	0	0	0	0	0	0	0	0	0	0	0	0	0	0	0	0	0	0	0	0	0	0	0	0	0
RP11-552D8.1	0.0298448	0.029266	0.0695745	0.0254281	0.0342018	0.0214519	0.0564322	0.030388	0.0400375	0.0437518	0.113447	0.00347112	0.103006	0.0328269	0.0253986	0.0234374	0.119108	0.0360074	0.0744784	0.0171251	0.0134711	0	0.0308842	0.0024637	0.0179627	0.013602	0.0235573	0.0182121
RP11-565J7.1	0.192079	0	0	0	0	0	0.176599	0.33149	0.129596	0	0.144139	0.20471	0	0	0	0.115307	0.0633982	0	0.159091	0	0.263331	0.198038	0.391574	0.250657	0	0	0.220426	0.197793
SNORA26	0	0	0	0	0	0	0	0	0	0	0	0	0	0	0	0	0	0	0	0	29.5835	0	0	0	0	0	6.55464	0
DTL	15.901	2.79306	6.92989	2.32416	6.95175	1.91154	4.12244	3.77233	9.57617	1.72581	6.60867	3.27716	2.79868	2.37034	3.45675	1.54717	10.4209	2.2971	20.2919	2.01308	2.25049	3.03791	8.29352	3.06711	2.64274	3.02002	5.06441	3.60077
RP11-15I11.2	0.00195669	0	0.00866632	0.000989955	0.00532671	0	0.00185034	0.00172083	0.00918698	0	0.0285686	0.0043249	0.00916744	0.00408975	0	0.00365036	0.00328288	0.00420572	0	0.00533518	0.0111901	0	0.0743969	0.0024547	0.00279767	0.00282529	0.00352251	0.003546
PPP2R5A	30.4017	35.4811	16.7819	31.9491	15.6632	27.4634	11.3995	39.4152	14.4487	48.4662	9.23074	40.3398	11.5428	20.0725	12.8634	13.8995	10.2116	24.2227	30.0009	26.5428	7.69735	34.6074	7.91224	16.4206	14.1436	36.2006	18.2043	21.6304
NENF	37.6028	31.7356	24.0086	35.4003	53.7596	66.1945	72.1301	35.9821	27.4027	26.8604	63.9473	35.4815	39.6643	28.4078	60.3033	29.4642	46.4639	40.8305	70.2393	33.9267	26.2467	30.4352	95.6018	24.6448	22.8425	27.57	31.4181	30.4826
RP11-61J19.3	0.126257	0	0.0371681	0	0.00228337	0.00260407	0	0	0	0	0.00322312	0	0	0	0.00308346	0	0	0	0.0106561	0	0	0	0.38981	0	0	0	0.00125814	0
RP11-61J19.4	0.333092	0.0834386	3.82862	0.074752	0.3746	0.30495	0.534817	0.194845	0.16561	0.427709	0.510452	0.217184	0.80542	0.0857285	0.217142	0.122222	0.264408	0.105736	0.937738	0.100163	0.491343	0.232286	0.344102	0.155483	0.386203	0.165809	0.382855	0.239851
ATF3	15.525	3.94436	87.3838	34.9603	12.3527	2.67684	5.7125	7.44561	4.66103	12.6506	9.15911	3.17774	12.8298	2.58832	5.50548	0.4929	29.4252	3.64744	16.9829	6.44247	9.01393	5.63801	5.89305	5.6311	11.4559	4.30124	20.4292	67.4492
FAM71A	0.0197478	0.0167027	0.175064	0	0.0107173	0	0.0558737	0.0520083	0	0	0.0151408	0	0.138275	0	0	0.0122391	0	0	0.0333764	0	0.0562414	0	0	0.0248636	0	0.00948466	0.0176992	0.0142404
RP11-338C15.2	0	0.241284	0	0	0	0	0	0	0	0	0	0	0.328254	0	0	0.0873437	0	0	0.120126	0	0	0	0	0	0	0	0	0
RNU6-423P	0	0	0	0	0	0	0	0	0	0	0	0	0	0	0	0	0	0	0	0	0	0	0	0	0	0	0	0
TATDN3	4.84864	5.98934	7.30222	5.30722	6.69571	5.51048	5.47923	4.69881	7.2229	4.23334	5.57869	6.2412	5.70845	4.195	5.18804	4.5782	4.76326	4.2325	10.039	4.73282	6.81731	4.5713	6.81402	3.87825	3.30707	3.62623	5.12738	4.95377
[truncated: 46,037 more rows]
