# Supplementary material for: Whole Genome DNA Methylation and Gene Expression Profiling of Oropharyngeal Cancer Patients in North-Eastern India: Identification of Epigenetically Altered Gene Expression Reveals Potential Biomarkers
Source: Front Genet. 2020 Oct 8;11:986. doi: 10.3389/fgene.2020.00986 (PMC7578381; doi:10.3389/fgene.2020.00986)
Supplement: Supplementary file 5 [file Table_4.xls]

## Sheet: Underexpressed genes
Threshold for significantly underexpressed genes (1270 genes)
Gene	Locus	FPKM_Normal	FPKM_Tumour	log2(fold_change)	test_stat	p_value	q_value
FSHR	chr2:49189295-49381676	1.00722	0.000320647	-11.6171	-0.0255829	5e-05	0.000714747
BPIFB2	chr20:31595405-31611515	108.079	0.0971826	-10.1191	-1.80763	5e-05	0.000714747
KRT76	chr12:53161938-53171129	1426.47	1.80093	-9.62949	-0.986403	5e-05	0.000714747
KRT3	chr12:53183468-53189901	108.079	0.149795	-9.49488	-3.47044	5e-05	0.000714747
FLG2	chr1:152140600-152339163	67.1008	0.115531	-9.1819	-0.318428	5e-05	0.000714747
LOR	chr1:153232175-153234598	103.968	0.187958	-9.11152	-2.87659	5e-05	0.000714747
SCGB1D2	chr11:61976139-62028021	2.48195	0.00517552	-8.90555	-0.389201	0.00625	0.0367498
MUC7	chr4:71296208-71348714	5.14178	0.0131882	-8.60688	-0.42959	0.00015	0.00184058
HRNR	chr1:152140600-152339163	56.3367	0.149228	-8.56041	-0.447676	5e-05	0.000714747
STATH	chr4:70861646-70868287	188.653	0.520845	-8.50066	-2.14339	5e-05	0.000714747
MUC5B	chr11:1244295-1283406	66.1571	0.188016	-8.4589	-0.547654	5e-05	0.000714747
AC091948.1,SPINK9	chr5:147647742-147763346	50.4991	0.184712	-8.09484	-0.515299	5e-05	0.000714747
LCE1B	chr1:152784446-152785585	17.52	0.0704437	-7.95831	-2.54134	0.00135	0.0111202
KRTAP3-2	chr17:39155446-39156138	19.3541	0.0799497	-7.91933	-2.086	0.0001	0.0013102
FLG	chr1:152140600-152339163	279.594	1.48051	-7.5611	-0.679755	5e-05	0.000714747
GYS2	chr12:21679240-21757781	6.54047	0.0357157	-7.51669	-1.3564	5e-05	0.000714747
DCT	chr13:95089557-95131936	7.6467	0.0422485	-7.49979	-1.99298	5e-05	0.000714747
BPIFB1	chr20:31861285-31897684	16.2687	0.0925811	-7.45717	-1.82776	0.0002	0.00232225
LCE1E	chr1:152758689-152760902	11.8289	0.0693478	-7.41425	-1.91086	5e-05	0.000714747
PIP	chr7:142829169-142836839	6.23795	0.0371633	-7.39105	-1.4631	5e-05	0.000714747
PIGR	chr1:207101862-207119811	54.6404	0.378009	-7.1754	-1.24018	5e-05	0.000714747
TYR	chr11:88910619-89028927	2.24671	0.0178671	-6.97436	-0.677054	5e-05	0.000714747
CRISP3	chr6:49695096-49712150	146.435	1.18127	-6.95378	-2.17406	5e-05	0.000714747
KRT2	chr12:53038341-53045948	243.874	1.96858	-6.95283	-1.25446	5e-05	0.000714747
TFF3	chr21:43731776-43735761	190.125	1.54632	-6.94197	-1.38699	5e-05	0.000714747
KRT1	chr12:53068519-53074191	2690.78	24.701	-6.76731	-0.844144	5e-05	0.000714747
SCGB3A1	chr5:180017102-180018540	17.4402	0.196358	-6.47279	-1.91659	5e-05	0.000714747
ADH1B	chr4:100226120-100242558	8.52174	0.0976303	-6.44768	-1.34831	5e-05	0.000714747
CTC-360G5.1	chr19:39399619-39402798	7.48248	0.0901581	-6.37492	-1.7926	5e-05	0.000714747
AQP5	chr12:50344523-50359464	63.4566	0.774589	-6.3562	-1.79228	5e-05	0.000714747
SCGB2A1	chr11:61976139-62028021	5.1331	0.0670996	-6.25738	-1.28846	0.00535	0.0328237
HCG22	chr6:31021226-31027667	27.8021	0.386208	-6.16968	-1.86323	5e-05	0.000714747
LCE2B,LCE2C	chr1:152647770-152659877	125.33	1.80044	-6.12123	-2.11124	5e-05	0.000714747
LCE1C	chr1:152777310-152779107	53.1441	0.779787	-6.09068	-1.90578	5e-05	0.000714747
SERPINA12	chr14:94953610-94984181	8.3117	0.123843	-6.06856	-1.14107	5e-05	0.000714747
AC005532.5	chr7:7294784-7317410	20.1482	0.311901	-6.01342	-1.23494	5e-05	0.000714747
ARG1	chr6:131894283-131949369	27.128	0.42149	-6.00814	-0.66152	5e-05	0.000714747
SFTA2	chr6:30899129-30899952	18.9011	0.294363	-6.00473	-1.98631	5e-05	0.000714747
MUC21	chr6:30951494-30957680	329.439	5.35146	-5.94393	-1.88998	5e-05	0.000714747
KRT10	chr17:38974368-38992522	548.513	9.08158	-5.91644	-0.784974	5e-05	0.000714747
LCE3C	chr1:152573137-152573562	63.7296	1.06499	-5.90305	-2.05225	0.0088	0.0478388
TYRP1	chr9:12685438-12822130	16.0158	0.268382	-5.89907	-0.740978	5e-05	0.000714747
AZGP1	chr7:99564342-99573780	114.777	1.94551	-5.88254	-1.81822	5e-05	0.000714747
RIMS1	chr6:72596405-73112845	4.68101	0.0807928	-5.85645	-1.13741	5e-05	0.000714747
AGR3	chr7:16899028-16921611	7.43563	0.128578	-5.85374	-1.36726	5e-05	0.000714747
AP000889.3,ELMOD1	chr11:107461816-107537505	5.35323	0.0926778	-5.85204	-1.36924	5e-05	0.000714747
EDN3	chr20:57875481-57901047	0.605	0.0107156	-5.81915	-0.76657	5e-05	0.000714747
TSPAN8	chr12:71518864-71980090	13.6371	0.242632	-5.81262	-0.940195	5e-05	0.000714747
CRNN	chr1:152346429-152417932	4370.65	78.8816	-5.79201	-0.897966	5e-05	0.000714747
MYH2	chr17:10286448-10527203	10.8237	0.196148	-5.78611	-0.688954	5e-05	0.000714747
PRH1,PRR4,TAS2R10,TAS2R13,TAS2R14,TAS2R19,TAS2R20,TAS2R30,TAS2R31,TAS2R43,TAS2R46,TAS2R50	chr12:10977558-11324212	763.669	14.5337	-5.71547	-1.19361	5e-05	0.000714747
KRT4	chr12:53200332-53208335	6723.47	137.07	-5.61622	-0.310187	5e-05	0.000714747
SCGB1A1	chr11:62172574-62194196	2.98103	0.0614252	-5.60084	-0.793132	5e-05	0.000714747
MIR135A2,RMST	chr12:97825430-97958813	1.02603	0.0225783	-5.50599	-0.222011	5e-05	0.000714747
STAC2	chr17:37366788-37382125	1.55189	0.0341506	-5.50597	-1.20167	5e-05	0.000714747
RPTN	chr1:152126070-152131704	269.788	6.04379	-5.48023	-1.66236	0.0019	0.0144638
ZG16B	chr16:2880169-2888967	118.371	2.79683	-5.40338	-1.55329	5e-05	0.000714747
PHBP11	chr1:224044280-224045089	2.86391	0.0681752	-5.39259	-1.20151	5e-05	0.000714747
SPDEF	chr6:34505578-34524110	3.40869	0.0813792	-5.38841	-1.25386	5e-05	0.000714747
DMBT1	chr10:124320180-124403252	1.89257	0.045271	-5.38561	-1.36559	5e-05	0.000714747
LCE2A	chr1:152670839-152671918	39.3237	0.965073	-5.34862	-1.71253	0.00155	0.0123576
FRMPD1	chr9:37510888-38069210	2.5311	0.0632454	-5.32266	-0.18594	0.00015	0.00184058
HS3ST6	chr16:1961463-1968441	13.4122	0.339421	-5.30433	-1.81916	5e-05	0.000714747
IL37	chr2:113670547-113676459	3.88118	0.0993157	-5.28833	-1.25846	5e-05	0.000714747
CIDEA	chr18:12254317-12277594	5.54287	0.143939	-5.2671	-1.15341	5e-05	0.000714747
LAMB4	chr7:107663992-107770801	7.02595	0.186442	-5.23589	-1.33033	5e-05	0.000714747
NXPE2	chr11:114549107-114579362	0.920493	0.0260398	-5.14362	-1.21563	5e-05	0.000714747
LCE2D	chr1:152635871-152637135	24.0644	0.684192	-5.13635	-1.56657	0.0007	0.00654366
CYP3A4	chr7:99354603-99381888	1.51292	0.0451702	-5.06582	-0.92274	5e-05	0.000714747
CIDEC	chr3:9908397-9921938	0.912145	0.0272544	-5.0647	-0.6409	0.005	0.0310707
PADI1	chr1:17531620-17572500	54.0422	1.6245	-5.05602	-1.5297	5e-05	0.000714747
TMPRSS11B,TMPRSS11BNL	chr4:69048009-69111438	404.05	12.3084	-5.03682	-1.45918	5e-05	0.000714747
MAL	chr2:95690937-95719737	1937.37	60.5057	-5.00088	-1.35024	5e-05	0.000714747
TF	chr3:133380841-133497850	15.0662	0.476733	-4.98199	-1.36653	5e-05	0.000714747
LRRC26,TMEM210	chr9:140063209-140066861	3.04912	0.0992976	-4.94049	-1.09946	5e-05	0.000714747
SYNPO2L	chr10:75404638-75490272	4.89389	0.159847	-4.93622	-0.74278	5e-05	0.000714747
KPRP	chr1:152730505-152734529	62.7707	2.10934	-4.89523	-1.92591	5e-05	0.000714747
ANKRD20A11P	chr21:15281894-15352758	10.6624	0.359992	-4.88842	-0.958023	5e-05	0.000714747
KRT78	chr12:53231587-53242876	1017.6	34.4147	-4.88601	-1.40444	5e-05	0.000714747
AC034220.3,MIR3936	chr5:131520568-131731306	17.7286	0.60259	-4.87876	-0.301463	5e-05	0.000714747
AC103563.9	chr2:95690937-95719737	2.26484	0.0776521	-4.86624	-0.080263	0.00145	0.011718
CALN1	chr7:71244475-71912136	2.38743	0.082167	-4.86075	-0.636022	5e-05	0.000714747
ENTPD8	chr9:140317801-140336268	1.16569	0.0405266	-4.84618	-0.543109	0.0001	0.0013102
DSC1	chr18:28645939-28742819	52.738	1.89972	-4.79499	-0.430223	0.00025	0.00279674
PPP1R3C	chr10:93388198-93392811	65.327	2.36188	-4.78967	-1.65325	0.0004	0.0041724
KRTAP9-4	chr17:39405938-39406904	4.55859	0.173552	-4.71515	-1.10799	5e-05	0.000714747
SPINK7	chr5:147647742-147763346	1095.56	41.864	-4.70981	-2.19143	0.00015	0.00184058
CLCA4	chr1:87012760-87158886	112.155	4.44021	-4.65872	-1.5266	5e-05	0.000714747
HMGCS2	chr1:120290618-120311528	3.26688	0.132111	-4.6281	-0.86819	0.0013	0.0107858
FMO2	chr1:171154346-171196927	52.3421	2.15148	-4.60457	-1.01746	5e-05	0.000714747
AGR2	chr7:16831434-16873057	270.454	11.182	-4.59614	-0.807989	5e-05	0.000714747
CA3	chr8:86239836-86393722	4.7839	0.198311	-4.59235	-0.393917	0.0011	0.00942879
SPINK5	chr5:147405245-147516852	958.811	40.8751	-4.55195	-1.3344	5e-05	0.000714747
Y_RNA	chr2:113337060-113337161	1504.32	64.1676	-4.55112	-553.294	0.0092	0.0494426
REG4	chr1:120336640-120354283	0.44199	0.0189608	-4.54292	-0.536899	0.00355	0.0235926
KRTAP9-8	chr17:39394296-39395256	3.70075	0.159997	-4.5317	-1.00662	5e-05	0.000714747
NXPE4	chr11:114441312-114466484	0.537207	0.0232822	-4.52818	-0.834609	5e-05	0.000714747
TCEAL2	chrX:101380659-101382683	0.720138	0.031568	-4.51174	-0.878822	0.0009	0.00805658
PLA2G4D	chr15:42359206-42386752	26.0721	1.14479	-4.50935	-1.65683	0.00015	0.00184058
GJB1	chrX:70435043-70445366	0.480854	0.0211569	-4.5064	-0.593631	0.00125	0.0104417
PSAPL1	chr4:7194264-7744554	4.13106	0.187613	-4.46068	-0.742594	0.0053	0.0325604
ACTBP11	chr1:224051427-224052553	2.44176	0.112838	-4.4356	-1.22295	0.0005	0.00501611
TGM7	chr15:43568477-43594970	3.56306	0.16803	-4.40632	-0.961574	5e-05	0.000714747
ARSF	chrX:2959511-3030767	2.98944	0.143217	-4.3836	-1.1355	0.0033	0.0222859
CWH43	chr4:48988263-49064098	27.5588	1.32597	-4.37739	-1.7097	5e-05	0.000714747
HTR3B	chr11:113775398-113817287	1.28945	0.0625011	-4.36673	-0.869998	0.0055	0.0334867
FAIM2	chr12:50260678-50298000	2.77883	0.134699	-4.36667	-1.00876	5e-05	0.000714747
C2orf40	chr2:106679701-106694615	1.05454	0.0519902	-4.34223	-0.758197	5e-05	0.000714747
MYH7	chr14:23881946-23904927	6.82918	0.337283	-4.33968	-0.963969	0.0001	0.0013102
KRT40	chr17:39133967-39143387	1.02223	0.0509668	-4.32602	-1.06769	0.0018	0.0138402
BPIFC	chr22:32809833-32860471	13.1278	0.664594	-4.30401	-1.16778	5e-05	0.000714747
LDLRAD1	chr1:54474411-54483856	0.921069	0.0471628	-4.28759	-0.747448	0.0056	0.033983
LIPM	chr10:90562486-90580303	8.07072	0.415029	-4.28141	-1.53737	5e-05	0.000714747
ENDOU	chr12:48099867-48231681	90.4546	4.6586	-4.27923	-1.30201	5e-05	0.000714747
PCP4	chr21:41239242-41301322	0.525145	0.0274546	-4.2576	-0.405793	0.0079	0.0440678
SLC24A5	chr15:48413168-48470714	0.895966	0.0468565	-4.25712	-0.351688	5e-05	0.000714747
PDE6A	chr5:149237518-149324356	0.411328	0.0215717	-4.25308	-0.184901	5e-05	0.000714747
FAM178B	chr2:97541619-97684341	2.04488	0.107638	-4.24775	-0.49945	5e-05	0.000714747
SCNN1B	chr16:23289551-23392620	29.4948	1.56881	-4.23271	-1.46105	5e-05	0.000714747
ACER1	chr19:6306152-6333640	8.87419	0.481408	-4.20428	-1.37684	5e-05	0.000714747
CYP2F1	chr19:41620336-41634271	2.2185	0.12604	-4.13763	-0.973833	5e-05	0.000714747
CYP4F29P	chr21:15215453-15220685	6.43151	0.365628	-4.13671	-1.25194	5e-05	0.000714747
CRCT1	chr1:152486977-152488486	837.391	48.1931	-4.119	-1.36902	0.00255	0.0182402
VIT	chr2:36923832-37041935	3.60746	0.208234	-4.1147	-1.26721	5e-05	0.000714747
SH3GL3	chr15:84115979-84287495	13.322	0.769572	-4.11361	-1.25632	5e-05	0.000714747
CLDN17	chr21:31538240-31538971	56.4599	3.26961	-4.11003	-1.76934	0.0009	0.00805658
P2RY4	chrX:69478015-69479654	0.577119	0.0335128	-4.10609	-0.991467	0.00025	0.00279674
SNX18P13	chr21:15278280-15278809	4.93492	0.289659	-4.0906	-1.27935	0.00315	0.0215102
MLANA	chr9:5881595-6007904	5.50038	0.324	-4.08547	-0.36182	5e-05	0.000714747
AADACL2	chr3:151451703-151645963	7.52468	0.445746	-4.07733	-0.654	0.00095	0.00840181
RBM20	chr10:112404154-112599227	3.59768	0.215978	-4.05811	-0.730511	5e-05	0.000714747
MYL3	chr3:46899361-46945287	2.90946	0.174684	-4.05793	-0.710617	5e-05	0.000714747
C9orf152	chr9:112952327-112970469	1.03466	0.0628353	-4.04143	-0.91739	0.0008	0.00734026
ALOX12	chr17:6757179-6922978	52.8953	3.26551	-4.01776	-0.849793	5e-05	0.000714747
RERGL	chr12:18233802-18801348	0.590609	0.0365517	-4.01419	-0.173322	0.00275	0.0192878
BBOX1	chr11:27062271-27241660	11.5713	0.722377	-4.00165	-0.555643	5e-05	0.000714747
SLC27A6	chr5:127593600-128369335	2.63597	0.164682	-4.00058	-0.181919	5e-05	0.000714747
UPK1A	chr19:36157714-36169367	1.55993	0.09913	-3.97602	-0.946422	0.00015	0.00184058
A2ML1	chr12:8834195-9039597	590.208	37.5284	-3.97517	-0.808411	5e-05	0.000714747
AC019349.5	chr17:39657232-39661957	5890.04	375.246	-3.97237	-0.0625839	0.0002	0.00232225
KLHDC7A	chr1:18807423-18812478	0.680736	0.0438745	-3.95564	-1.04625	0.00325	0.0219725
RAET1E	chr6:150139933-150244257	17.4789	1.14311	-3.93457	-0.568136	5e-05	0.000714747
CHL1	chr3:237440-451090	19.4861	1.28403	-3.92369	-0.85014	5e-05	0.000714747
KCTD4	chr13:45694649-45858237	5.00861	0.330489	-3.92173	-0.595791	0.0021	0.0156872
CASQ1	chr1:160160284-160171676	2.40558	0.160365	-3.90695	-0.904944	5e-05	0.000714747
PPL	chr16:4932507-5147809	483.474	32.6174	-3.88972	-0.864897	5e-05	0.000714747
CGNL1	chr15:57668164-57842925	10.1782	0.686954	-3.88912	-1.46927	5e-05	0.000714747
KLK14	chr19:51580751-51587502	40.4682	2.78268	-3.86224	-1.41031	0.00015	0.00184058
KRT9	chr17:39722095-39728310	3.33263	0.229413	-3.86064	-1.15752	5e-05	0.000714747
HAL	chr12:96366439-96390143	31.7107	2.18893	-3.85667	-0.92803	5e-05	0.000714747
EMP1	chr12:13349649-13369708	1655.09	114.784	-3.84992	-0.620257	5e-05	0.000714747
FMO9P	chr1:166572911-166600637	1.96856	0.136599	-3.84912	-1.07773	0.00025	0.00279674
HTR3A	chr11:113845602-113861035	12.5782	0.883154	-3.83212	-1.32043	5e-05	0.000714747
AZGP1P1	chr7:99578384-99585158	2.09158	0.148745	-3.81369	-0.798039	0.00185	0.01413
VSIG10L	chr19:51834789-51847371	24.6176	1.78089	-3.78902	-1.76732	0.0014	0.0113992
AC103563.8	chr2:95690937-95719737	1.11766	0.0811515	-3.78372	-0.0204188	0.0006	0.00579464
SMPD3	chr16:68344876-68482591	7.98855	0.590606	-3.75767	-0.675696	5e-05	0.000714747
SYT9	chr11:7260008-7533746	0.652317	0.0485329	-3.74854	-0.259156	0.0051	0.0315746
CTD-2616J11.16	chr19:51834789-51847371	23.8983	1.79293	-3.73652	-1.05443	0.00025	0.00279674
TMEM99	chr17:38974368-38992522	59.9382	4.51382	-3.73105	-0.248221	5e-05	0.000714747
ASPRV1	chr2:70187225-70316332	199.208	15.0065	-3.73062	-1.12021	5e-05	0.000714747
DLG2	chr11:83166054-85338966	9.24678	0.697092	-3.72953	-0.604005	5e-05	0.000714747
DSG1	chr18:28898051-29006951	242.149	18.4817	-3.71172	-0.715941	5e-05	0.000714747
YOD1	chr1:207217193-207254369	76.3599	5.83433	-3.71018	-1.06534	0.0019	0.0144638
KRT13	chr17:39657232-39661957	9107.84	696.042	-3.70986	-0.145279	0.00015	0.00184058
BARX2	chr11:129245834-129322171	33.2444	2.54066	-3.70984	-1.68157	0.00105	0.00910644
CYP4B1	chr1:47223509-47285085	16.7742	1.29565	-3.6945	-1.21726	5e-05	0.000714747
LPO	chr17:56282802-56345879	0.40579	0.0314155	-3.69118	-0.219731	0.0003	0.00327628
LCE3A	chr1:152595309-152595579	216.584	16.8265	-3.68612	-1.50686	0.00105	0.00910645
AC012313.1	chr19:58907456-58908407	17.1994	1.33723	-3.68504	-1.57796	0.00255	0.0182402
ANKRD31	chr5:74364099-74532703	2.02725	0.157848	-3.68291	-1.27875	5e-05	0.000714747
IL12A-AS1	chr3:159631188-159943086	0.6709	0.0522636	-3.68222	-0.349777	5e-05	0.000714747
C2orf54	chr2:241825464-241836306	114.225	8.92972	-3.67713	-1.32409	5e-05	0.000714747
CHP2	chr16:23765947-23770272	2.20014	0.17246	-3.67327	-0.91135	0.0008	0.00734026
CHRNA3	chr15:78857861-78913637	2.71433	0.21292	-3.67221	-0.823615	5e-05	0.000714747
BCMO1	chr16:81272052-81324747	2.3293	0.18281	-3.67148	-0.914045	5e-05	0.000714747
CTD-2619J13.13	chr19:58911587-58912046	39.0233	3.06305	-3.6713	-1.5559	0.0011	0.00942879
KRT32	chr17:39616062-39623681	1.00949	0.0795918	-3.66486	-1.03009	0.00015	0.00184058
SYT8	chr11:1848708-1858751	24.8018	1.96486	-3.65795	-1.3547	5e-05	0.000714747
LL0XNC01-131B10.2	chrX:100165700-100166478	2.46686	0.198031	-3.63888	-1.13299	0.0034	0.0228186
CTC-276P9.1	chr5:134363424-134736986	29.7301	2.39028	-3.63668	-0.218645	5e-05	0.000714747
PITX2	chr4:111538578-111563279	18.8014	1.51475	-3.6337	-1.54616	5e-05	0.000714747
SYT15	chr10:46897591-46971400	4.33457	0.353195	-3.61735	-0.893615	5e-05	0.000714747
TGM3	chr20:2276646-2321724	2226.44	181.504	-3.61667	-0.811004	5e-05	0.000714747
SH3BGRL2	chr6:80340999-80413372	39.1929	3.19528	-3.61658	-2.00852	5e-05	0.000714747
MAMDC2	chr9:72658496-72873782	4.89761	0.399412	-3.61613	-0.57228	5e-05	0.000714747
CCDC160	chrX:133371076-133380237	0.40884	0.0335954	-3.6052	-0.761525	0.0022	0.0162688
SCN7A	chr2:167260082-167350757	0.49993	0.0417286	-3.58262	-0.754552	5e-05	0.000714747
MAPT,STH	chr17:43921016-44105700	4.09854	0.347049	-3.5619	-0.995893	5e-05	0.000714747
FAM46B	chr1:27331510-27339327	90.8311	7.72713	-3.55518	-1.94945	5e-05	0.000714747
GBP6	chr1:89829616-89852020	424.711	36.8132	-3.52819	-1.53127	5e-05	0.000714747
SCEL	chr13:78109808-78219398	428.329	37.3117	-3.52102	-1.26724	5e-05	0.000714747
ATP6V0A4	chr7:138391039-138666064	16.6552	1.45224	-3.51962	-1.15251	5e-05	0.000714747
DYNAP	chr18:52254987-52266724	12.984	1.15267	-3.49369	-1.10838	0.0004	0.0041724
CYP4F22	chr19:15619303-15663128	21.869	1.94554	-3.49064	-1.47986	0.00045	0.00459992
PI16	chr6:36922208-36932613	2.01613	0.180906	-3.47827	-0.858776	5e-05	0.000714747
GRPEL2	chr5:148724992-148737205	53.461	4.85342	-3.46141	-0.457011	5e-05	0.000714747
ECM1	chr1:150480537-150486265	389.622	35.6336	-3.45077	-1.49622	5e-05	0.000714747
SLC38A3	chr3:50242678-50258411	1.09828	0.100499	-3.45	-0.760989	5e-05	0.000714747
CTC-210G5.1	chr5:121646991-121814782	0.890183	0.0814848	-3.4495	-0.315293	5e-05	0.000714747
PTK6	chr20:62159777-62168723	64.2417	5.88477	-3.44845	-1.83091	0.00015	0.00184058
KRT33B	chr17:39519745-39526052	1.94615	0.182139	-3.41751	-1.00923	0.00305	0.0209519
MYL2	chr12:111348622-111358526	12.0224	1.13218	-3.40855	-0.852012	0.00415	0.0267949
NMU	chr4:56461395-56502865	61.9953	5.8542	-3.40461	-1.69883	5e-05	0.000714747
HOPX	chr4:57514154-57548065	1077.16	101.716	-3.40461	-1.55619	5e-05	0.000714747
SLC4A4	chr4:72053002-72437804	0.847859	0.0802501	-3.40125	-0.830413	5e-05	0.000714747
C9orf169	chr9:140119086-140120763	391.23	37.0764	-3.39944	-1.77889	5e-05	0.000714747
SNX31	chr8:101585115-101675643	7.27705	0.692139	-3.39422	-0.9298	5e-05	0.000714747
AC008074.4	chr2:64713486-64728038	5.09225	0.485515	-3.39072	-0.752204	0.0013	0.0107858
PIK3C2G	chr12:18233802-18801348	5.77532	0.552256	-3.38649	-0.714682	5e-05	0.000714747
FABP12	chr8:82351670-82445510	0.833458	0.0797609	-3.38536	-0.2969	0.0011	0.00942879
FUT6	chr19:5830620-5839742	36.6588	3.54586	-3.36995	-1.21485	5e-05	0.000714747
EXPH5	chr11:108376157-108464465	49.1614	4.78143	-3.36201	-1.53902	5e-05	0.000714747
THEM5	chr1:151814352-151826173	22.1393	2.15336	-3.36195	-1.24384	5e-05	0.000714747
PSCA	chr8:143738873-143764142	78.0489	7.59557	-3.36115	-1.15317	0.0009	0.00805658
NEU2	chr2:233897381-233899767	3.54719	0.347233	-3.3527	-0.880693	0.00375	0.0246189
MUC15	chr11:26210669-26684835	36.1709	3.55769	-3.34582	-1.64743	5e-05	0.000714747
CKM	chr19:45809671-45826235	24.9895	2.46478	-3.34179	-0.750891	5e-05	0.000714747
LIPK	chr10:90484300-90512543	11.2604	1.1182	-3.33201	-1.1317	0.0034	0.0228186
LINGO4,RORC	chr1:151772739-151804348	5.20346	0.51677	-3.33188	-1.40863	5e-05	0.000714747
AC006262.4	chr19:46604379-46706340	1.68182	0.167931	-3.32408	-0.226633	0.0061	0.0360756
PACRG	chr6:161768451-163736524	0.783445	0.0784777	-3.31948	-0.193926	0.0001	0.0013102
GREM2	chr1:240652872-240775449	1.02116	0.103398	-3.30392	-0.625374	0.00015	0.00184058
HLF	chr17:53342372-53402426	16.5599	1.68854	-3.29384	-1.06652	5e-05	0.000714747
LHFPL3-AS1	chr7:103969103-104549001	0.748883	0.0775289	-3.27194	-0.283098	0.0007	0.00654366
ZNF365	chr10:64133950-64431771	18.5471	1.92326	-3.26956	-1.17159	5e-05	0.000714747
RFPL1	chr22:29832817-29874164	0.562865	0.0586076	-3.26363	-0.703266	0.00105	0.00910645
REN	chr1:204123943-204135465	0.8883	0.0936955	-3.24499	-0.745478	0.00155	0.0123576
RHCG	chr15:89998679-90039844	2464.27	260.117	-3.24393	-0.592519	5e-05	0.000714747
HPGD	chr4:175411327-175444305	128.46	13.715	-3.22749	-1.04114	5e-05	0.000714747
B3GNT6	chr11:76745384-76753096	1.87131	0.201122	-3.21791	-0.899651	0.0009	0.00805658
AADAC	chr3:151451703-151645963	9.20928	0.989845	-3.21781	-0.703066	0.00195	0.0147527
SLC24A3	chr20:19193289-19703581	9.47729	1.02018	-3.21564	-0.965443	0.0043	0.0274928
BNIPL	chr1:151009045-151020076	74.3139	8.02656	-3.21078	-1.74715	5e-05	0.000714747
CYP4F35P	chr18:14337421-14342524	0.389995	0.04228	-3.20541	-0.762162	0.0017	0.0132487
SCEL-AS1	chr13:78109808-78219398	3.20434	0.348393	-3.20124	-0.143167	5e-05	0.000714747
FGF10	chr5:44303645-44414091	0.608144	0.066169	-3.20019	-0.618473	0.0006	0.00579464
EVPL	chr17:73937587-74023533	78.3895	8.54355	-3.19775	-1.32953	0.00085	0.00772188
ATP10B	chr5:159990126-160279221	9.57505	1.04587	-3.19458	-0.859067	5e-05	0.000714747
KIAA1211L	chr2:99410308-99552722	9.10204	0.998127	-3.18889	-0.953234	5e-05	0.000714747
AIF1L	chr9:133971862-133998539	54.7046	6.04035	-3.17896	-1.37469	5e-05	0.000714747
FBXL16	chr16:730223-755829	6.4109	0.710495	-3.17363	-0.225476	5e-05	0.000714747
TNNC2	chr20:44451852-44462384	6.83708	0.760967	-3.16747	-0.82089	0.0001	0.0013102
SASH1	chr6:148558720-148873186	35.5886	3.9852	-3.15869	-1.20992	5e-05	0.000714747
ADAD2	chr16:84224743-84230774	0.823119	0.0923005	-3.15669	-0.372147	5e-05	0.000714747
SERPINB11	chr18:61314812-61391127	105.799	11.907	-3.15145	-0.326222	0.0007	0.00654366
TGM5	chr15:43524792-43559055	22	2.48302	-3.14734	-1.58243	5e-05	0.000714747
FCER1A	chr1:159259503-159278014	20.0662	2.26978	-3.14414	-1.09371	5e-05	0.000714747
SPNS2	chr17:4400688-4458926	106.565	12.1538	-3.13226	-1.19364	5e-05	0.000714747
ANKRD35	chr1:145549229-145568526	14.8775	1.69697	-3.1321	-1.39725	0.00015	0.00184058
MAOB	chrX:43625857-43741693	4.99898	0.570631	-3.131	-1.24609	5e-05	0.000714747
KRT33A	chr17:39502343-39507064	1.66667	0.191293	-3.12312	-0.902224	0.00085	0.00772188
CTC-529G1.1	chr5:159990126-160279221	0.458462	0.052958	-3.11388	-0.321942	0.0001	0.0013102
PLP1	chrX:103028646-103047548	2.02963	0.234692	-3.11238	-0.743418	5e-05	0.000714747
CCDC64B	chr16:3072620-3089134	42.8996	4.98213	-3.10613	-1.24145	0.00015	0.00184058
ACTA1	chr1:229566991-229569845	20.8851	2.42676	-3.10537	-0.807419	0.0043	0.0274928
XKRX	chrX:100168430-100184422	9.44456	1.09745	-3.10532	-1.51118	5e-05	0.000714747
TRPV6	chr7:142568955-142590199	1.35666	0.159169	-3.09143	-0.801896	5e-05	0.000714747
C1orf177	chr1:55271735-55307925	5.17881	0.608597	-3.08906	-1.09859	0.00015	0.00184058
FOLR1	chr11:71874365-71920285	2.43063	0.287848	-3.07795	-0.658423	0.00605	0.0358955
ADIRF,FAM25A	chr10:88695296-88784489	2044.92	242.483	-3.07609	-1.0192	5e-05	0.000714747
CYP1A1	chr15:75011882-75017951	4.32058	0.512479	-3.07566	-0.824435	0.0003	0.00327628
ABCA8	chr17:66863432-66951533	4.86693	0.578423	-3.07282	-0.843686	5e-05	0.000714747
GPX3	chr5:150400123-150408554	229.003	27.3105	-3.06784	-1.39069	5e-05	0.000714747
LDB3	chr10:88428205-88495825	1.02843	0.123048	-3.06315	-0.566721	5e-05	0.000714747
AL035610.1	chr21:29420732-29600986	1.03817	0.124729	-3.05718	-0.360252	0.00315	0.0215102
SFRP1	chr8:41119480-41167016	7.39613	0.892052	-3.05157	-1.2906	0.00285	0.0198227
FAM3D	chr3:58549843-58652575	168.768	20.5532	-3.0376	-1.30589	5e-05	0.000714747
WNK4	chr17:40932695-40950722	0.966619	0.11797	-3.03453	-0.258323	5e-05	0.000714747
ANXA9	chr1:150954492-150968110	41.9203	5.12984	-3.03066	-1.37493	0.0002	0.00232225
FGF22	chr19:639878-643703	0.848523	0.104186	-3.02579	-0.715811	5e-05	0.000714747
CPA4	chr7:129932973-129964020	118.489	14.5896	-3.02174	-0.872092	5e-05	0.000714747
PRSS3	chr9:33750514-33920402	28.1519	3.46667	-3.02161	-0.518244	0.00425	0.027249
TMEM100	chr17:53796987-53809482	1.0733	0.132772	-3.01503	-0.76733	5e-05	0.000714747
DLX3	chr17:48067368-48072588	8.66351	1.07346	-3.01269	-1.41058	0.0042	0.0270038
GPRIN2	chr10:46994086-47005643	6.63394	0.831888	-2.9954	-1.26195	0.0001	0.0013102
DLGAP1-AS5	chr18:3496029-4455335	0.378486	0.0475818	-2.99176	-0.115421	0.00065	0.00619608
NSG1	chr4:4349866-4712665	36.4826	4.58719	-2.99153	-0.696827	0.00055	0.00540554
CAPN14	chr2:31395923-31456724	35.2178	4.44021	-2.98761	-0.851215	5e-05	0.000714747
ATP6V1C2	chr2:10861774-10978103	14.7669	1.8681	-2.98273	-0.234918	0.0009	0.00805658
CASP14	chr19:15160194-15169104	35.0669	4.43788	-2.98217	-0.724397	5e-05	0.000714747
SFTPD	chr10:81664653-81742370	3.43203	0.437753	-2.97087	-0.741806	0.0008	0.00734026
CYP4F12	chr19:15783566-15807984	11.2522	1.43648	-2.96961	-1.11062	5e-05	0.000714747
FAM3B	chr21:42676138-42729358	55.3968	7.12727	-2.95838	-1.37422	0.00065	0.00619608
SPRR3	chr1:152974222-152976332	14492.1	1873.07	-2.95179	-0.470714	5e-05	0.000714747
CYP2C18,CYP2C19	chr10:96443250-96613017	27.5979	3.56781	-2.95145	-1.51685	5e-05	0.000714747
SAMD5	chr6:147830062-148275073	3.33736	0.433418	-2.94488	-0.707349	0.00025	0.00279674
PRSS27	chr16:2762418-2770552	167.008	21.6915	-2.94472	-1.42877	0.0001	0.0013102
GDPD3	chr16:30116130-30125177	33.8892	4.44191	-2.93157	-1.52822	5e-05	0.000714747
EPS8L1	chr19:55583387-55599291	132.623	17.393	-2.93076	-1.14358	5e-05	0.000714747
CACNB4	chr2:152689289-152965716	2.15981	0.285334	-2.92018	-0.49979	5e-05	0.000714747
AC079630.2	chr12:40550040-40561509	1.47501	0.195081	-2.91858	-0.555437	0.0011	0.00942879
IGSF10	chr3:150803483-151176497	1.88383	0.251089	-2.9074	-0.334532	0.00015	0.00184058
MUC22	chr6:30978250-31003179	2.42283	0.324256	-2.90149	-0.954405	0.0065	0.0377724
LNX1	chr4:54243809-55164414	27.5859	3.69193	-2.90148	-0.459899	5e-05	0.000714747
FAM107A	chr3:58549843-58652575	2.0844	0.279254	-2.89998	-0.226023	0.00175	0.0135751
TMPRSS11A	chr4:68566997-68995598	126.088	16.9197	-2.89765	-0.654971	0.00015	0.00184058
CFTR	chr7:117105837-117514193	1.71919	0.231055	-2.89542	-0.318255	0.00075	0.00694743
CLIC3	chr9:139889086-139891255	144.931	19.561	-2.88931	-1.55697	5e-05	0.000714747
PRH2	chr12:10977558-11324212	3.62017	0.490276	-2.88439	-0.0743525	0.00425	0.027249
PITX1	chr5:134363424-134736986	201.604	27.393	-2.87965	-0.947496	5e-05	0.000714747
TJP3	chr19:3708106-3750811	11.1539	1.52527	-2.87041	-0.927237	0.00015	0.00184058
NHLH2	chr1:116378997-116386538	0.637023	0.0872323	-2.86841	-0.814292	0.0005	0.00501611
ESYT3	chr3:138153427-138200528	7.5537	1.04078	-2.85952	-1.00902	5e-05	0.000714747
SLC6A4	chr17:28521336-28563020	3.08341	0.425967	-2.85571	-0.745254	5e-05	0.000714747
TNFRSF19	chr13:24144508-24250232	13.4275	1.85639	-2.85462	-1.24075	5e-05	0.000714747
DIO2-AS1	chr14:80663872-80921812	2.41145	0.333608	-2.85368	-0.486903	5e-05	0.000714747
IL34	chr16:70613797-70694585	14.2865	1.99008	-2.84376	-1.20448	5e-05	0.000714747
GGT6	chr17:4460221-4464113	34.577	4.82429	-2.84142	-1.35008	5e-05	0.000714747
PEG3,ZIM2	chr19:57202053-57352097	3.36687	0.469909	-2.84096	-0.639151	5e-05	0.000714747
SCIN	chr7:12609750-12693228	18.8167	2.62698	-2.84054	-1.11242	0.001	0.00874714
BCL2L10	chr15:52401459-52404972	3.93011	0.551601	-2.83287	-1.04347	0.0056	0.033983
ZNF185	chrX:152082985-152142024	157.386	22.1172	-2.83107	-1.54927	5e-05	0.000714747
LCE3E	chr1:152538129-152539248	241.76	34.0407	-2.82824	-1.41624	0.0079	0.0440678
UBL3	chr13:30338507-30424821	35.7816	5.06017	-2.82196	-1.41683	0.00015	0.00184058
DUSP13	chr10:76854191-76941881	1.36507	0.194509	-2.81106	-0.205074	5e-05	0.000714747
MAMDC2-AS1	chr9:72658496-72873782	0.643097	0.0918542	-2.80762	-0.235291	5e-05	0.000714747
SDR16C5	chr8:57212568-57233335	86.0131	12.2978	-2.80616	-1.70387	5e-05	0.000714747
MYOZ1	chr10:75391411-75401515	3.74413	0.536256	-2.80364	-0.661896	0.0006	0.00579464
KRT6C	chr12:52862299-52867569	2065.82	296.317	-2.8015	-0.479813	5e-05	0.000714747
OR7E108P	chr9:93513521-93514512	0.425944	0.0612987	-2.79674	-0.681823	0.0059	0.0353135
TMPRSS11D	chr4:68566997-68995598	400.827	57.8758	-2.79195	-0.726423	5e-05	0.000714747
ATP13A4	chr3:193119865-193310900	39.6229	5.7446	-2.78605	-1.0931	5e-05	0.000714747
OTOP2	chr17:72920369-72930007	1.82963	0.266918	-2.77708	-0.942772	0.00015	0.00184058
PPP1R1B	chr17:37782992-37792879	3.79598	0.554581	-2.775	-0.758261	5e-05	0.000714747
S100A14	chr1:153586730-153589462	1306.59	191.684	-2.769	-1.24879	0.0026	0.0185114
RPS6KA6	chrX:83318983-83442933	1.23969	0.182192	-2.76645	-0.685683	5e-05	0.000714747
RNF222	chr17:8294021-8301144	12.5894	1.85317	-2.76414	-1.4135	5e-05	0.000714747
CAPN6	chrX:110488330-110513751	0.844295	0.125206	-2.75345	-0.79912	0.0054	0.0330532
AC012456.4	chr2:11817720-11967535	0.399941	0.0596348	-2.74556	-0.067283	0.0012	0.010116
NKX3-1	chr8:23536205-23540440	8.86247	1.32152	-2.74551	-0.727451	0.00015	0.00184058
SLC47A2	chr17:19581600-19622292	9.48503	1.42022	-2.73953	-1.07116	5e-05	0.000714747
SERPINB3	chr18:61314812-61391127	699.829	104.8	-2.73936	-0.795388	0.0002	0.00232225
TRPM1	chr15:31293263-31453476	0.401713	0.0601661	-2.73914	-0.262581	0.0001	0.0013102
LGI3	chr8:22004337-22021992	2.5735	0.385664	-2.73832	-0.866286	0.00055	0.00540554
KRT15	chr17:39669994-39678781	591.158	88.8299	-2.73443	-1.37227	0.00045	0.00459992
ID4	chr6:19535174-19840915	20.5918	3.10604	-2.72892	-1.38494	0.00675	0.0389418
TP53INP2	chr20:33284721-33413452	24.9947	3.77593	-2.72672	-1.28464	0.00015	0.00184058
GSTM5	chr1:110254863-110318050	1.36242	0.206996	-2.7185	-0.165727	0.0066	0.0382205
CYP2J2	chr1:60358979-60392462	9.43829	1.43872	-2.71374	-1.28342	0.0002	0.00232225
GLYATL2	chr11:58601541-58671688	3.43107	0.52322	-2.71317	-0.589417	0.00115	0.00977527
RORA	chr15:60771376-61521518	54.6715	8.34774	-2.71133	-0.805873	5e-05	0.000714747
GRPEL2-AS1	chr5:148724992-148737205	17.316	2.649	-2.70859	-0.684972	0.00195	0.0147527
PTGER3	chr1:71318035-71513491	4.48494	0.688377	-2.70382	-0.904969	5e-05	0.000714747
ATG9B	chr7:150688082-150721586	21.7492	3.34129	-2.70249	-0.539711	5e-05	0.000714747
GPD1	chr12:50497601-50505102	1.84587	0.284058	-2.70004	-0.637675	5e-05	0.000714747
CTC-518B2.9	chr19:51532347-51538486	12.503	1.93297	-2.69339	-0.344972	0.0001	0.0013102
ZNF471	chr19:57019211-57041590	0.574734	0.0888908	-2.69279	-0.595446	0.00025	0.00279674
PHYHIP	chr8:22077221-22089854	2.53358	0.391878	-2.6927	-0.861486	5e-05	0.000714747
SBSN	chr19:36014268-36019253	920.374	142.38	-2.69247	-0.985795	5e-05	0.000714747
KB-1562D12.1	chr8:102473404-102681954	7.28317	1.13391	-2.68327	-0.198272	0.00605	0.0358955
OTOP3	chr17:72931813-72946087	17.0404	2.66906	-2.67456	-1.1741	0.00485	0.0303026
C10orf113,NEBL	chr10:21068901-21463977	38.0439	5.96021	-2.67423	-0.867894	5e-05	0.000714747
GGTA1P	chr9:124137518-124262306	17.9951	2.82145	-2.6731	-1.23337	5e-05	0.000714747
CYP11A1	chr15:74630099-74660081	1.76903	0.279521	-2.66193	-0.719088	5e-05	0.000714747
CHAD	chr17:48503518-48552206	1.11118	0.176113	-2.65752	-0.418267	0.001	0.00874714
ACPP	chr3:132036210-132087142	39.8633	6.32384	-2.65619	-1.40854	5e-05	0.000714747
RNF224	chr9:140122017-140124090	1.05634	0.16874	-2.64621	-0.923018	0.0002	0.00232225
CDHR1	chr10:85954409-85979377	6.13033	0.98187	-2.64236	-1.28689	5e-05	0.000714747
PLA2G4F	chr15:42433331-42448839	14.409	2.31078	-2.64052	-0.850408	0.00015	0.00184058
LRRC20	chr10:72058728-72142382	19.255	3.10336	-2.63333	-1.03631	5e-05	0.000714747
CNFN	chr19:42891170-42894439	1256.21	202.55	-2.63272	-1.29587	0.00365	0.0240916
KLK13	chr19:51559462-51568371	318.586	51.384	-2.63229	-1.38838	5e-05	0.000714747
C5orf27	chr5:95171646-95195837	0.5939	0.0957953	-2.63219	-0.455738	0.00115	0.00977527
SOX10	chr22:38339527-38437922	0.482935	0.0780842	-2.62873	-0.192235	0.00015	0.00184058
TGM1	chr14:24718319-24733638	460.699	74.5427	-2.62769	-0.885959	0.0001	0.0013102
SERPINB13	chr18:61254222-61271873	242.678	39.2973	-2.62654	-0.9686	5e-05	0.000714747
ERO1L	chr14:53106633-53162618	637.386	103.528	-2.62214	-0.350556	5e-05	0.000714747
SDR9C7	chr12:57316937-57328189	38.9223	6.33033	-2.62024	-1.31643	5e-05	0.000714747
ROR1	chr1:64239692-64647181	2.13746	0.348792	-2.61546	-0.497455	0.00015	0.00184058
KCNK7	chr11:65360325-65363467	27.0792	4.42277	-2.61416	-0.94582	5e-05	0.000714747
ASPG	chr14:104552015-104579098	94.5873	15.4723	-2.61196	-0.798765	5e-05	0.000714747
DEGS2	chr14:100612755-100626500	20.3808	3.33859	-2.6099	-1.03393	5e-05	0.000714747
HNRNPA1P27	chrX:100142624-100143579	0.565087	0.0930833	-2.60188	-0.686991	0.007	0.0399947
CTTNBP2	chr7:117105837-117514193	4.93497	0.815322	-2.5976	-0.534169	5e-05	0.000714747
SLC16A6	chr17:66255322-66760023	10.3964	1.72105	-2.59473	-0.371097	5e-05	0.000714747
ZNF727	chr7:63505820-63545179	1.04973	0.173883	-2.59382	-0.597705	5e-05	0.000714747
AQP7	chr9:33384764-33402643	0.451655	0.0748469	-2.59321	-0.477595	0.0001	0.0013102
THSD4	chr15:71389290-72075722	11.127	1.85171	-2.58714	-0.72088	5e-05	0.000714747
C15orf59	chr15:74032140-74045088	8.87328	1.48029	-2.58358	-0.827684	5e-05	0.000714747
OR5P2,OR5P3,OVCH2	chr11:7710668-7927502	0.565665	0.0943717	-2.58352	-0.266987	5e-05	0.000714747
PAIP2B	chr2:71409868-71454213	6.59348	1.10498	-2.57703	-1.58315	5e-05	0.000714747
TEX101	chr19:43905647-43922763	0.90149	0.15119	-2.57595	-0.61319	0.00045	0.00459992
GCOM1,MYZAP,POLR2M	chr15:57884105-58074960	80.98	13.6475	-2.56893	-1.17903	5e-05	0.000714747
NEFM	chr8:24769677-24776607	2.74695	0.462996	-2.56876	-0.655914	0.00035	0.00373354
EHF	chr11:34642639-34682604	251.585	42.5664	-2.56326	-1.04556	5e-05	0.000714747
TCN1	chr11:59620272-59634048	23.3298	3.94902	-2.56261	-0.758828	0.0055	0.0334867
DMKN	chr19:35988121-36004560	600.448	101.889	-2.55904	-1.0568	5e-05	0.000714747
GSTA3	chr6:52761436-52774483	0.778845	0.132317	-2.55734	-0.613443	0.0035	0.0233363
PAPL	chr19:39574552-39602133	11.0827	1.88717	-2.55402	-0.861993	0.0007	0.00654366
RNASE7	chr14:21484921-21572881	147.837	25.1874	-2.55323	-0.62023	0.0032	0.0217304
PAX9	chr14:37116287-37643016	37.4981	6.39237	-2.55239	-1.04366	5e-05	0.000714747
GUCY2C	chr12:14656594-14910897	1.36377	0.23251	-2.55224	-0.421746	5e-05	0.000714747
KRT23	chr17:39077681-39132178	84.9525	14.5182	-2.54879	-1.44422	5e-05	0.000714747
EPHB6	chr7:142552791-142568847	9.7336	1.67225	-2.54118	-0.997537	5e-05	0.000714747
GLB1L3	chr11:134144138-134189458	0.667337	0.115309	-2.5329	-0.652762	5e-05	0.000714747
CPLX3,LMAN1L	chr15:75105056-75124141	0.683239	0.118585	-2.52647	-0.613076	5e-05	0.000714747
LYPD3	chr19:43964938-43969812	305.535	53.0738	-2.52527	-1.42163	5e-05	0.000714747
CAPN5,OMP	chr11:76777978-76837201	12.1368	2.10869	-2.52497	-0.943109	5e-05	0.000714747
RIIAD1	chr1:151673501-151702281	0.783289	0.136224	-2.52357	-0.517623	5e-05	0.000714747
CBR3	chr21:37502668-37528615	68.6599	12.008	-2.51547	-1.39275	5e-05	0.000714747
EDAR	chr2:109510926-109605828	1.6295	0.285702	-2.51184	-0.791818	0.0069	0.039534
CD207	chr2:71057346-71062952	13.3854	2.35231	-2.50851	-0.838555	0.0004	0.0041724
KLK12	chr19:51532347-51538486	165.34	29.0909	-2.5068	-1.26425	5e-05	0.000714747
LUZP2	chr11:24518515-25104150	0.974273	0.17172	-2.50427	-0.410677	0.0011	0.00942879
SLITRK5	chr13:88324869-88331871	0.511914	0.0903461	-2.50237	-0.774014	0.008	0.0444098
ST6GALNAC1	chr17:74620842-74639920	15.922	2.81628	-2.49916	-0.822298	5e-05	0.000714747
CRABP2	chr1:156669397-156675608	408.391	72.2544	-2.49879	-1.2684	0.00925	0.0495374
TCP11L2	chr12:106631654-106740793	59.2653	10.546	-2.4905	-0.706297	5e-05	0.000714747
KLK7	chr19:51446558-51515385	220.554	39.4205	-2.48411	-0.396206	5e-05	0.000714747
CYP3A5	chr7:99245816-99277621	10.9157	1.9611	-2.47667	-0.875155	5e-05	0.000714747
SHROOM3	chr4:77356252-77723117	20.0849	3.61935	-2.47231	-0.633561	5e-05	0.000714747
LY6G6C	chr6:31686370-31694491	40.8365	7.40569	-2.46315	-1.09091	0.0006	0.00579464
EPHX2	chr8:27348295-27403081	35.3992	6.42038	-2.46298	-0.992181	5e-05	0.000714747
MYLK3	chr16:46740890-46825952	0.488574	0.0896865	-2.44561	-0.37214	0.00275	0.0192878
GSDMA	chr17:38119225-38134019	31.1542	5.74527	-2.43898	-0.920927	0.00225	0.0165321
PYGM	chr11:64513860-64527769	2.54215	0.469814	-2.43589	-0.466882	5e-05	0.000714747
CSTB	chr21:45192392-45196326	924.505	170.963	-2.435	-0.776704	0.00795	0.0442124
BCAS1	chr20:52553315-52687304	7.57017	1.40238	-2.43245	-0.843563	5e-05	0.000714747
S100A8	chr1:153362507-153363664	25579.7	4739.96	-2.43205	-0.529326	0.0063	0.0368785
SLC16A9	chr10:61410522-61495760	9.24104	1.71871	-2.42673	-1.2327	5e-05	0.000714747
TPH2,TRHDE	chr12:72332625-73059422	0.475528	0.0887731	-2.42134	-0.319844	0.00025	0.00279674
B3GNT8	chr19:41931263-41934635	15.6868	2.93277	-2.41921	-0.979803	5e-05	0.000714747
KLK11	chr19:51525471-51531295	254.29	47.5879	-2.4178	-1.39508	5e-05	0.000714747
CRYM	chr16:21244985-21329912	11.0322	2.07206	-2.41258	-0.861639	0.0066	0.0382205
SLC46A2	chr9:115513117-115653193	1.1984	0.225219	-2.41171	-0.320471	0.0012	0.010116
GAN	chr16:81348556-81424489	12.1699	2.2896	-2.41014	-1.39198	0.00045	0.00459992
C6orf132	chr6:42068855-42110357	93.0106	17.5049	-2.40964	-0.944563	0.0004	0.0041724
MPP7	chr10:28339921-28623415	49.6667	9.36885	-2.40634	-1.21681	5e-05	0.000714747
TGFBR3	chr1:92145901-92371892	8.37566	1.58133	-2.40507	-0.722953	5e-05	0.000714747
ALOX12B	chr17:7975953-7991021	35.9371	6.80581	-2.40063	-1.0133	0.0046	0.029017
AIM1	chr6:106959729-107018326	72.5663	13.7674	-2.39804	-1.38242	5e-05	0.000714747
PLEKHA6	chr1:204187978-204346793	10.2653	1.95075	-2.39568	-0.382226	0.0002	0.00232225
SELENBP1	chr1:151336777-151345209	8.29139	1.5857	-2.38649	-1.06425	5e-05	0.000714747
CTNNBIP1	chr1:9908333-9970394	256.998	49.1998	-2.38503	-1.11575	0.0001	0.0013102
CHRNA9	chr4:40337345-40357234	2.20203	0.421598	-2.3849	-0.674912	0.0037	0.0243429
CLEC4F	chr2:71035774-71047732	0.350452	0.0672961	-2.38062	-0.714963	5e-05	0.000714747
TTC22	chr1:55245384-55266940	37.3977	7.18526	-2.37984	-1.43885	5e-05	0.000714747
C3orf83	chr3:12525930-12705725	3.39681	0.653162	-2.37867	-0.182049	0.00025	0.00279674
SPRR2B,SPRR2E,SPRR2F	chr1:153042699-153113927	2833.52	545.214	-2.3777	-0.650513	5e-05	0.000714747
EPB41L4A	chr5:111478137-111755013	17.7069	3.41091	-2.37608	-0.49205	5e-05	0.000714747
WFDC2	chr20:44095909-44110172	16.0334	3.08862	-2.37605	-0.726574	0.00365	0.0240916
EPS8L2,TMEM80	chr11:644232-727727	78.115	15.0645	-2.37445	-0.886673	5e-05	0.000714747
BMS1P8	chr16:33489491-33500971	0.439292	0.0847873	-2.37326	-0.483892	5e-05	0.000714747
BOC	chr3:112929849-113160457	11.6429	2.25761	-2.36658	-0.543598	5e-05	0.000714747
DIO2	chr14:80663872-80921812	67.7081	13.1513	-2.36412	-0.762008	5e-05	0.000714747
ANXA1	chr9:75766672-75785309	6477.69	1264.77	-2.35661	-0.407459	0.00085	0.00772188
CD1C	chr1:158259575-158263420	3.28375	0.643068	-2.3523	-0.907306	5e-05	0.000714747
SCNN1A	chr12:6456008-6500733	48.9596	9.58895	-2.35215	-0.585662	5e-05	0.000714747
C1orf116	chr1:207191865-207206101	59.0288	11.6081	-2.34628	-1.50108	0.00625	0.0367498
SLC7A2	chr8:17354596-17428082	7.55332	1.49203	-2.33983	-1.05703	5e-05	0.000714747
TMEM40	chr3:12775023-12810956	188.425	37.2387	-2.33911	-1.09424	5e-05	0.000714747
FAM177B	chr1:222910548-222924147	1.65381	0.327239	-2.33738	-0.45092	0.002	0.0150504
MACC1	chr7:19958603-20257027	24.8304	4.92175	-2.33486	-0.652289	5e-05	0.000714747
RASAL1	chr12:113536623-113574044	16.7042	3.32902	-2.32705	-1.02063	5e-05	0.000714747
VAV3	chr1:108113781-108537229	62.1029	12.4216	-2.32181	-0.90137	5e-05	0.000714747
MT1G	chr16:56700642-56701977	50.2625	10.0623	-2.32052	-0.853619	0.00075	0.00694743
SULT2B1	chr19:49055331-49102682	82.0052	16.436	-2.31885	-1.21574	0.00035	0.00373354
MPZL3	chr11:118097408-118123065	60.1994	12.0675	-2.31862	-1.20563	5e-05	0.000714747
ARHGAP20	chr11:110447765-110583912	0.899907	0.180632	-2.31672	-0.789368	0.0001	0.0013102
AC011286.1	chr2:237642024-237663006	0.515159	0.103445	-2.31615	-0.412018	0.00185	0.01413
Z83851.1	chr22:42760405-42765242	3.21131	0.645976	-2.31361	-0.801463	0.0002	0.00232225
PCDH1	chr5:141232937-141258811	35.9403	7.22993	-2.31355	-1.54733	5e-05	0.000714747
RPSAP58	chr19:23945745-24057503	4.61663	0.929191	-2.31279	-0.403835	5e-05	0.000714747
ALDH3A1	chr17:19640994-19652256	413.107	83.1564	-2.31262	-1.05273	5e-05	0.000714747
ABLIM1	chr10:116190871-116444762	146.684	29.5584	-2.31107	-0.791368	5e-05	0.000714747
ANO7P1	chr1:16542403-16554522	16.291	3.28711	-2.30918	-0.666244	0.00045	0.00459992
WIF1	chr12:65444405-65515346	0.353364	0.0714979	-2.30518	-0.390757	0.0064	0.0373093
ZNF681	chr19:23921996-23941693	3.81835	0.774643	-2.30134	-0.848655	0.001	0.00874714
IL18	chr11:111895537-112095422	87.6744	17.8997	-2.29222	-0.620073	5e-05	0.000714747
HSPB8	chr12:119616446-119658936	76.034	15.5547	-2.2893	-1.29945	5e-05	0.000714747
TMPRSS2	chr21:42836477-42903043	27.3196	5.59293	-2.28826	-0.834763	5e-05	0.000714747
KLK1	chr19:51322403-51327043	1.77954	0.364356	-2.28808	-0.703947	0.0001	0.0013102
ANKRD37	chr4:186317174-186347139	42.0495	8.61677	-2.28687	-0.524508	5e-05	0.000714747
GPT2	chr16:46918289-46965209	35.3697	7.25394	-2.28568	-0.883395	5e-05	0.000714747
CNGA1	chr4:47849256-48042188	2.51644	0.517667	-2.28129	-0.217593	5e-05	0.000714747
MEIS1	chr2:66653866-66801001	18.7962	3.87207	-2.27926	-0.732166	5e-05	0.000714747
DUOXA2	chr15:45384847-45493373	12.2745	2.53018	-2.27835	-0.291483	0.00585	0.0350828
DUOX1	chr15:45384847-45493373	31.4224	6.48138	-2.27742	-0.430616	5e-05	0.000714747
ADAMTSL3	chr15:84322837-84708594	0.993962	0.205283	-2.27558	-0.408955	5e-05	0.000714747
MAP3K9	chr14:71189242-71276251	12.2297	2.532	-2.27204	-0.910183	5e-05	0.000714747
CA6	chr1:9005925-9035151	0.4897	0.102383	-2.25792	-0.425474	0.00905	0.0488078
TRNP1	chr1:27320197-27327389	17.5675	3.67641	-2.25654	-0.867385	0.00305	0.0209519
AF064858.6,AP001044.2	chr21:40249214-40328392	0.377051	0.0793794	-2.24792	-0.255788	0.0028	0.0195563
KCNJ5	chr11:128761250-128790930	1.20703	0.254165	-2.24762	-0.479612	0.00015	0.00184058
DSP	chr6:7541807-7586950	657.236	138.435	-2.24721	-0.577651	5e-05	0.000714747
KRT80	chr12:52562779-52585784	63.3858	13.3534	-2.24695	-1.29094	0.0017	0.0132487
PLLP	chr16:57290003-57318599	8.00374	1.68827	-2.24513	-0.969463	0.00565	0.0342073
ROBO2	chr3:75955845-77699115	2.40285	0.507011	-2.24466	-0.311356	5e-05	0.000714747
ALS2CL	chr3:46710486-46735194	19.5778	4.14593	-2.23945	-1.14784	5e-05	0.000714747
TTTY14	chrY:21034386-21239302	11.1405	2.35957	-2.23922	-0.253645	0.00515	0.0317984
ZNF750	chr17:80709939-81009686	44.4045	9.42042	-2.23684	-0.907088	0.00225	0.0165321
MAB21L3	chr1:116654375-116677861	5.43396	1.15385	-2.23555	-0.790766	0.00175	0.0135751
CRYAB	chr11:111779288-111797596	91.2393	19.3761	-2.23538	-1.19881	5e-05	0.000714747
AR	chrX:66764464-66950461	0.675702	0.143506	-2.23528	-0.778923	0.0006	0.00579464
ASAP3	chr1:23755055-23811061	15.2792	3.24844	-2.23376	-1.23032	5e-05	0.000714747
ABCA9	chr17:66970628-67057205	0.832748	0.177156	-2.23286	-0.486546	0.0001	0.0013102
IKZF2	chr2:213446080-214017151	32.3549	6.88413	-2.23264	-0.563809	5e-05	0.000714747
ULK3	chr15:75128456-75135687	43.2547	9.22135	-2.22981	-1.29661	5e-05	0.000714747
FAM129B	chr9:130267617-130341268	428.379	91.5443	-2.22635	-0.717412	5e-05	0.000714747
BCL2L15	chr1:114304453-114456708	1.44322	0.308613	-2.22542	-0.0985802	0.00075	0.00694743
SPAG17	chr1:118472342-118727846	5.16725	1.10878	-2.22043	-0.328625	0.00015	0.00184058
FUT3	chr19:5842898-5858250	56.1753	12.0637	-2.21927	-1.01314	5e-05	0.000714747
TMEM45B	chr11:129685713-129729898	55.706	12.0083	-2.2138	-1.03524	5e-05	0.000714747
POF1B	chrX:84532401-84634748	106.743	23.03	-2.21255	-0.905121	0.00105	0.00910645
CD36	chr7:79959507-80308593	35.5657	7.6847	-2.21043	-0.862875	5e-05	0.000714747
SIM2	chr21:38071072-38122218	3.68511	0.798833	-2.20574	-0.80442	5e-05	0.000714747
DUOX2	chr15:45384847-45493373	10.5845	2.29465	-2.20561	-0.368515	0.00205	0.0153825
RAB27B	chr18:52385090-52565314	28.0079	6.08032	-2.20361	-0.453944	5e-05	0.000714747
SPTBN2	chr11:66452718-66496697	34.6235	7.52264	-2.20244	-0.829294	5e-05	0.000714747
NFIX	chr19:13106421-13209610	24.2733	5.28086	-2.20053	-0.944687	5e-05	0.000714747
ST6GAL2	chr2:107418055-107503564	2.04335	0.445009	-2.19903	-0.595038	0.0001	0.0013102
DENND2C	chr1:115125468-115213043	24.6339	5.3707	-2.19746	-1.16229	5e-05	0.000714747
DUSP5	chr10:112257595-112271302	100.577	21.9773	-2.19421	-0.71874	0.0009	0.00805658
PALMD	chr1:100111498-100160097	35.7012	7.8036	-2.19376	-1.18814	0.0025	0.0179877
TMEM125	chr1:43629845-43739673	8.49785	1.86196	-2.19028	-0.491321	0.00675	0.0389418
NRG2	chr5:139226363-139422884	0.863649	0.189293	-2.18982	-0.363715	5e-05	0.000714747
SNCG	chr10:88695296-88784489	38.9434	8.54374	-2.18844	-0.169779	0.00365	0.0240916
SLC16A7	chr12:59989847-60176395	12.3468	2.70886	-2.18838	-0.709913	5e-05	0.000714747
AP006621.9	chr11:644232-727727	1.23922	0.27211	-2.18717	-0.244391	0.0025	0.0179877
TMEM86A	chr11:18714668-18814268	10.5813	2.32433	-2.18663	-0.832861	0.00215	0.0159827
MGLL	chr3:127407908-127542051	71.0758	15.6157	-2.18636	-0.594689	5e-05	0.000714747
NTRK3	chr15:88418229-88814297	0.574879	0.126361	-2.1857	-0.28891	5e-05	0.000714747
CTD-2561J22.5	chr19:21579920-21752039	0.580884	0.127759	-2.18482	-0.130393	0.0017	0.0132487
AC005083.1	chr7:20257199-20261323	7.39847	1.6322	-2.18041	-0.78339	0.00035	0.00373354
C18orf25	chr18:43753518-43846949	57.1077	12.6317	-2.17664	-0.526501	5e-05	0.000714747
B3GALT5	chr21:40928368-41098012	2.2907	0.50802	-2.17283	-0.41155	0.00055	0.00540554
C1QTNF9B	chr13:24304327-24476794	0.925384	0.20543	-2.17141	-0.193732	0.00085	0.00772188
AHNAK	chr11:62201015-62323707	365.676	81.295	-2.16933	-0.292877	5e-05	0.000714747
ZNF135	chr19:58570606-58629794	0.624664	0.138895	-2.16909	-0.330808	0.00065	0.00619608
RAET1G	chr6:150139933-150244257	11.3574	2.52716	-2.16805	-0.339376	0.0001	0.0013102
RHBG	chr1:156339002-156355011	1.2363	0.27648	-2.16078	-0.510661	0.00075	0.00694743
OR2W3,TRIM58	chr1:248020500-248060449	0.565864	0.127121	-2.15425	-0.604129	0.0005	0.00501611
PDCD4	chr10:112629500-112679032	191.421	43.0181	-2.15373	-1.06645	5e-05	0.000714747
FAM63A	chr1:150969024-150980851	20.7063	4.66638	-2.14969	-1.19045	5e-05	0.000714747
CBR3-AS1	chr21:37502668-37528615	0.973065	0.219852	-2.14601	-0.177529	5e-05	0.000714747
AIM1L	chr1:26648349-26680621	26.4004	5.9877	-2.14048	-0.942729	5e-05	0.000714747
GFRA1	chr10:117816443-118032979	1.77057	0.402971	-2.13547	-0.488234	0.0002	0.00232225
CDH19	chr18:64168319-64271375	0.647454	0.147738	-2.13173	-0.440195	0.00575	0.0346642
MAP1LC3C	chr1:242158791-242162375	0.49638	0.1134	-2.13003	-0.455758	0.00925	0.0495374
AGFG2	chr7:100136833-100165842	18.642	4.2746	-2.1247	-1.01767	5e-05	0.000714747
ARHGAP40	chr20:37230576-37279678	2.74825	0.630239	-2.12454	-0.721035	0.0003	0.00327628
ADH7	chr4:100333417-100356894	141.77	32.5251	-2.12392	-1.09746	0.002	0.0150504
TRIM29	chr11:119981982-120056237	498.832	114.519	-2.12297	-0.953792	5e-05	0.000714747
GPT	chr8:145703351-145732557	2.2801	0.52393	-2.12165	-0.368686	5e-05	0.000714747
ABLIM3	chr5:148521045-148721365	8.69863	2.00031	-2.12056	-0.593579	5e-05	0.000714747
MALL	chr2:110841446-110874143	103.73	23.8687	-2.11964	-1.26337	0.00015	0.00184058
CTC-349C3.1	chr5:134363424-134736986	3.93361	0.90552	-2.11904	-0.0629665	0.001	0.00874714
CHRDL1	chrX:109917083-110039286	2.5519	0.588362	-2.1168	-0.761287	0.00045	0.00459992
SYTL1	chr1:27668512-27680421	63.2032	14.576	-2.11641	-1.32315	5e-05	0.000714747
NDNF	chr4:121956767-122001631	1.43545	0.331744	-2.11336	-0.604726	0.0032	0.0217304
CES2,CES3	chr16:66968346-67009051	79.4114	18.3592	-2.11284	-0.827175	5e-05	0.000714747
CAPNS2,LPCAT2	chr16:55542909-55620582	124.787	28.8793	-2.11136	-1.06634	5e-05	0.000714747
GCKR	chr2:27719708-27746554	0.942086	0.218042	-2.11125	-0.495811	0.0001	0.0013102
RAPGEFL1	chr17:38333262-38351908	39.4448	9.13129	-2.11095	-1.05968	5e-05	0.000714747
PKP3	chr11:392613-404908	192.814	44.8832	-2.10296	-1.08462	0.0001	0.0013102
EYA1	chr8:72067691-72274467	1.03138	0.240156	-2.10253	-0.512311	5e-05	0.000714747
FNDC4	chr2:27714749-27718112	10.221	2.38186	-2.10137	-0.967798	0.00845	0.0462647
AC005077.12,AC005077.9	chr7:75719748-75738097	1.84735	0.431286	-2.09874	-0.344293	0.002	0.0150504
PPM1L	chr3:160473389-160796695	8.82236	2.06822	-2.09278	-0.746015	5e-05	0.000714747
ESAM,VSIG2	chr11:124617367-124635832	20.2024	4.74371	-2.09044	-1.08669	0.0005	0.00501611
C1QTNF9B-AS1	chr13:24304327-24476794	0.915856	0.215698	-2.08611	-0.186948	0.0002	0.00232225
C4orf3	chr4:120218206-120225600	159.909	37.7267	-2.08359	-0.958173	0.0019	0.0144638
CD164L2	chr1:27705665-27709870	3.33983	0.787994	-2.08352	-0.787221	0.0002	0.00232225
MYBPC1	chr12:101962130-102079796	5.10417	1.2065	-2.08085	-0.48285	0.00725	0.0410654
ABO	chr9:136125787-136150617	3.14026	0.742845	-2.07975	-0.433476	0.001	0.00874714
FAM189A2	chr9:71939487-72007371	2.22629	0.532122	-2.06481	-0.632551	0.0006	0.00579464
ERBB2	chr17:37827374-37887040	55.9747	13.3867	-2.06397	-0.801099	5e-05	0.000714747
NIPAL1	chr4:47849256-48042188	15.16	3.63563	-2.06	-0.615025	5e-05	0.000714747
GPD1L	chr3:32147180-32210205	13.4309	3.22497	-2.05819	-1.0034	5e-05	0.000714747
PLEKHN1	chr1:901876-917497	7.46666	1.79326	-2.05788	-0.870243	5e-05	0.000714747
MEIS1-AS1,MEIS1-AS2	chr2:66653866-66801001	1.17094	0.281911	-2.05435	-0.14153	5e-05	0.000714747
C1orf170	chr1:901876-917497	2.64616	0.638316	-2.05156	-0.453868	0.0013	0.0107858
SORT1	chr1:109852191-109940573	33.0308	7.97239	-2.05073	-0.967742	5e-05	0.000714747
SLC35C1	chr11:45825622-45834566	15.1551	3.66546	-2.04774	-1.17835	0.0001	0.0013102
KIAA1456	chr8:12803150-12889012	1.51607	0.366773	-2.04737	-0.429389	5e-05	0.000714747
RRAGD	chr6:90074354-90121989	30.4408	7.41646	-2.03721	-0.846392	5e-05	0.000714747
MPZL2	chr11:118124117-118135251	192.79	47.104	-2.03311	-1.11032	5e-05	0.000714747
LYNX1	chr8:143844533-143859640	311.168	76.1038	-2.03165	-1.04502	0.0046	0.029017
VSIG10	chr12:118501397-118583389	17.7706	4.34668	-2.0315	-0.234223	5e-05	0.000714747
ACOX3	chr4:8368008-8514337	25.6252	6.27623	-2.0296	-0.862526	5e-05	0.000714747
SLC5A10	chr17:18853657-18950950	1.03356	0.254525	-2.02175	-0.123362	0.00015	0.00184058
NKPD1	chr19:45574757-45808541	4.31576	1.06413	-2.01993	-0.321664	0.0064	0.0373093
ADSSL1	chr14:105190522-105213662	6.02683	1.4864	-2.01957	-0.845502	0.00015	0.00184058
CCL28	chr5:43376746-43412493	2.58038	0.636608	-2.0191	-0.695769	5e-05	0.000714747
UNC93A	chr6:167684656-167729507	6.92323	1.71404	-2.01404	-0.604421	0.0091	0.0489625
GFOD2	chr16:67708433-67753324	30.8452	7.6834	-2.00523	-1.05951	5e-05	0.000714747
RPS9P1	chr21:37502668-37528615	3.04084	0.758211	-2.0038	-0.194307	0.00805	0.0445661
MAGI1	chr3:65339199-66024509	13.5547	3.38083	-2.00335	-0.387577	5e-05	0.000714747
RGS11	chr16:284544-333003	0.476944	0.119008	-2.00276	-0.108417	0.0009	0.00805658
CCNG2	chr4:78078303-78415440	56.1025	14.0142	-2.00117	-0.757311	5e-05	0.000714747
GLTP	chr12:110288747-110318293	285.147	71.2503	-2.00074	-0.979122	5e-05	0.000714747
SLC39A2	chr14:21467413-21470030	24.0026	6.00643	-1.99861	-0.98132	0.00335	0.022549
FABP4	chr8:82351670-82445510	11.7593	2.94588	-1.99703	-0.634759	0.0036	0.0238386
ZBTB7C	chr18:45553043-45937123	18.9369	4.74429	-1.99694	-0.598225	0.0002	0.00232225
GRHL1	chr2:10085340-10142411	87.8556	22.1054	-1.99074	-0.937631	5e-05	0.000714747
ALOX15B	chr17:7942334-7952452	7.78233	1.96008	-1.98929	-0.991525	0.00075	0.00694743
KLHDC8A	chr1:205305219-205326218	4.82311	1.21484	-1.9892	-0.590734	0.0014	0.0113992
CHAC1	chr15:41245159-41248710	29.035	7.31563	-1.98874	-0.92507	0.00205	0.0153825
RNF208	chr9:140114706-140116033	1.13649	0.286597	-1.98749	-0.689221	0.00685	0.0393457
MAGIX	chrX:49019060-49024822	3.46046	0.873008	-1.9869	-0.708469	5e-05	0.000714747
RHBDL2	chr1:39325671-39407471	11.906	3.00842	-1.98461	-0.561793	0.00225	0.0165321
WNT4	chr1:22443797-22470462	16.7087	4.22713	-1.98285	-0.854162	0.0046	0.029017
SPATA18	chr4:52917496-52963458	3.15288	0.797648	-1.98285	-0.628214	5e-05	0.000714747
WSCD2	chr12:108523247-108644314	0.661473	0.167464	-1.98183	-0.347	5e-05	0.000714747
CPEB3	chr10:93806448-94050844	3.17717	0.804892	-1.98088	-0.891002	0.0014	0.0113992
PITPNM3	chr17:6347734-6459814	6.31459	1.60064	-1.98004	-0.94287	0.00545	0.0332927
C9orf9	chr9:135600964-135765588	7.81055	1.98088	-1.97928	-0.756368	0.0009	0.00805658
MMRN2	chr10:88695296-88784489	31.4444	7.98331	-1.97774	-0.158742	0.0001	0.0013102
C1orf210	chr1:43747553-43751288	7.64455	1.9427	-1.97636	-0.812972	0.00515	0.0317984
PAQR7	chr1:26186103-26197744	13.616	3.4621	-1.97558	-1.23552	0.0001	0.0013102
OSR1	chr2:19551245-19558414	0.855385	0.217506	-1.97552	-0.563298	0.0023	0.0168188
ABHD5	chr3:43328003-43775863	54.3309	13.865	-1.97032	-0.50106	0.0036	0.0238386
SNX21	chr20:44462448-44486045	32.8453	8.39207	-1.96859	-0.846511	5e-05	0.000714747
KLF8	chrX:56258853-56314322	8.03725	2.05481	-1.96769	-0.924955	5e-05	0.000714747
SLC44A4	chr6:31830968-31846823	1.53442	0.392348	-1.96749	-0.473373	0.0006	0.00579464
CCL14,CCL15,CCL15-CCL14	chr17:34310326-34338658	2.23079	0.570796	-1.96651	-0.482322	0.00115	0.00977527
PRSS8	chr16:31127074-31147083	73.7019	18.8706	-1.96556	-1.03739	0.0006	0.00579464
NOS1	chr12:117645946-117889975	2.77643	0.712551	-1.96216	-0.598333	0.00015	0.00184058
DHRS1	chr14:24759803-24769039	52.9444	13.5923	-1.96169	-1.07816	5e-05	0.000714747
CDH26	chr20:58533470-58609066	7.73255	1.98951	-1.95853	-0.643388	5e-05	0.000714747
ACSM1	chr16:20621564-20936328	0.605042	0.15579	-1.95744	-0.0412274	0.0089	0.0482112
FGF14	chr13:102104965-103054807	0.607464	0.156453	-1.95707	-0.179701	0.0011	0.00942879
DUOXA1	chr15:45384847-45493373	50.9787	13.1307	-1.95695	-0.417626	5e-05	0.000714747
DSC2	chr18:28645939-28742819	272.242	70.132	-1.95675	-0.813047	0.0029	0.0201095
PHACTR4	chr1:28696113-28826881	17.2438	4.45074	-1.95396	-1.0938	0.0001	0.0013102
GRHL3	chr1:24634045-24799466	59.1163	15.2667	-1.95316	-0.708343	0.0019	0.0144638
CNTFR	chr9:34551429-34590121	0.5844	0.150982	-1.95258	-0.480151	0.0088	0.0478388
GP1BB,SEPT5	chr22:19701986-19712295	32.1545	8.32197	-1.95003	-1.09136	5e-05	0.000714747
CENPP	chr9:95059639-95432547	4.40441	1.14016	-1.94971	-0.307131	0.00345	0.0231036
N4BP3	chr5:177540443-177553088	6.3616	1.65454	-1.94296	-1.03834	5e-05	0.000714747
LY6G6D,LY6G6F,MEGT1	chr6:31654725-31685695	0.696912	0.181359	-1.94213	-0.100429	0.00565	0.0342073
AC115522.3	chr19:44298460-44299810	2.4725	0.643586	-1.94177	-0.586367	0.0078	0.0435894
NUCB2	chr11:17229699-17371521	104.306	27.1536	-1.94161	-1.09263	5e-05	0.000714747
ALDH3B2	chr11:67429632-67448671	69.7646	18.2135	-1.93749	-1.00533	5e-05	0.000714747
FUT2	chr19:49199227-49209207	32.5864	8.52592	-1.93434	-0.730375	5e-05	0.000714747
CD1A	chr1:158223926-158228059	4.8477	1.26867	-1.93399	-0.644227	0.00675	0.0389418
IGSF22	chr11:18714668-18814268	0.956402	0.250537	-1.93259	-0.250282	5e-05	0.000714747
ACTN2	chr1:236849753-236927931	2.22797	0.583809	-1.93216	-0.411321	0.0058	0.034874
KAZN	chr1:14925199-15478960	18.1855	4.77793	-1.92833	-0.598321	0.0001	0.0013102
CCDC120	chrX:48911100-48927509	5.33078	1.40547	-1.92329	-0.982298	5e-05	0.000714747
BSPRY	chr9:116111820-116133513	20.6487	5.44414	-1.92327	-1.09496	0.00085	0.00772188
LGR6	chr1:202163028-202288909	2.26959	0.598666	-1.92261	-0.486866	0.0005	0.00501611
USP2	chr11:119225924-119252436	6.12579	1.61902	-1.91977	-0.56999	0.0063	0.0368785
OCLN	chr5:68773298-69006341	6.02661	1.59649	-1.91645	-0.401486	0.00145	0.011718
TMPRSS11F	chr4:68566997-68995598	12.8892	3.41771	-1.91506	-0.15642	0.00395	0.0257023
TEC	chr4:48137799-48271881	3.51776	0.938242	-1.90662	-0.683729	0.00045	0.00459992
KRTDAP	chr19:35978225-35986460	2774.39	740.064	-1.90645	-0.536585	0.0044	0.0280151
ELOVL6	chr4:110967001-111120355	11.0076	2.93711	-1.90603	-0.607009	0.002	0.0150504
AL603965.1,ANXA8L2	chr10:47740329-47770871	47.7008	12.7791	-1.90022	-0.690993	5e-05	0.000714747
ETNK2	chr1:204100189-204121307	29.3451	7.87483	-1.8978	-0.983498	0.00195	0.0147527
RIPK4	chr21:43159528-43187266	20.7534	5.60084	-1.88963	-0.915085	0.00875	0.0475951
RSPO1	chr1:38076950-38100595	0.638669	0.17274	-1.88647	-0.611789	0.00175	0.0135751
ABCG4	chr11:119019721-119033360	0.900962	0.243852	-1.88546	-0.442834	0.0009	0.00805658
SPTLC3	chr20:12989626-13147411	11.6631	3.15971	-1.88409	-0.524264	0.0002	0.00232225
GAS7	chr17:9813925-10101868	25.0868	6.79827	-1.88369	-0.753062	5e-05	0.000714747
LYPD5	chr19:44300080-44331358	46.815	12.6985	-1.88231	-0.962683	0.0001	0.0013102
NIPAL2	chr8:99202060-99306621	35.353	9.59045	-1.88216	-0.569136	5e-05	0.000714747
EPB41L3	chr18:5392382-5630699	33.7546	9.18227	-1.87816	-0.690896	5e-05	0.000714747
DNASE1L3	chr3:58177983-58200424	37.8307	10.292	-1.87804	-0.931418	0.0005	0.00501611
IDE	chr10:94211440-94333833	54.9321	14.9908	-1.87357	-0.708879	5e-05	0.000714747
CITED2	chr6:139693392-139695757	65.7575	17.9482	-1.87331	-1.00081	0.0004	0.0041724
PDZD2	chr5:31639516-32122047	9.54834	2.62258	-1.86426	-0.367515	5e-05	0.000714747
BEX4	chrX:102470019-102472174	18.3455	5.04862	-1.86146	-1.0536	0.0006	0.00579464
ELF3	chr1:201951499-201986316	222.499	61.5286	-1.85447	-0.63438	5e-05	0.000714747
MROH6	chr8:144648356-144655141	14.7949	4.09595	-1.85283	-0.729902	0.0001	0.0013102
PALM	chr19:708952-748329	5.05053	1.39824	-1.85282	-0.618348	0.00035	0.00373354
ALDH9A1	chr1:165631452-165679205	66.7767	18.4938	-1.8523	-1.08519	5e-05	0.000714747
BTBD11	chr12:107712189-108053419	11.495	3.19117	-1.84885	-0.762103	0.0062	0.0365494
GAB1	chr4:144256417-144395721	23.7852	6.6134	-1.8466	-0.624112	5e-05	0.000714747
SORBS1	chr10:97071527-97321171	4.87629	1.35653	-1.84587	-0.577898	0.00125	0.0104417
ZNF426	chr19:9638666-9649303	28.5548	7.95314	-1.84414	-0.98144	0.00015	0.00184058
TACSTD2	chr1:59041098-59043166	336.178	93.7349	-1.84257	-1.02373	5e-05	0.000714747
CTC-518B2.12	chr19:51515994-51523431	247.406	69.0437	-1.8413	-0.331648	0.0057	0.0344192
PGD	chr1:10458648-10480201	369.668	103.188	-1.84095	-0.988548	5e-05	0.000714747
QSOX1	chr1:180123968-180173165	95.3859	26.6315	-1.84064	-0.661367	0.00185	0.01413
ACE2	chrX:15579155-15620271	2.63618	0.736671	-1.83936	-0.636284	0.0071	0.0404403
KAT2B	chr3:20081514-20195896	23.8477	6.66719	-1.8387	-0.491772	5e-05	0.000714747
SORBS2	chr4:186506597-186877806	9.92202	2.77648	-1.83738	-0.366732	5e-05	0.000714747
RMND5B	chr5:177557996-177580968	31.0771	8.69903	-1.83693	-0.690372	0.00015	0.00184058
TMEM184A	chr7:1570349-1600457	17.5098	4.90392	-1.83616	-0.569002	5e-05	0.000714747
SH3YL1	chr2:217729-278283	53.5689	15.0094	-1.83553	-0.600041	5e-05	0.000714747
CD1E	chr1:158323253-158327343	3.45709	0.96876	-1.83535	-0.585497	5e-05	0.000714747
PDZD4	chrX:153067620-153096020	1.35678	0.381089	-1.83198	-0.650059	0.0002	0.00232225
AVPI1	chr10:99437180-99447080	41.6721	11.7056	-1.83188	-1.01204	0.00015	0.00184058
ELN	chr7:73442118-73484237	3.82091	1.07438	-1.83041	-0.48421	0.0012	0.010116
TMEM45A	chr3:100211462-100296288	139.38	39.2543	-1.8281	-0.740701	5e-05	0.000714747
STXBP5	chr6:147163036-147706866	19.7291	5.56517	-1.82583	-0.825769	0.0003	0.00327628
LGR4	chr11:27387507-27503980	17.2252	4.88276	-1.81875	-0.552986	5e-05	0.000714747
MUC4	chr3:195473635-195539148	14.6838	4.16493	-1.81787	-0.32965	0.00015	0.00184058
KANK1	chr9:213107-746105	33.1931	9.42102	-1.81693	-0.409729	0.0031	0.0212082
TIAM1	chr21:32490733-32932800	31.5317	8.96363	-1.81465	-0.696713	5e-05	0.000714747
MYO6	chr6:76458908-76629254	22.8626	6.50626	-1.81309	-0.912226	0.00085	0.00772188
COBL	chr7:50934443-51384515	6.50808	1.85283	-1.8125	-0.571284	5e-05	0.000714747
PRRT4	chr7:127990378-128001739	0.377592	0.107687	-1.80998	-0.449533	5e-05	0.000714747
ECHDC2	chr1:53361655-53392884	24.7604	7.06325	-1.80963	-0.758669	5e-05	0.000714747
GRAMD1C	chr3:113547028-113666417	11.5409	3.29269	-1.80942	-0.696211	5e-05	0.000714747
DHCR24	chr1:55315305-55354523	117.636	33.5893	-1.80825	-1.05351	5e-05	0.000714747
FAM160A1	chr4:152330367-152584784	26.8282	7.66954	-1.80654	-0.561097	5e-05	0.000714747
CYP2C9	chr10:96698414-96749147	0.428436	0.122509	-1.80618	-0.382104	0.0078	0.0435894
HILPDA,METTL2B	chr7:128095893-128146656	130.699	37.4615	-1.80276	-0.392139	5e-05	0.000714747
GJB6	chr13:20796109-20806534	247.183	70.9337	-1.80104	-1.01256	0.00435	0.0277641
TMOD3	chr15:52121824-52392720	70.7445	20.319	-1.79979	-0.581204	0.0008	0.00734026
CERS3	chr15:100913143-101085200	59.687	17.1825	-1.79647	-0.908081	0.0014	0.0113992
DHRS3	chr1:12627938-12677737	51.0944	14.7134	-1.79604	-1.02196	0.00015	0.00184058
VAT1	chr17:41166621-41177140	78.0251	22.4962	-1.79426	-0.936596	0.00035	0.00373354
FCGBP	chr19:40353962-40440533	4.46464	1.2884	-1.79297	-0.896766	0.00735	0.0415422
AMOT	chrX:112017730-112084043	2.76417	0.800927	-1.78711	-0.467288	0.00025	0.00279674
TTC39A	chr1:51752929-51810788	14.4562	4.18987	-1.78671	-0.909881	5e-05	0.000714747
FGFR3	chr4:1795033-1810599	34.6368	10.0419	-1.78627	-0.738694	5e-05	0.000714747
TMEM132B	chr12:125671381-126146917	1.0547	0.306256	-1.78402	-0.275005	0.0015	0.0120321
FAM180A,SLC13A4	chr7:135347243-135433594	4.80755	1.39666	-1.78332	-0.351502	0.0018	0.0138402
CNTNAP3B	chr9:43684901-43924049	1.66148	0.483025	-1.78229	-0.549652	0.00025	0.00279674
ARHGAP10	chr4:148653213-148993931	17.0871	4.97137	-1.78119	-0.818946	0.0026	0.0185114
ANXA8L1	chr10:47011752-47174093	17.2126	5.01644	-1.77873	-0.606535	0.0089	0.0482112
AC037459.4,C8orf58,PDLIM2	chr8:22435791-22461663	67.5771	19.7761	-1.77277	-1.05695	5e-05	0.000714747
SYBU	chr8:110586206-110704020	3.8478	1.12735	-1.77111	-0.49526	0.0003	0.00327628
MVK	chr12:109991541-110035067	20.1988	5.92206	-1.7701	-0.781325	5e-05	0.000714747
PLEKHG6	chr12:6419601-6437672	22.8053	6.70105	-1.76691	-0.793111	5e-05	0.000714747
CAST	chr5:95220801-96143803	234.049	68.9616	-1.76294	-0.494766	5e-05	0.000714747
SHMT1	chr17:18231186-18266856	33.3471	9.84491	-1.76011	-0.846122	0.0001	0.0013102
TOM1L2	chr17:17746827-17875736	27.5265	8.13983	-1.75775	-0.856784	5e-05	0.000714747
TSPAN6	chrX:99883666-99894988	44.9358	13.2881	-1.75773	-0.964708	5e-05	0.000714747
SH2D4A	chr8:19171127-19253729	14.7099	4.35685	-1.75543	-0.779086	0.0002	0.00232225
COL21A1	chr6:55921387-56258892	1.17793	0.349082	-1.75461	-0.388304	0.0004	0.0041724
CA13	chr8:86132815-86196302	3.25926	0.967519	-1.75218	-0.658454	0.00035	0.00373354
RHOV	chr15:41164411-41166487	56.8486	16.8874	-1.75118	-1.16666	5e-05	0.000714747
GPRC5A	chr12:13043715-13070871	57.5203	17.1394	-1.74676	-0.594525	5e-05	0.000714747
HOMER2	chr15:83509837-83772195	41.2858	12.3505	-1.74108	-0.567578	0.00195	0.0147527
MLLT4-AS1	chr6:168224555-168227389	0.733844	0.219737	-1.7397	-0.454512	0.0052	0.032064
GPR110	chr6:46965439-47010099	21.4565	6.43918	-1.73647	-0.732539	5e-05	0.000714747
DOCK9	chr13:99445740-99738879	42.6159	12.7924	-1.73611	-0.389197	5e-05	0.000714747
TP53AIP1	chr11:128804625-128813040	11.9193	3.58162	-1.73462	-0.677506	0.00035	0.00373354
SLC37A2	chr11:124932962-124960411	22.201	6.67127	-1.73459	-0.925889	0.00035	0.00373354
TMEM220	chr17:10583653-10718481	3.11447	0.936229	-1.73405	-0.20751	0.00275	0.0192878
LDHD	chr16:75145757-75150669	4.73202	1.42299	-1.73353	-0.816961	0.0026	0.0185114
SRL	chr16:4239374-4292081	0.476144	0.143335	-1.732	-0.431925	0.00415	0.0267949
MLPH	chr2:238394070-238463961	5.70185	1.72002	-1.72901	-0.595807	5e-05	0.000714747
MFAP3L	chr4:170902897-170954182	3.68455	1.11162	-1.72883	-0.396741	0.00015	0.00184058
CROT	chr7:86974996-87029111	15.5825	4.7056	-1.72747	-0.909066	5e-05	0.000714747
MAF	chr16:79619739-79634611	33.8116	10.215	-1.72683	-0.867056	5e-05	0.000714747
SMAD9	chr13:37418967-37494902	1.24181	0.376365	-1.72223	-0.621626	0.0025	0.0179877
NOL3	chr16:67204056-67217943	33.773	10.2372	-1.72205	-0.892537	0.0001	0.0013102
TRIP10	chr19:6737935-6751537	48.2159	14.6618	-1.71745	-0.736549	5e-05	0.000714747
RAB25	chr1:156030950-156040295	257.296	78.3431	-1.71555	-1.00485	5e-05	0.000714747
GALNT16	chr14:69649736-69821183	0.715252	0.217927	-1.71461	-0.162544	0.0014	0.0113992
CLCN3	chr4:170533783-170644824	43.8526	13.3713	-1.71352	-0.848891	5e-05	0.000714747
RMND5A	chr2:86730553-87005164	63.3186	19.307	-1.7135	-0.375687	0.00135	0.0111202
PGAP3	chr17:37827374-37887040	10.44	3.18461	-1.71293	-0.353184	0.0016	0.0126574
ALDH3A2	chr17:19551448-19580911	110.252	33.6824	-1.71074	-0.872601	5e-05	0.000714747
P2RY2	chr11:72929342-72947397	14.1665	4.33123	-1.70964	-1.04024	0.00245	0.0177251
WNK1	chr12:861758-1020618	81.2411	24.8433	-1.70935	-0.461637	5e-05	0.000714747
PCSK5	chr9:78505559-78977255	10.7522	3.29732	-1.70527	-0.709328	0.0022	0.0162688
HMGCS1	chr5:43287702-43313614	75.8392	23.2906	-1.70319	-0.802274	0.0003	0.00327628
ETFDH	chr4:159587830-159644548	21.0298	6.46178	-1.70243	-0.667715	0.0018	0.0138402
PKIB	chr6:122793075-123047518	7.63151	2.34648	-1.70147	-0.566157	0.0002	0.00232225
PANK1	chr10:91342744-91410579	6.76843	2.08561	-1.69835	-0.544383	0.00045	0.00459992
TMEM79	chr1:156252725-156265463	37.4816	11.5536	-1.69784	-0.545801	0.0015	0.0120321
DYNLRB2	chr16:80099732-80597032	0.443342	0.136762	-1.69675	-0.198094	0.00125	0.0104417
GALNT1	chr18:33161080-33291798	123.855	38.2101	-1.69663	-0.874924	0.00025	0.00279674
MAGI3	chr1:113933370-114228545	8.19055	2.53114	-1.69417	-0.706493	0.0007	0.00654366
SMPDL3A	chr6:123110314-123130865	21.2245	6.59659	-1.68594	-1.00592	0.00525	0.0323506
LGALSL	chr2:64681102-64688515	41.6081	12.9558	-1.68326	-0.748344	5e-05	0.000714747
SLC25A23	chr19:6436089-6482568	22.3807	6.97484	-1.68203	-0.689256	0.0002	0.00232225
SYNGR1	chr22:39745929-39781593	9.37997	2.92458	-1.68136	-0.714132	0.0001	0.0013102
SCN4B	chr11:118004091-118023603	1.55549	0.485988	-1.67837	-0.656151	0.0018	0.0138402
PLBD1	chr12:14656594-14910897	85.3947	26.6893	-1.67789	-0.912329	0.0002	0.00232225
SMPD2	chr6:109711417-109765122	22.2022	6.95097	-1.67542	-0.926553	0.00055	0.00540554
ZSCAN31	chr6:28292469-28336947	21.5122	6.74054	-1.67422	-0.658413	5e-05	0.000714747
HOOK1	chr1:60280457-60342050	13.5396	4.24752	-1.67249	-0.714312	0.0002	0.00232225
CGREF1	chr2:27309614-27341995	3.98805	1.25197	-1.67148	-0.45044	0.0044	0.0280151
TLR3	chr4:186990305-187009223	9.69937	3.0516	-1.66832	-0.832897	0.0086	0.0469181
CORIN	chr4:47596014-47840123	0.994461	0.3132	-1.66683	-0.392555	5e-05	0.000714747
MSMO1	chr4:166248774-166264312	60.3157	18.9978	-1.6667	-0.936214	0.00015	0.00184058
TYRO3	chr15:41849872-41871536	13.7794	4.35197	-1.66278	-0.952477	5e-05	0.000714747
CDS1	chr4:85504131-85572491	15.8316	5.00563	-1.66118	-0.990286	0.00135	0.0111202
CARD14	chr17:78143790-78227299	10.1268	3.20195	-1.66115	-0.414508	0.0003	0.00327628
RARG	chr12:53604353-53626764	47.9391	15.2819	-1.64938	-1.01937	5e-05	0.000714747
SYTL4	chrX:99929487-99987110	4.30166	1.37276	-1.64781	-0.397488	0.00135	0.0111202
AC026703.1,NPR3	chr5:32689175-32791819	13.1053	4.18585	-1.64656	-0.49862	0.00015	0.00184058
MMRN1	chr4:90800682-90875780	4.0588	1.29666	-1.64625	-0.714357	0.00685	0.0393457
LIMCH1	chr4:41361623-41702061	8.6761	2.77213	-1.64605	-0.529248	5e-05	0.000714747
NXF3	chrX:102330737-102348157	0.482634	0.154348	-1.64474	-0.374264	0.0051	0.0315746
IL17RC	chr3:9958757-9975314	25.3265	8.12468	-1.64026	-0.881533	5e-05	0.000714747
SEMA3F	chr3:49977439-50226508	28.9775	9.29959	-1.63969	-0.508825	5e-05	0.000714747
NPAS2	chr2:101436613-101886778	13.6509	4.3857	-1.63812	-0.0850825	0.00015	0.00184058
SDR42E1	chr16:82031220-82045093	7.53437	2.42226	-1.63713	-0.663203	0.00345	0.0231036
PNPLA7	chr9:140354403-140444986	0.761657	0.244892	-1.637	-0.432223	0.0031	0.0212082
LGALS9C	chr17:18380050-18398259	4.80612	1.54667	-1.63571	-0.469572	0.00145	0.011718
SEPP1	chr5:42756902-42887494	143.127	46.0904	-1.63476	-0.9505	5e-05	0.000714747
AC011897.1,FAM84A	chr2:14772809-14790933	24.9867	8.05919	-1.63246	-0.960943	0.0026	0.0185114
RNF141	chr11:10533224-10562777	77.1965	24.9169	-1.63141	-0.754359	0.00025	0.00279674
MAPK3	chr16:30125425-30134827	44.243	14.2907	-1.63037	-1.00805	5e-05	0.000714747
FOXO4	chrX:70316046-70323385	6.90628	2.23334	-1.6287	-0.76109	5e-05	0.000714747
SKIDA1	chr10:21802406-21814611	0.461794	0.149336	-1.62869	-0.456446	0.00175	0.0135751
PTGR1	chr9:114287438-114393569	114.021	36.8926	-1.62789	-0.845988	0.0009	0.00805658
MAP2	chr2:210288781-210598842	14.8489	4.82163	-1.62277	-0.395529	5e-05	0.000714747
OBFC1	chr10:105642299-105677963	46.9092	15.2336	-1.62262	-0.991135	0.0073	0.0412977
UACA	chr15:70946892-71055932	27.3127	8.87041	-1.6225	-0.707977	5e-05	0.000714747
SERPINB1	chr6:2832565-2842240	613.148	199.39	-1.62064	-0.568928	0.0001	0.0013102
LMO7,UCHL3	chr13:76123618-76434004	198.305	64.528	-1.61972	-0.612959	5e-05	0.000714747
AL049747.1,MB	chr22:36002810-36033998	22.066	7.18573	-1.61862	-0.412423	0.00175	0.0135751
TTC40	chr10:134621895-134756327	0.395159	0.128694	-1.61849	-0.338251	0.0001	0.0013102
ESPL1	chr12:53662082-53687427	15.829	5.15777	-1.61775	-0.660949	5e-05	0.000714747
KLHDC8B	chr3:49209043-49213917	21.9368	7.15156	-1.61702	-0.902099	0.0001	0.0013102
P2RY1	chr3:152552735-152555841	18.1953	5.93475	-1.61631	-1.02143	0.0001	0.0013102
ALAD	chr9:116148596-116163613	16.3624	5.34289	-1.61469	-0.744716	5e-05	0.000714747
ZNF844	chr19:12175513-12192380	4.0469	1.32512	-1.61069	-0.662539	0.0026	0.0185114
ELOVL7	chr5:60047617-60140216	10.6872	3.50226	-1.60953	-0.639869	0.0001	0.0013102
PENK	chr8:57349232-57472382	0.547937	0.179577	-1.60941	-0.260506	0.00425	0.027249
ALDH1A3	chr15:101389765-101626271	52.6936	17.2703	-1.60934	-0.292076	5e-05	0.000714747
RORB	chr9:77100466-77308093	0.378909	0.124308	-1.60793	-0.395134	0.00585	0.0350828
PEBP1	chr12:118501397-118583389	185.406	60.9677	-1.60457	-0.928442	0.0005	0.00501611
SPAG16	chr2:214149112-215548970	21.1182	6.94676	-1.60408	-0.625119	0.0005	0.00501611
ACOX2	chr3:58490862-58523046	3.01231	0.991512	-1.60317	-0.541516	5e-05	0.000714747
BLVRB	chr19:40953695-40971747	170.345	56.1704	-1.60058	-0.970418	0.00035	0.00373354
RIOK3	chr18:21032786-21066567	90.1242	29.7294	-1.60002	-0.704226	0.0001	0.0013102
NFIA	chr1:61330930-61928465	13.7509	4.537	-1.59971	-0.447832	5e-05	0.000714747
ZNF582	chr19:56732680-56904914	1.0723	0.353834	-1.59956	-0.225939	0.00595	0.0355086
TRPS1	chr8:116420723-116821899	44.6694	14.7447	-1.59909	-0.412087	5e-05	0.000714747
2018-03-05	chr10:94050919-94113721	22.5745	7.46041	-1.59737	-0.609011	5e-05	0.000714747
CLTB	chr5:175792470-175843570	326.722	108.028	-1.59666	-0.915788	0.0013	0.0107858
HMGCR	chr5:74615979-74657929	46.2821	15.326	-1.59448	-0.848168	5e-05	0.000714747
PIM1	chr6:37137978-37143202	88.9413	29.4564	-1.59427	-0.86148	0.0004	0.0041724
EPGN	chr4:75174189-75181024	67.7618	22.4712	-1.59239	-0.535489	0.0003	0.00327628
PER3	chr1:7844379-7913572	5.38196	1.78505	-1.59217	-0.473647	5e-05	0.000714747
RFK	chr9:79000432-79009433	19.3523	6.4239	-1.59098	-0.657256	0.00025	0.00279674
PRLR	chr5:35048860-35230794	3.06494	1.01809	-1.59	-0.350895	5e-05	0.000714747
HSPB1	chr7:75931860-75933612	890.093	295.772	-1.58947	-0.903157	0.00095	0.00840181
RTKN2	chr10:63942793-64028466	6.21947	2.0675	-1.5889	-0.58897	0.0013	0.0107858
SLC6A1	chr3:11034409-11080933	0.375318	0.124777	-1.58876	-0.313925	0.00235	0.0170959
ABCD3	chr1:94883932-94984222	33.5285	11.18	-1.58446	-0.990044	5e-05	0.000714747
ABCA10,ABCA5	chr17:67143354-67323385	16.3475	5.45266	-1.58403	-0.625748	5e-05	0.000714747
TCEA3	chr1:23707553-23751233	22.55	7.52812	-1.58277	-0.834633	0.00065	0.00619608
LPHN2	chr1:81771844-82458120	27.3051	9.1568	-1.57626	-0.554446	5e-05	0.000714747
PPARGC1A	chr4:23562545-23905712	1.72999	0.580967	-1.57423	-0.312938	0.0006	0.00579464
RASA4CP	chr7:44066549-44081905	2.43612	0.818538	-1.57346	-0.510993	0.0013	0.0107858
PKNOX2	chr11:125034582-125303285	0.548551	0.18433	-1.57334	-0.243298	5e-05	0.000714747
OXCT1-AS1	chr5:41730166-41871059	5.0266	1.68931	-1.57315	-0.164537	0.0036	0.0238386
MANSC1	chr12:12482197-12503475	13.3191	4.47672	-1.57299	-0.886598	0.0061	0.0360756
JMJD7,JMJD7-PLA2G4B,PLA2G4B	chr15:42120282-42190773	41.448	13.9714	-1.56883	-0.643542	5e-05	0.000714747
KRT16	chr17:39766029-39772151	4686.08	1583.54	-1.56523	-0.198462	0.0069	0.039534
ASXL3	chr18:31158578-31331156	0.374126	0.126598	-1.56327	-0.189803	0.00075	0.00694743
SLC38A4	chr12:47158545-47226191	1.14202	0.3872	-1.56044	-0.286823	0.00275	0.0192878
CHP1	chr15:41523036-41574043	109.006	36.9939	-1.55905	-0.708304	5e-05	0.000714747
GSTA4	chr6:52842750-52860176	81.9587	27.8371	-1.55789	-0.881785	0.00845	0.0462647
GALE	chr1:24122088-24127271	39.7073	13.4948	-1.55699	-0.982307	5e-05	0.000714747
KALRN	chr3:123798869-124445172	14.9328	5.0859	-1.55391	-0.596192	0.0011	0.00942879
NLGN1	chr3:173114073-174004434	0.500771	0.17059	-1.55361	-0.176276	0.0009	0.00805658
MYH14	chr19:50691442-50813802	19.4243	6.6196	-1.55304	-0.792274	0.0055	0.0334867
ZDHHC13	chr11:19138645-19197969	35.5045	12.1197	-1.55065	-0.791956	0.0011	0.00942879
ZNF677	chr19:53731576-53758151	2.08909	0.716026	-1.54479	-0.404397	0.00025	0.00279674
PPDPF	chr20:62152076-62153559	128.931	44.2237	-1.5437	-1.00633	5e-05	0.000714747
RAB5A	chr3:19988570-20053822	76.1812	26.1524	-1.54249	-0.62528	5e-05	0.000714747
AK7	chr14:96858447-96955764	1.19814	0.41165	-1.54131	-0.413925	0.001	0.00874714
HIBCH	chr2:190744334-191236391	22.6878	7.79899	-1.54056	-0.528213	0.0029	0.0201095
TMEM254	chr10:81806615-81852313	32.9214	11.3204	-1.5401	-0.702275	0.0003	0.00327628
AHCYL2	chr7:128864863-129070052	14.4106	4.95643	-1.53976	-0.543406	5e-05	0.000714747
PITHD1	chr1:24104894-24114722	65.897	22.6743	-1.53915	-1.12661	0.0001	0.0013102
PIGN	chr18:59710799-59854351	37.8316	13.0375	-1.53692	-0.546421	5e-05	0.000714747
LPIN1	chr2:11817720-11967535	24.0758	8.30035	-1.53634	-0.473022	0.00015	0.00184058
TMPRSS13	chr11:117771357-117800174	25.0242	8.63507	-1.53504	-0.73809	0.00055	0.00540554
CNTNAP3	chr9:39072763-39288312	3.52342	1.21808	-1.53237	-0.581235	0.0001	0.0013102
ARHGAP32	chr11:128834954-129149219	29.7595	10.2915	-1.53189	-0.44687	5e-05	0.000714747
TMC4	chr19:54663845-54676944	9.16071	3.16896	-1.53145	-0.565317	0.0002	0.00232225
SLC6A9	chr1:44457030-44497139	12.5217	4.33175	-1.53141	-0.70316	5e-05	0.000714747
SOWAHC	chr2:110371910-110376563	40.801	14.1191	-1.53095	-0.952503	0.00025	0.00279674
AC139100.3	chr18:77905806-78005429	0.870667	0.301491	-1.53001	-0.242084	0.00085	0.00772188
MKX	chr10:27961803-28056723	0.978837	0.339431	-1.52795	-0.362752	0.00645	0.0375293
2018-09-08	chr5:132083136-132142933	30.3236	10.5183	-1.52754	-0.92424	5e-05	0.000714747
TXN	chr9:113006090-113018920	1009.44	350.585	-1.52572	-0.853435	0.0006	0.00579464
FXYD1,FXYD7	chr19:35615416-35645204	2.94059	1.02228	-1.52432	-0.358856	0.00045	0.00459992
TACC2	chr10:123748688-124014060	19.5569	6.79948	-1.52418	-0.428963	0.0001	0.0013102
PLD1,PP13439	chr3:171318194-171528740	43.0002	14.9513	-1.52407	-0.491651	5e-05	0.000714747
MBNL3	chrX:131337052-131623996	13.6117	4.73873	-1.52227	-0.410187	5e-05	0.000714747
ARL4D	chr17:41476326-41478505	28.763	10.0478	-1.51734	-0.961177	0.0007	0.00654366
SLC19A3	chr2:228549925-228582728	0.765942	0.267617	-1.51706	-0.433607	0.0012	0.010116
NAPRT1	chr8:144655659-144660819	88.5782	31.0424	-1.51271	-0.894529	5e-05	0.000714747
ARHGEF10L	chr1:17866329-18024369	16.3407	5.73451	-1.51072	-0.623162	0.00125	0.0104417
PTPN3	chr9:112137745-112260590	15.3286	5.3839	-1.5095	-0.871905	0.00355	0.0235926
CRIP2	chr14:105939298-105946499	59.4419	20.8798	-1.50937	-0.88894	0.00065	0.00619608
KLK8,KLK9	chr19:51446558-51515385	278.978	98.0129	-1.50911	-0.260562	0.0001	0.0013102
FAM83G	chr17:18853657-18950950	35.6271	12.5189	-1.50886	-0.70864	0.00055	0.00540554
ZNF823	chr19:11832079-11849824	7.92866	2.7889	-1.50738	-0.754135	0.0005	0.00501611
CYP2W1	chr7:1022834-1029276	0.685159	0.241138	-1.50658	-0.382887	0.00515	0.0317984
ABCA6	chr17:67074842-67138029	2.31876	0.816635	-1.50559	-0.473749	0.0046	0.029017
PRRG4	chr11:32851488-32879669	19.2133	6.77	-1.50488	-0.959945	0.0007	0.00654366
TSPO	chr22:43547519-43559248	366.425	129.191	-1.50401	-0.832315	0.0011	0.00942879
TMEM254-AS1	chr10:81806615-81852313	1.18893	0.420649	-1.49897	-0.231503	0.00245	0.0177251
ZNF667-AS1	chr19:56950693-57012035	1.88252	0.666154	-1.49874	-0.353518	0.00115	0.00977527
TMEM57	chr1:25757387-25826700	21.6079	7.65252	-1.49755	-0.653126	0.00155	0.0123576
FBXO34	chr14:55729484-55828636	30.3923	10.7653	-1.49731	-0.610929	0.00695	0.0397585
CCDC6	chr10:61548520-61666414	28.6635	10.1543	-1.49712	-0.849551	0.00215	0.0159827
PRRG2	chr19:50058967-50094272	9.53047	3.38173	-1.49478	-0.336067	0.00625	0.0367498
NUAK2	chr1:205271186-205290883	15.5809	5.53648	-1.49274	-0.901368	0.0013	0.0107858
HDAC11	chr3:13518481-13547916	12.6871	4.51043	-1.49203	-0.670766	5e-05	0.000714747
GPR126	chr6:142622990-142767403	12.2341	4.35725	-1.48942	-0.483037	5e-05	0.000714747
IL1RL2	chr2:102803432-102856462	5.42427	1.93409	-1.48777	-0.479976	5e-05	0.000714747
PFKFB2	chr1:207217193-207254369	18.1775	6.48534	-1.4869	-0.162809	0.0007	0.00654366
CPEB2	chr4:15004297-15447790	6.86213	2.45054	-1.48555	-0.222618	0.0003	0.00327628
SLC9A3R1	chr17:72666716-72765492	115.036	41.0821	-1.4855	-0.880324	0.00415	0.0267949
FAM214A	chr15:52870038-53002014	28.971	10.363	-1.48317	-0.475961	5e-05	0.000714747
PARD3	chr10:34398487-35104253	48.3656	17.3073	-1.4826	-0.480522	0.00015	0.00184058
ITM2A	chrX:78615880-78623164	22.828	8.17252	-1.48195	-0.722067	0.0022	0.0162688
TMED3	chr15:79603403-79704334	142.022	50.9277	-1.47959	-0.917358	0.0015	0.0120321
IGFALS,SPSB3	chr16:1823207-1844972	36.7012	13.1646	-1.47917	-0.680073	0.0021	0.0156872
ARL5A	chr2:152645497-152685006	60.1404	21.6063	-1.47688	-0.609659	0.00045	0.00459992
NEFL	chr8:24808467-24814624	6.21652	2.23531	-1.47564	-0.766877	0.00325	0.0219725
PARK2	chr6:161768451-163736524	0.877747	0.315798	-1.4748	-0.20701	0.0068	0.0391811
TUBB2A	chr6:3153902-3157760	91.8776	33.1203	-1.472	-0.801658	0.0015	0.0120321
USP6NL	chr10:11495944-11654226	22.5771	8.14239	-1.47134	-0.770086	0.00125	0.0104417
MIEF2	chr17:18163847-18169866	11.2693	4.06635	-1.47059	-0.592905	0.0005	0.00501611
AC008937.2	chr5:56111400-56191979	3.03738	1.09613	-1.47041	-0.107848	0.0051	0.0315746
AHNAK2	chr14:105403580-105444694	53.6958	19.4018	-1.46862	-0.587016	0.00115	0.00977527
VPS4B	chr18:61056422-61089716	94.749	34.3213	-1.465	-0.633381	5e-05	0.000714747
CERS4	chr19:8271619-8327305	58.8584	21.3575	-1.4625	-0.90777	5e-05	0.000714747
KCNK10	chr14:88649112-88793251	2.12844	0.772998	-1.46126	-0.359299	0.00385	0.0251675
ALDH3B1	chr11:67776047-67797928	5.89833	2.1436	-1.46027	-0.526785	0.00365	0.0240916
CASZ1	chr1:10696660-10856707	14.0887	5.12392	-1.45921	-0.333606	0.00025	0.00279674
AC009505.2	chr2:106361353-106510730	12.446	4.5275	-1.45889	-0.160248	0.0042	0.0270038
ST3GAL4	chr11:126225534-126875953	38.8428	14.1356	-1.45831	-0.651976	5e-05	0.000714747
RHOD	chr11:66824288-66839484	98.9127	36.0023	-1.45807	-0.774259	0.0034	0.0228186
GSKIP	chr14:96747594-96853625	35.0278	12.7501	-1.458	-0.5731	0.00385	0.0251675
HECTD1	chr14:31569317-31677010	74.3285	27.0574	-1.45789	-0.489176	5e-05	0.000714747
HDAC5	chr17:42154113-42201070	28.0637	10.2252	-1.45657	-0.668066	0.00015	0.00184058
CRYBG3	chr3:97540883-97594132	14.4295	5.25812	-1.4564	-0.892174	0.0018	0.0138402
FAM83C	chr20:33873053-33880204	13.0617	4.76681	-1.45424	-0.869954	0.0022	0.0162688
FAAH	chr1:46859936-46879520	4.08	1.48987	-1.45338	-0.568928	0.0012	0.010116
ACKR2,FAM198A,KRBOX1,ZNF662	chr3:42846243-43101703	6.5681	2.40322	-1.45051	-0.425109	0.0041	0.026528
TJP1	chr15:29991570-30261068	56.2391	20.5778	-1.45048	-0.676991	5e-05	0.000714747
FAM43A	chr3:194406621-194409762	21.7895	7.97354	-1.45034	-0.770256	0.00355	0.0235926
NDRG4	chr16:58496749-58547532	18.0819	6.62826	-1.44784	-0.560278	5e-05	0.000714747
TINCR	chr19:5558177-5568045	11.955	4.38358	-1.44743	-0.556225	0.00165	0.012947
MLLT4	chr6:168227601-168372703	60.68	22.2879	-1.44496	-0.504808	5e-05	0.000714747
WWC1	chr5:167718655-167899308	21.637	7.9776	-1.43947	-0.550571	5e-05	0.000714747
UNC13B	chr9:35161998-35405335	14.6326	5.40141	-1.43778	-0.663586	0.0032	0.0217304
RND3	chr2:151324708-151395525	146.669	54.2189	-1.43569	-0.514427	0.00325	0.0219725
DSC3	chr18:28569973-28622781	172.867	63.9276	-1.43515	-0.487526	0.00365	0.0240916
NLRX1	chr11:119037276-119054725	24.8117	9.19245	-1.4325	-0.637174	5e-05	0.000714747
SECISBP2L	chr15:49280672-49338760	16.9166	6.27623	-1.43047	-0.547478	0.0001	0.0013102
TTYH1	chr19:54926392-54948080	3.02774	1.12333	-1.43045	-0.419318	0.0005	0.00501611
ROM1	chr11:62369689-62382592	6.507	2.41656	-1.42904	-0.19203	0.00135	0.0111202
ARF6	chr14:50359809-50361490	110.873	41.1977	-1.42827	-0.883501	0.0015	0.0120321
ACOX1	chr17:73937587-74023533	55.7777	20.7608	-1.42582	-0.307545	5e-05	0.000714747
CDC42BPG	chr11:64590858-64612041	6.97748	2.5983	-1.42514	-0.686327	0.0006	0.00579464
RAB11A	chr15:65903703-66184329	421.185	157.052	-1.42321	-0.726836	0.00055	0.00540554
SNX24	chr5:122179133-122390362	27.0616	10.0924	-1.42297	-0.430334	0.00645	0.0375293
PARD3B	chr2:205410515-206484886	3.20042	1.19366	-1.42287	-0.215879	0.00105	0.00910645
EFCAB6	chr22:43911996-44208217	0.901304	0.337024	-1.41916	-0.309445	0.00025	0.00279674
SLC9A3	chr5:473350-524447	2.50041	0.935262	-1.41872	-0.619032	0.00065	0.00619608
ADCY9	chr16:4003387-4166186	7.75849	2.90388	-1.41779	-0.445885	0.0014	0.0113992
MXI1	chr10:111967362-112047123	42.6711	15.9853	-1.41651	-0.814059	0.00025	0.00279674
PLCB4	chr20:9049409-9461889	1.61788	0.606626	-1.41523	-0.2163	0.0022	0.0162688
MYCBP2-AS1	chr13:77618791-77901185	12.5714	4.73396	-1.40902	-0.145871	0.00185	0.01413
FAM170A,HSD17B4	chr5:118788137-118972894	66.4635	25.1208	-1.40368	-0.646269	5e-05	0.000714747
KLF4	chr9:110247132-110252763	59.8567	22.6584	-1.40147	-0.845271	0.00795	0.0442124
RASAL2	chr1:178060642-178448644	16.6667	6.31066	-1.40111	-0.541446	0.0025	0.0179877
ZNF717	chr3:75758793-75834734	3.6425	1.37922	-1.40107	-0.455426	0.0007	0.00654366
XG	chrX:2670090-2734539	16.3154	6.17867	-1.40087	-0.569308	0.00555	0.0337464
LTB4R,LTB4R2,NOP9	chr14:24769067-24787242	67.3818	25.5403	-1.39958	-0.72275	0.00055	0.00540554
LLGL2	chr17:73521160-73571289	30.3733	11.5228	-1.39831	-0.696196	0.0001	0.0013102
SPINT1	chr15:41128005-41150405	111.749	42.4001	-1.39813	-0.78384	0.0009	0.00805658
GLCE	chr15:69452922-69564556	13.3994	5.09019	-1.39638	-0.632244	0.00305	0.0209519
AC023490.1	chr22:20378813-20380440	1.65497	0.628956	-1.39577	-0.430901	0.0036	0.0238386
MAP3K1	chr5:56111400-56191979	19.2578	7.33876	-1.39184	-0.775302	0.00475	0.0297791
ANKRD6	chr6:90142888-90348472	4.85515	1.8507	-1.39145	-0.233065	0.00055	0.00540554
ZDHHC20	chr13:21950262-22033509	52.5622	20.0475	-1.3906	-0.73521	5e-05	0.000714747
PCSK6	chr15:101835623-102065405	8.00632	3.05476	-1.39008	-0.53138	0.0005	0.00501611
ATP6V1D	chr14:67707825-67853233	121.541	46.3968	-1.38934	-0.544492	0.00015	0.00184058
MACROD2	chr20:13829892-16033842	1.33242	0.508673	-1.38924	-0.142235	0.00505	0.0313284
STRN	chr2:37070782-37193615	31.4211	12.0045	-1.38815	-0.74387	0.00265	0.0187656
MAPK13	chr6:36095585-36107842	71.1005	27.1667	-1.38802	-0.886581	0.0008	0.00734026
EFNA5	chr5:106712589-107006596	4.73284	1.80941	-1.38719	-0.170061	0.0036	0.0238386
CEA,CEACAM5,CEACAM6	chr19:42212503-42290801	121.275	46.3824	-1.38664	-0.405482	5e-05	0.000714747
FAM135A	chr6:71122530-71270877	31.067	11.8934	-1.38523	-0.626763	5e-05	0.000714747
SLC7A1	chr13:30083546-30169825	21.6913	8.30662	-1.38479	-0.528379	0.00135	0.0111202
OSBPL6	chr2:179059207-179264160	3.59045	1.3776	-1.382	-0.510941	0.00055	0.00540554
PBX1	chr1:164524820-164868533	13.9841	5.36927	-1.38099	-0.410842	0.00215	0.0159827
SCP2	chr1:53392900-53517375	101.956	39.1861	-1.37954	-0.902403	0.0021	0.0156872
MFSD5	chr12:53645034-53648189	34.3643	13.2124	-1.37902	-0.809925	0.00215	0.0159827
ANO10	chr3:43328003-43775863	21.6369	8.32249	-1.3784	-0.317209	0.00025	0.00279674
NPEPPS	chr17:45600307-45726786	39.4039	15.1611	-1.37797	-0.444994	0.00105	0.00910645
ARRDC3	chr5:90664540-90679176	60.0406	23.1474	-1.37509	-0.661971	0.00065	0.00619608
ARL4A	chr7:12726480-12730559	30.1148	11.619	-1.37399	-0.811562	0.00185	0.01413
DOK4	chr16:57462080-57521239	15.7763	6.08755	-1.37382	-0.35971	0.0014	0.0113992
ANO8	chr19:17402939-17445638	4.50976	1.74126	-1.37292	-0.391796	0.0093	0.0497471
TP53I3	chr2:24299395-24424567	25.6759	9.91385	-1.3729	-0.704422	0.00175	0.0135751
SLIT3	chr5:168081517-168728133	2.42768	0.939604	-1.36946	-0.428805	0.00195	0.0147527
MEGF9	chr9:123363090-123476748	11.6928	4.5271	-1.36896	-0.776872	0.0056	0.033983
FCHSD1	chr5:141016516-141030986	28.1461	10.9024	-1.36828	-0.54276	0.0001	0.0013102
C19orf57	chr19:13993160-14041692	1.7106	0.662798	-1.36786	-0.16093	0.0027	0.0190389
CTTNBP2NL	chr1:112938802-113006078	29.5453	11.4514	-1.36741	-0.630985	0.0008	0.00734026
RNH1	chr11:494511-507300	154.402	59.8865	-1.36639	-0.957967	0.0001	0.0013102
PTPN13	chr4:87515467-87736324	34.8425	13.515	-1.36629	-0.598678	0.0015	0.0120321
FYCO1	chr3:45959395-46037316	8.35534	3.2505	-1.36204	-0.611766	0.0017	0.0132487
SMIM14	chr4:39500374-39640710	34.7792	13.5394	-1.36107	-0.385816	0.0002	0.00232225
PGM2	chr4:37828254-37864558	70.4145	27.4749	-1.35776	-0.985907	0.00055	0.00540554
PVRL4	chr1:161040784-161059389	41.2793	16.125	-1.35612	-0.756329	0.0053	0.0325604
WWTR1	chr3:149235021-149454501	28.4049	11.145	-1.34975	-0.425221	0.0005	0.00501611
WDR26	chr1:224572844-224928251	50.7159	19.9666	-1.34485	-0.628824	0.00015	0.00184058
GPR157	chr1:9160363-9189229	16.8681	6.64235	-1.34453	-0.533316	0.00115	0.00977527
SLC12A2	chr5:127419457-127525380	12.879	5.07607	-1.34323	-0.395227	0.00165	0.012947
EBPL	chr13:50234858-50265611	57.0831	22.5068	-1.3427	-0.863248	0.0003	0.00327628
NDST1	chr5:149855093-149937773	36.5258	14.4211	-1.34073	-0.396531	0.0002	0.00232225
CFD	chr19:859452-863453	37.0507	14.6311	-1.34046	-0.802221	0.00615	0.0363012
TM7SF2,VPS51	chr11:64851694-64883856	143.464	56.6583	-1.34033	-0.69155	5e-05	0.000714747
CXADR	chr21:18884699-18965897	34.7123	13.7284	-1.33829	-0.650684	0.0004	0.0041724
ZNF770	chr15:35270541-35280488	49.4299	19.5742	-1.33643	-0.450793	0.001	0.00874714
PLXNA2	chr1:208195586-208417665	9.0771	3.59472	-1.33635	-0.388764	0.0012	0.010116
CEACAM1	chr19:42901279-43156507	20.5799	8.16186	-1.33427	-0.405505	0.00535	0.0328237
WWTR1-AS1	chr3:149235021-149454501	5.13962	2.03895	-1.33384	-0.159832	0.00875	0.0475951
KCTD3	chr1:215740734-215795149	21.5839	8.56806	-1.33292	-0.626394	0.00465	0.0292821
ZNF682	chr19:20107866-20150315	2.10103	0.834434	-1.33222	-0.311822	0.00055	0.00540554
AL163636.6,ANG,RNASE4	chr14:21152258-21175279	3.13717	1.24596	-1.33221	-0.154173	0.00135	0.0111202
C11orf45	chr11:128761250-128790930	2.51572	1.0015	-1.3288	-0.373654	0.00885	0.0480395
ELOVL1	chr1:43829067-43833696	115.394	46.0781	-1.32442	-0.868058	5e-05	0.000714747
SPATA6	chr1:48761043-48937845	5.37815	2.14775	-1.32429	-0.413276	0.00035	0.00373354
MYL5	chr4:666224-683230	9.62131	3.84454	-1.32342	-0.211979	5e-05	0.000714747
ZNF431	chr19:21324826-21373034	19.1403	7.66014	-1.32117	-0.463944	0.00145	0.011718
H2AFJ	chr12:14927269-14930936	89.0269	35.6452	-1.32053	-0.771235	0.00145	0.011718
MFSD6	chr2:191273080-191399448	29.0872	11.6508	-1.31995	-0.679425	0.0015	0.0120321
SLC18B1	chr6:133090508-133119701	8.28761	3.32466	-1.31775	-0.708165	0.00565	0.0342073
ENPP3	chr6:131949581-132068553	0.357982	0.143821	-1.31561	-0.268252	0.0031	0.0212082
IL20RB,NCK1	chr3:136581049-136729927	114.599	46.1098	-1.31345	-0.682772	0.00025	0.00279674
FAM83D	chr20:37554954-37581703	35.4838	14.3083	-1.31031	-0.709244	0.00925	0.0495374
KRT5	chr12:52908358-52914471	4506.14	1820.68	-1.30741	-0.207339	0.00045	0.00459992
KIF1C	chr17:4901242-4931696	81.4033	32.8942	-1.30725	-0.491432	5e-05	0.000714747
STAP2	chr19:4324039-4343488	67.0216	27.109	-1.30585	-0.814215	0.0001	0.0013102
ARHGEF37	chr5:148931509-149014531	9.42413	3.81584	-1.30436	-0.546277	0.00515	0.0317984
TMEM59	chr1:54497346-54519177	209.16	84.7046	-1.3041	-0.810808	0.00015	0.00184058
GPR1	chr2:207040039-207082771	5.53006	2.24056	-1.30343	-0.458044	0.00225	0.0165321
FAM219B	chr15:75192327-75199462	23.2355	9.42542	-1.3017	-0.644543	5e-05	0.000714747
FAM221A	chr7:23719748-23742868	3.37086	1.36792	-1.30114	-0.415572	0.00415	0.0267949
ISOC1	chr5:128430443-128449721	13.5333	5.49514	-1.30029	-0.741985	0.00485	0.0303026
KIAA1468	chr18:59854490-59974355	27.1487	11.0386	-1.29832	-0.481994	0.0002	0.00232225
DBI	chr2:120124496-120130126	472.254	192.117	-1.29757	-0.680506	0.00905	0.0488078
DKK1	chr10:54074055-54077802	14.3495	5.83871	-1.29727	-0.438899	0.00725	0.0410654
C12orf29	chr12:88373815-88535993	58.6971	23.9015	-1.29619	-0.644816	0.00045	0.00459992
SNX16	chr8:82704057-82755101	11.1698	4.54849	-1.29615	-0.61365	0.0058	0.034874
ALDH6A1	chr14:74318546-74551196	8.11902	3.30792	-1.29538	-0.333773	0.00125	0.0104417
FOXP2	chr7:113726381-114333827	4.32863	1.76435	-1.29478	-0.242195	0.0003	0.00327628
RECQL5	chr17:73584138-73704142	14.7372	6.01101	-1.29378	-0.298041	5e-05	0.000714747
SOX6	chr11:15987994-16778428	4.69704	1.91648	-1.2933	-0.142387	0.00925	0.0495374
AL354898.1,HMCN2	chr9:133046881-133309510	1.71084	0.698332	-1.29272	-0.405008	0.00585	0.0350828
DEAF1	chr11:644232-727727	11.7398	4.79405	-1.29209	-0.230187	0.0027	0.0190389
CARD6	chr5:40841285-40860275	9.08918	3.7121	-1.29192	-0.776951	0.0017	0.0132487
CPS1	chr2:211342405-211543831	1.89303	0.773482	-1.29126	-0.326279	0.00935	0.0499564
CBR1	chr21:37402367-37498938	186.004	76.1589	-1.28825	-0.79633	0.0041	0.026528
COL14A1	chr8:121072018-121384275	5.92988	2.42868	-1.28783	-0.742312	0.00245	0.0177251
PMM1	chr22:41956766-41985894	24.551	10.0807	-1.28419	-0.754036	0.0025	0.0179877
SH3GLB2	chr9:131683173-131790582	51.191	21.0222	-1.28398	-0.529971	0.0005	0.00501611
ZNF436	chr1:23685940-23698332	13.7011	5.62779	-1.28365	-0.959884	0.0032	0.0217304
STOX2	chr4:184774583-184944679	5.78347	2.3759	-1.28346	-0.306728	0.00095	0.00840181
ACAD8	chr11:134123388-134135749	12.2591	5.03904	-1.28263	-0.682258	0.0001	0.0013102
MYCL	chr1:40361097-40367928	17.1793	7.06599	-1.28171	-0.697443	0.00905	0.0488078
ETV2	chr19:36132646-36135773	1.33089	0.547962	-1.28024	-0.456431	0.00365	0.0240916
C15orf52	chr15:40623652-40633168	5.91203	2.43711	-1.27848	-0.325672	0.0007	0.00654366
RAB10	chr2:26256975-26360323	321.735	132.73	-1.27738	-0.497013	0.00385	0.0251675
PLXDC2	chr10:20105167-20578785	29.2198	12.0886	-1.2733	-0.505462	0.0074	0.0417734
ZBTB7B	chr1:154975126-155006257	39.0874	16.1726	-1.27315	-0.744452	0.0004	0.0041724
TRIM62	chr1:33611002-33647660	4.23603	1.75518	-1.27109	-0.60903	0.00825	0.0454406
MAOA	chrX:43515466-43606068	20.9692	8.70266	-1.26874	-0.730554	0.0085	0.046483
ASCC2	chr22:30184596-30234271	37.9546	15.7552	-1.26845	-0.576532	0.00115	0.00977527
CMAS	chr12:22199107-22589975	43.6291	18.1203	-1.26768	-0.525513	0.006	0.0356911
NAGK	chr2:71163011-71306935	116.78	48.5179	-1.26721	-0.639902	0.0004	0.0041724
CAPN1	chr11:64945076-64979477	159.008	66.1707	-1.26484	-0.598901	0.0001	0.0013102
SERPINI2,WDR49	chr3:167159576-167371771	3.19355	1.3302	-1.26352	-0.319282	0.0001	0.0013102
RETSAT	chr2:85569210-85618875	26.8037	11.1805	-1.26144	-0.726866	0.00275	0.0192878
KLF3	chr4:38614321-38702663	28.7573	12.0066	-1.2601	-0.745074	0.0029	0.0201095
TMEM246	chr9:104230720-104295819	6.45709	2.69848	-1.25874	-0.741592	0.00835	0.0458539
SH3D19	chr4:152020724-152246784	48.0432	20.0824	-1.2584	-0.101467	0.00025	0.00279674
CLN8	chr8:1703943-1734738	29.6489	12.4096	-1.25652	-0.529493	0.00685	0.0393457
AACS	chr12:125549924-125627873	16.4729	6.89564	-1.25633	-0.785915	0.00165	0.012947
SERPINB5	chr18:61143993-61172318	204.425	85.6405	-1.25521	-0.553223	0.0042	0.0270038
USP46	chr4:53457137-53525502	11.6005	4.86679	-1.25314	-0.498978	0.00015	0.00184058
CELSR2	chr1:109792640-109818372	9.13488	3.83774	-1.25113	-0.795735	0.0062	0.0365494
RGS12	chr4:3294754-3441640	18.9467	7.97301	-1.24875	-0.402177	0.0007	0.00654366
KLHL18	chr3:47205986-47388306	12.1263	5.10407	-1.24842	-0.365649	0.0004	0.0041724
HBP1	chr7:106809405-107218906	88.0687	37.1339	-1.24589	-0.359566	0.00015	0.00184058
EML3	chr11:62369689-62382592	16.813	7.09271	-1.24517	-0.611829	0.00015	0.00184058
LEPR,LEPROT	chr1:65886247-66107242	62.0034	26.1662	-1.24464	-0.456615	0.0002	0.00232225
GPSM2	chr1:109358519-109506111	35.7852	15.1191	-1.24299	-0.492865	0.0038	0.0248761
COMTD1	chr10:76993726-76995788	33.9851	14.383	-1.24054	-0.728378	0.00295	0.0203563
SNCA	chr4:90472506-90763129	8.95521	3.8128	-1.23188	-0.39041	0.00655	0.0380028
PPFIBP2	chr11:7534528-7678358	22.9872	9.79533	-1.23066	-0.46814	0.0001	0.0013102
RGS14	chr5:176784837-176799602	29.3979	12.5286	-1.23049	-0.594395	5e-05	0.000714747
LAD1,TNNT2	chr1:201328135-201368736	201.329	85.8604	-1.22949	-0.73626	0.0061	0.0360756
IL36RN	chr2:113816214-113822959	94.9213	40.5053	-1.22862	-0.41219	0.00305	0.0209519
OPHN1	chrX:67262185-67653755	3.996	1.70528	-1.22854	-0.358753	0.00885	0.0480395
METTL7A	chr12:51317254-51326300	17.5754	7.50209	-1.22819	-0.528843	0.0068	0.0391811
KCTD1	chr18:24034873-24770662	27.1059	11.6085	-1.22343	-0.583176	0.0043	0.0274928
NR3C2	chr4:148999912-149365850	0.984817	0.422623	-1.22048	-0.254835	0.00595	0.0355086
GALNT7	chr4:174053078-174250845	25.6342	11.017	-1.21834	-0.449509	0.0007	0.00654366
MYCBP2	chr13:77618791-77901185	37.6111	16.1851	-1.21649	-0.370972	0.00045	0.00459992
CALCOCO1	chr12:54104902-54121529	33.8437	14.6091	-1.21202	-0.758955	0.0002	0.00232225
TMEM159	chr16:20944432-21191937	71.5356	30.9538	-1.20855	-0.63565	0.0022	0.0162688
KIF21A	chr12:39687029-39837192	16.596	7.18567	-1.20765	-0.471229	0.0017	0.0132487
ABLIM2	chr4:7967038-8160559	8.14991	3.52965	-1.20726	-0.305533	0.00125	0.0104417
VPS13D	chr1:12290123-12572099	16.3114	7.07778	-1.20451	-0.270079	0.00035	0.00373354
USP53	chr4:120113927-120216672	19.6776	8.54028	-1.2042	-0.418744	0.0008	0.00734026
ATL1	chr14:50885218-51135049	3.2235	1.39973	-1.20348	-0.153054	0.00405	0.02626
SAMD13	chr1:84764048-84863514	0.590438	0.256406	-1.20335	-0.276442	0.00275	0.0192878
SH3GL1	chr19:4360366-4400544	51.6799	22.4464	-1.20312	-0.716962	0.00625	0.0367498
PMVK	chr1:154897209-154909467	23.9368	10.3996	-1.2027	-0.756446	0.00495	0.0308539
CNST	chr1:246729745-246831886	20.169	8.76523	-1.20228	-0.456444	0.0021	0.0156872
IMPA2	chr18:11981023-12030876	87.0908	37.9168	-1.19968	-0.689533	0.0042	0.0270038
PHLDB3	chr19:43979105-44009087	15.4978	6.74808	-1.19951	-0.624134	0.001	0.00874714
BAIAP2	chr17:79008947-79156964	75.8346	33.0285	-1.19914	-0.56735	0.0001	0.0013102
RASGEF1B	chr4:82347546-82965397	27.0421	11.7841	-1.19836	-0.444044	0.00155	0.0123576
RAB5B	chr12:56367696-56388490	52.6259	22.951	-1.19722	-0.751578	0.002	0.0150504
ARHGAP27	chr17:43471274-43511787	34.4421	15.0269	-1.19663	-0.473916	0.0002	0.00232225
ZBTB5	chr9:37438110-37465396	10.6021	4.62677	-1.19627	-0.735157	0.00785	0.0438554
FGFBP1	chr4:15937191-15940363	259.766	113.383	-1.196	-0.663472	0.00405	0.02626
FAT2	chr5:150883653-150948505	24.2521	10.5953	-1.19468	-0.757433	0.00355	0.0235926
MPP5	chr14:67707825-67853233	10.6826	4.67498	-1.19223	-0.128975	5e-05	0.000714747
ZFYVE21	chr14:104182066-104200005	30.7923	13.5001	-1.1896	-0.694677	0.00555	0.0337464
MOSPD1	chrX:134021655-134049297	15.7989	6.93274	-1.18833	-0.594582	0.0059	0.0353135
RUNDC3B	chr7:87133174-87461611	0.718799	0.316018	-1.18558	-0.195586	0.0038	0.0248761
PVRL1	chr11:119479134-119599794	52.009	22.8748	-1.185	-0.530198	0.0017	0.0132487
hsa-mir-1199	chr19:14183347-14185874	1.89553	0.834038	-1.18441	-0.440199	0.0089	0.0482112
FBXO3	chr11:33762484-33796089	25.9638	11.4342	-1.18314	-0.643826	0.00275	0.0192878
RNF170	chr8:42704779-42940931	12.588	5.5569	-1.17969	-0.166558	0.0007	0.00654366
CTDSPL	chr3:37903450-38025960	12.2068	5.39676	-1.17752	-0.489332	0.00185	0.01413
NFIB	chr9:14081841-14398982	8.80896	3.89807	-1.17621	-0.421887	0.0037	0.0243429
GULP1	chr2:189156395-189460653	10.9953	4.86951	-1.17504	-0.390403	0.0001	0.0013102
KLHDC1	chr14:50159822-50219870	2.05284	0.909876	-1.17388	-0.352992	0.008	0.0444098
CCDC64	chr12:120427672-120532298	8.29598	3.68898	-1.16919	-0.464441	0.00025	0.00279674
ZNF91	chr19:23487792-23578362	15.5144	6.90984	-1.16688	-0.44279	0.00435	0.0277641
HMSD,SERPINB8	chr18:61616534-61672278	30.7334	13.7189	-1.16364	-0.595895	0.00245	0.0177251
ESRP2	chr16:68021296-68272005	33.5811	15.0104	-1.16169	-0.468744	0.00305	0.0209519
CCDC13,HHATL,HIGD1A	chr3:42734154-42846023	138.341	61.9283	-1.15956	-0.776978	0.0023	0.0168188
KIF13B	chr8:28924795-29120641	10.8467	4.86324	-1.15727	-0.533951	0.00255	0.0182402
AMOTL2	chr3:134070693-134094321	36.543	16.3932	-1.15649	-0.506339	0.0006	0.00579464
SH3BP5L	chr1:249104647-249120832	16.8811	7.57626	-1.15585	-0.679553	0.00165	0.012947
SCRIB	chr8:144873089-144897549	22.3009	10.0132	-1.15521	-0.477879	0.00095	0.00840181
CD9	chr12:6308880-6347425	446.771	201.294	-1.15023	-0.698875	0.0023	0.0168188
AHDC1	chr1:27860545-27930942	5.914	2.66474	-1.15014	-0.311181	0.00505	0.0313284
TEF	chr22:41763336-41795330	6.07229	2.73648	-1.14992	-0.501525	0.0056	0.033983
PLEKHM1	chr17:43513265-43568115	51.001	22.9964	-1.14912	-0.368343	0.00255	0.0182402
ACAA1	chr3:38080695-38178733	39.1579	17.697	-1.14579	-0.648784	0.0063	0.0368785
PCYOX1	chr2:70484517-70508323	31.3487	14.188	-1.14373	-0.643289	0.0011	0.00942879
PLIN3	chr19:4838343-4867780	94.0841	42.5887	-1.14348	-0.633855	0.00075	0.00694743
CAPS2	chr12:75628519-75784708	1.20741	0.547995	-1.13969	-0.20899	0.0023	0.0168188
GIPC1	chr19:14588571-14606944	135.501	61.5317	-1.1389	-0.631236	0.00095	0.00840181
CCDC146,UPK3B	chr7:76139744-77045717	37.0054	16.822	-1.13738	-0.232791	0.0017	0.0132487
TAB3	chrX:30845558-30993201	8.55338	3.89182	-1.13605	-0.626661	0.00645	0.0375293
AMFR	chr16:56395363-56459450	70.3164	32.1085	-1.1309	-0.546415	0.0009	0.00805658
PLEKHH3	chr17:40819931-40829048	11.533	5.268	-1.13044	-0.599637	0.0003	0.00327628
FDXR	chr17:72858618-72869156	20.9249	9.571	-1.12848	-0.728816	0.0028	0.0195563
VWA5A	chr11:123986068-124018428	10.5835	4.84239	-1.12803	-0.668532	0.00325	0.0219725
QARS	chr3:49133364-49142553	125.849	57.6293	-1.12682	-0.618759	0.00045	0.00459992
GTF3C1	chr16:27470875-27561234	23.6952	10.8755	-1.12351	-0.583339	0.0012	0.010116
ZSCAN18	chr19:58570606-58629794	7.74168	3.55636	-1.12225	-0.490936	0.0016	0.0126574
PDCD6IP	chr3:33839843-33911194	117.453	53.9868	-1.1214	-0.486762	5e-05	0.000714747
SSBP2	chr5:80708839-81047616	19.7855	9.1255	-1.11647	-0.347261	0.0016	0.0126574
BTBD3	chr20:11871370-11907257	11.3659	5.24277	-1.11631	-0.354326	0.00155	0.0123576
PLAGL1	chr6:144261436-144385735	4.70901	2.17525	-1.11424	-0.375077	0.0002	0.00232225
SFT2D2	chr1:168195175-168222263	40.2442	18.6205	-1.11189	-0.346603	0.00255	0.0182402
STK24	chr13:99102454-99231084	126.966	58.958	-1.10669	-0.575745	0.0086	0.0469181
ARHGEF26	chr3:153742189-153975616	4.04827	1.87985	-1.10669	-0.492968	0.0053	0.0325604
GP6,RDH13	chr19:55517560-55582659	15.6207	7.2619	-1.10504	-0.527404	0.0055	0.0334867
DLG3	chrX:69664710-69725337	22.0493	10.2589	-1.10386	-0.475186	0.00465	0.0292821
GLTSCR2	chr19:48248778-48272097	121.481	56.5695	-1.10263	-0.71261	0.0004	0.0041724
2018-09-10	chr2:110300558-110371783	58.9961	27.5284	-1.0997	-0.604536	0.00645	0.0375293
SERPINB10,SERPINB2	chr18:61538925-61609601	158.261	73.9687	-1.09732	-0.585023	0.00895	0.0484249
CTD-2006C1.10,ZNF433,ZNF878	chr19:12098431-12167127	4.34062	2.02893	-1.09718	-0.337109	0.0043	0.0274928
TOLLIP	chr11:1295600-1330884	39.1716	18.314	-1.09686	-0.512926	0.00085	0.00772188
CMPK1	chr1:47799468-47844511	80.1483	37.4999	-1.09579	-0.617593	0.00485	0.0303026
CDK7	chr5:68530667-68573250	41.5035	19.4276	-1.09512	-0.660412	0.0031	0.0212082
SUOX	chr12:56390963-56400425	9.51571	4.45726	-1.09415	-0.612827	0.00505	0.0313284
CLIP4	chr2:29320570-29412509	30.9629	14.5242	-1.09208	-0.527112	0.0077	0.0431618
OSBPL1A	chr18:21718941-21977844	16.1723	7.59409	-1.09058	-0.53668	0.00805	0.0445661
INADL	chr1:62208148-62629592	19.6788	9.24967	-1.08917	-0.430305	0.00795	0.0442124
OXR1	chr8:107282371-107764922	30.1472	14.1724	-1.08894	-0.58619	0.001	0.00874714
FRMD4B	chr3:69219140-69591734	25.8812	12.2159	-1.08314	-0.427652	0.00605	0.0358955
FAM149A	chr4:187025572-187093821	2.22437	1.05199	-1.08027	-0.324393	0.0016	0.0126574
USP54	chr10:75196185-75385711	17.0384	8.06034	-1.07988	-0.307938	0.0003	0.00327628
TMEM154	chr4:153539783-153601317	26.5628	12.5759	-1.07874	-0.343436	0.0061	0.0360756
TNKS1BP1	chr11:57067111-57092426	37.6378	17.8347	-1.07749	-0.464156	0.00095	0.00840181
MKNK2	chr19:2037469-2051243	166.981	79.5298	-1.07011	-0.433862	0.0008	0.00734026
NFE2L2	chr2:178092322-178408564	147.099	70.0679	-1.06996	-0.371198	0.0048	0.0300618
SLC35F5	chr2:114462587-114514400	40.7426	19.4157	-1.06931	-0.509866	0.00375	0.0246189
SH3TC2	chr5:148303201-148442726	1.62428	0.775705	-1.06622	-0.254781	0.00265	0.0187656
NFASC	chr1:204797778-204991950	4.15352	1.98858	-1.0626	-0.394157	0.00305	0.0209519
PER2	chr2:239140324-239198743	7.94893	3.80778	-1.06181	-0.37635	0.0042	0.0270038
CLIP1	chr12:122755978-122907179	49.1036	23.5687	-1.05896	-0.646243	0.00475	0.0297791
CUL4B	chrX:119658463-119709649	26.246	12.6153	-1.05692	-0.564619	0.00765	0.042934
TMBIM1	chr2:219135114-219232822	191.4	92.2488	-1.05299	-0.582306	0.0059	0.0353135
ARHGEF4	chr2:131588550-131804836	21.952	10.5822	-1.05271	-0.331034	0.0038	0.0248761
IL17RE	chr3:9944295-9958086	4.78794	2.31081	-1.05101	-0.400953	0.00145	0.011718
FAM86B1	chr8:12036205-12051642	0.690413	0.333556	-1.04953	-0.342554	5e-05	0.000714747
ICA1	chr7:8152813-8384146	6.12916	2.96219	-1.04903	-0.298705	0.00235	0.0170959
ZFAND2B	chr2:220059958-220074373	35.0541	16.9415	-1.04902	-0.653436	0.0028	0.0195563
PPP2CB	chr8:30631972-30671830	37.5708	18.2376	-1.04269	-0.609337	0.0021	0.0156872
KIAA1217	chr10:23983674-24836772	21.0404	10.228	-1.04064	-0.426311	0.0005	0.00501611
ARHGEF12	chr11:120207786-120360645	29.5247	14.3782	-1.03804	-0.552103	0.0082	0.0452058
DENND4C	chr9:19230432-19374139	16.2984	7.94086	-1.03737	-0.424551	0.0037	0.0243429
LRBA	chr4:151185593-151936879	20.6847	10.1377	-1.02883	-0.380477	0.00615	0.0363012
KCNRG,TRIM13	chr13:50570023-50595058	22.0264	10.8049	-1.02755	-0.531194	0.00705	0.0402054
KREMEN1	chr22:29469065-29564321	19.9234	9.77712	-1.02699	-0.484779	0.0081	0.044762
ATP5A1	chr18:43664109-43708299	300.068	147.281	-1.02672	-0.629809	0.0028	0.0195563
PRSS36	chr16:31150245-31161415	1.76597	0.869827	-1.02166	-0.293622	0.00805	0.0445661
SSH3	chr11:67070918-67080078	12.8144	6.32188	-1.01934	-0.567998	0.00195	0.0147527
NDRG2,RNASE13	chr14:21484921-21572881	108.028	53.4117	-1.01618	-0.269223	0.003	0.0206625
COA3	chr17:40932695-40950722	95.5306	47.2541	-1.01552	-0.729243	0.00325	0.0219725
AKR1A1	chr1:46016214-46035721	115.785	57.2879	-1.01514	-0.689386	0.0018	0.0138402
PCDH7	chr4:30722036-31148422	8.72683	4.31995	-1.01444	-0.270919	0.00805	0.0445661
ENTPD5	chr14:74318546-74551196	9.78698	4.85178	-1.01235	-0.221659	0.0014	0.0113992
P4HB	chr17:79801034-79818570	721.085	357.914	-1.01056	-0.424675	0.00015	0.00184058
BCKDHA,CTC-435M10.3,TMEM91	chr19:41768400-41930910	38.9758	19.3742	-1.00844	-0.260868	0.0005	0.00501611
SORD	chr15:45315301-45369383	21.1551	10.5476	-1.00409	-0.545555	0.0061	0.0360756
AKTIP	chr16:53467888-53538323	18.2508	9.12822	-0.999558	-0.331376	0.0091	0.0489625
RAP2A	chr13:98086475-98121382	17.0281	8.53092	-0.997145	-0.550675	0.00295	0.0203563
PPP1R13L	chr19:45882891-45982086	32.4046	16.3	-0.991329	-0.224714	0.0028	0.0195563
CYP2R1	chr11:14899552-14913798	7.62656	3.83771	-0.990785	-0.406655	0.0011	0.00942879
MPRIP	chr17:16945858-17140502	64.4453	32.4633	-0.989265	-0.288976	0.0005	0.00501611
DBNL	chr7:44084238-44109055	106.559	53.7589	-0.987076	-0.65334	0.00815	0.0449977
CHMP2B	chr3:87276420-87304698	36.9287	18.6329	-0.986889	-0.549207	0.00645	0.0375293
PABPC1	chr8:101698043-101735037	705.301	357.254	-0.981289	-0.353428	5e-05	0.000714747
STIM1	chr11:3875547-4114439	29.7937	15.1127	-0.979245	-0.379201	0.00265	0.0187656
ACAP3	chr1:1227755-1260071	15.3026	7.81367	-0.969707	-0.254634	0.002	0.0150504
WDR47	chr1:109512835-109584850	15.4455	7.90627	-0.966113	-0.517889	0.00795	0.0442124
CAPNS1	chr19:36630476-36641255	181.802	93.2568	-0.963084	-0.525208	0.00555	0.0337464
MAST4	chr5:65892175-66465423	23.6294	12.1252	-0.962578	-0.192223	0.00285	0.0198227
PPFIA3	chr19:49622645-49654283	4.22117	2.17026	-0.959779	-0.397688	0.00445	0.0282942
ZNF596	chr8:163185-197342	1.87835	0.966342	-0.958859	-0.247029	0.00805	0.0445661
MXD1,SNRNP27	chr2:70120691-70170077	170.775	87.8637	-0.958757	-0.208893	0.00685	0.0393457
DTX2	chr7:76090992-76135312	19.2654	9.92672	-0.956621	-0.477046	0.0038	0.0248761
FBXO16,ZNF395	chr8:28203101-28347835	25.229	13.0128	-0.955151	-0.404817	0.0016	0.0126574
KCTD15	chr19:34286837-34306668	16.6079	8.60339	-0.948891	-0.435546	0.0014	0.0113992
GRAMD3	chr5:125695823-125832186	8.06015	4.1906	-0.943649	-0.395075	0.0055	0.0334867
EPN3,SPATA20	chr17:48609903-48633213	39.6908	20.7309	-0.937021	-0.499239	0.0001	0.0013102
EPB41	chr1:29213602-29450447	32.8346	17.153	-0.936758	-0.278202	0.0035	0.0233363
SNX12	chrX:70279093-70288273	27.6971	14.5235	-0.931347	-0.636288	0.00455	0.0287806
GNAI3	chr1:110091232-110136975	59.2921	31.1274	-0.929652	-0.662411	0.0077	0.0431618
MAFB	chr20:39314487-39317880	24.1498	12.6876	-0.928591	-0.643134	0.0075	0.0422729
CYB561	chr17:61509664-61523739	31.4024	16.5095	-0.927573	-0.558688	0.0018	0.0138402
CYBRD1	chr2:172378756-172414643	19.1971	10.1017	-0.926294	-0.55501	0.0064	0.0373093
SMPD1	chr11:6411654-6416228	9.91362	5.23048	-0.922469	-0.480287	0.006	0.0356911
DCXR	chr17:79993011-79995608	55.8402	29.4633	-0.922384	-0.630869	0.00475	0.0297791
ADAMTSL5	chr19:1505016-1513603	3.29812	1.74039	-0.922234	-0.307737	0.00795	0.0442124
CDK19	chr6:110931180-111137161	8.01711	4.25476	-0.914003	-0.345402	0.00835	0.0458539
NBEAL2	chr3:46963215-47051193	22.6929	12.0488	-0.913354	-0.340705	0.00285	0.0198227
DDI2,RSC1A1	chr1:15943994-15995539	19.9498	10.6156	-0.910192	-0.397523	0.00195	0.0147527
LMAN2	chr5:176758562-176778853	144.475	77.4953	-0.898641	-0.589633	0.00135	0.0111202
C10orf118	chr10:115880620-115933979	13.2705	7.13197	-0.895854	-0.399147	0.0071	0.0404403
KIFC3	chr16:57792128-57896957	31.3987	17.0537	-0.880619	-0.307067	0.0013	0.0107858
BBS2	chr16:56463044-56554195	15.8724	8.62964	-0.879147	-0.172848	0.00395	0.0257023
IPP	chr1:46092975-46216322	4.29191	2.34018	-0.874999	-0.125372	0.00725	0.0410654
RNF212	chr4:1050037-1107350	0.680886	0.372492	-0.870203	-0.208736	0.0069	0.039534
RUFY3	chr4:71569463-71673032	13.711	7.52401	-0.865765	-0.373932	0.00175	0.0135751
SCAMP2	chr15:75136070-75165706	40.6812	22.4374	-0.858457	-0.516933	0.0049	0.0305838
IMPDH2	chr3:49061757-49067139	118.301	65.3217	-0.856827	-0.620343	0.00835	0.0458539
OPTN	chr10:12938626-13180291	57.625	31.8334	-0.856154	-0.388224	0.00465	0.0292821
ARFGAP2	chr11:46958239-47198676	43.4408	23.9982	-0.856124	-0.45452	0.00485	0.0303026
LRRFIP2	chr3:37034822-37225180	39.4296	21.8623	-0.850834	-0.289015	0.0072	0.0408578
GOLGA2	chr9:131018107-131051269	24.6852	13.6975	-0.849738	-0.398334	0.0083	0.0456339
CTNNA1	chr5:137946655-138270723	168.804	93.7662	-0.848212	-0.392194	0.0051	0.0315746
FGFR2	chr10:123237847-123357972	18.83	10.4649	-0.847467	-0.434668	0.00185	0.01413
ARMCX5,GPRASP1,GPRASP2	chrX:101854095-101973607	7.47255	4.18653	-0.835844	-0.238247	0.00165	0.012947
ZNF616,ZNF836	chr19:52616343-52680255	9.29289	5.21621	-0.833126	-0.332976	0.00755	0.0424896
H2AFY	chr5:134363424-134736986	140.208	78.7699	-0.831851	-0.285001	0.00865	0.0471349
AKAP9	chr7:91570180-91739987	17.3077	9.78637	-0.822565	-0.342719	0.00185	0.01413
CACNB3	chr12:49207576-49222724	8.40766	4.75878	-0.821112	-0.360657	0.00775	0.0433891
TM7SF3	chr12:27124518-27167367	41.2602	24.6278	-0.744465	-0.347588	0.0082	0.0452058
SLC11A2	chr12:51373183-51422349	27.241	16.435	-0.729009	-0.386084	0.0085	0.046483
DHDDS	chr1:26758772-26797785	19.3664	11.8734	-0.705821	-0.357928	0.0069	0.039534
DGKA	chr12:56295196-56347811	57.7938	36.0344	-0.681538	-0.261052	0.00195	0.0147527
NUMA1	chr11:71709586-71823826	59.6535	37.819	-0.657495	-0.162242	0.00265	0.0187656
RAD51D,RAD51L3-RFFL,RFFL	chr17:33254877-33448541	29.8859	19.2074	-0.637804	-0.178568	0.0093	0.0497471

## Sheet: Overexpressed genes
Threshold for significantly overexpressed genes (1850 genes)
Gene	Locus	FPKM_Normal	FPKM_Tumour	log2(fold_change)	test_stat	p_value	q_value
CTB-134H23.3	chr16:29065052-29231352	0.000542528	2.02014	11.8625	0.0149374	5e-05	0.000714747
AC010987.5	chr2:67789198-67911209	0.000854644	0.473145	9.11274	0.0264947	0.00055	0.00540554
IL8	chr4:74606222-74609433	16.5992	5352.4	8.33293	0.35379	5e-05	0.000714747
RPS16P9	chr19:45835955-45836382	0.00315036	0.588843	7.54622	0.200713	5e-05	0.000714747
OSM	chr22:30658817-30662829	1.60575	257.328	7.32422	1.01091	5e-05	0.000714747
CCL3L3	chr17:34510614-34524157	0.131881	20.9152	7.30918	1.26004	5e-05	0.000714747
CCL4L2	chr17:34580901-34808104	0.147466	22.3531	7.24394	0.832432	5e-05	0.000714747
CALB1	chr8:91070835-91107703	0.274353	33.2908	6.92295	1.46304	5e-05	0.000714747
CTB-114C7.4	chr5:169735704-169739720	0.0247727	2.94598	6.89385	1.53177	0.0007	0.00654366
CCL3	chr17:34400225-34417515	1.76253	208.796	6.8883	1.79272	5e-05	0.000714747
CCL3L1,TBC1D3C,TBC1D3G,TBC1D3H	chr17:34580901-34808104	0.123367	12.7594	6.69246	0.871835	5e-05	0.000714747
CXCL5	chr4:74861358-74864496	0.358683	37.0858	6.69201	1.66624	5e-05	0.000714747
CTB-61M7.2	chr19:55402038-55402786	0.051611	4.59725	6.47695	1.37546	0.0005	0.00501611
IL1B	chr2:113587327-113594480	8.4913	702.442	6.37025	0.702415	5e-05	0.000714747
FPR2	chr19:52248424-52329442	0.642165	52.1827	6.34448	0.869094	5e-05	0.000714747
NT5DC4	chr2:113479062-113522254	0.0197759	1.56137	6.30293	0.203784	5e-05	0.000714747
BCL2A1	chr15:80253230-80263788	3.16756	242.887	6.26077	1.62148	5e-05	0.000714747
TREM1	chr6:41235663-41254457	1.77403	133.933	6.23834	1.14142	5e-05	0.000714747
IL6	chr7:22765013-22771621	0.647664	47.5825	6.19904	1.78547	5e-05	0.000714747
FCAR	chr19:55385703-55401838	0.302213	21.6994	6.16595	1.45909	5e-05	0.000714747
ALDH8A1	chr6:135238527-135271260	0.157933	10.7951	6.09492	1.01556	5e-05	0.000714747
CTD-3088G3.6	chr16:11453701-11617444	0.0113562	0.766851	6.07739	0.321458	5e-05	0.000714747
OLR1	chr12:10310901-10344400	0.753358	50.2251	6.05893	0.889933	5e-05	0.000714747
DHRS2	chr14:24099323-24114848	0.309983	19.8895	6.00367	1.27614	5e-05	0.000714747
IRG1	chr13:77522631-77532777	0.019548	1.24208	5.98959	1.23041	0.00085	0.00772188
AQP9	chr15:58245621-58861151	1.47201	90.873	5.94799	0.556505	5e-05	0.000714747
FFAR3	chr19:35849361-35851387	0.0276707	1.70277	5.94338	1.13928	0.00285	0.0198227
G0S2	chr1:209834708-209908295	8.99487	538.745	5.90436	1.17212	5e-05	0.000714747
CXorf48	chrX:134290460-134305322	0.0326416	1.93146	5.88683	0.94659	0.00895	0.0484249
PROK2	chr3:71820806-71834357	0.301471	17.6104	5.86827	1.18464	5e-05	0.000714747
CSF3	chr17:38171613-38174066	0.194459	11.2578	5.85531	1.51434	5e-05	0.000714747
TREML3P	chr6:41176291-41190382	0.0370266	2.08929	5.81831	0.823637	0.00325	0.0219725
CTB-114C7.3	chr5:169758432-169760883	0.0764729	4.21281	5.78369	1.35209	5e-05	0.000714747
MAGEA4	chrX:151072902-151093642	0.281545	15.2761	5.76176	1.30352	0.0014	0.0113992
KB-1507C5.4	chr8:103991012-104012412	0.0500307	2.2996	5.52243	0.568093	5e-05	0.000714747
PTGS2	chr1:186640922-186649559	2.79126	127.776	5.51655	0.969985	5e-05	0.000714747
OLIG2	chr21:34285956-34444726	0.0125328	0.534096	5.41332	0.45808	5e-05	0.000714747
SPDYC	chr11:64937624-64940715	0.0191929	0.790917	5.36488	0.980647	0.00595	0.0355086
NPSR1	chr7:34386123-34917944	0.0296084	1.21575	5.3597	0.349001	5e-05	0.000714747
AC006369.2	chr2:37827278-37965611	0.0667201	2.71382	5.34606	0.410156	5e-05	0.000714747
CD69	chr12:9905081-9913497	1.97562	80.1062	5.34154	1.21838	5e-05	0.000714747
IL11	chr19:55875756-55881831	0.180233	7.16326	5.31268	1.25914	5e-05	0.000714747
PLEK	chr2:68588345-68624585	5.3039	206.8	5.28504	0.502748	5e-05	0.000714747
CSF2	chr5:131409482-131411859	0.528231	20.2075	5.25758	1.25058	5e-05	0.000714747
GAL	chr11:68451246-68458643	0.434094	15.7984	5.18563	1.09348	5e-05	0.000714747
SLAMF9	chr1:159921281-159924044	0.517918	18.6933	5.17366	1.2103	5e-05	0.000714747
CA9	chr9:35658300-35681156	0.239836	8.63095	5.1694	0.701595	5e-05	0.000714747
TREML4	chr6:41196061-41206620	0.0179327	0.642518	5.16307	0.834961	5e-05	0.000714747
CCL4	chr17:34430982-34433014	2.22582	78.7341	5.14458	1.7912	5e-05	0.000714747
ITGAX	chr16:31366454-31394318	1.68337	59.2598	5.13763	0.61292	5e-05	0.000714747
MMP3	chr11:102617698-102714534	3.93764	127.963	5.02225	0.346205	5e-05	0.000714747
PLAUR	chr19:44150246-44174699	5.96485	193.1	5.01672	1.1538	5e-05	0.000714747
CASS4	chr20:54987167-55034396	0.426892	13.5318	4.98634	1.15986	5e-05	0.000714747
SOCS3	chr17:76352863-76356158	11.2055	350.851	4.96859	0.548993	5e-05	0.000714747
SLC2A3	chr12:8071825-8088871	3.79451	117.273	4.94982	0.860128	5e-05	0.000714747
GPR97	chr16:57702098-57765717	0.214496	6.56919	4.93669	1.0308	5e-05	0.000714747
SLC11A1	chr2:219246751-219261617	1.08159	32.9605	4.92951	1.11346	5e-05	0.000714747
CCL4L1	chr17:34538309-34540280	0.121243	3.68442	4.92547	0.929433	5e-05	0.000714747
NPFFR2	chr4:72897520-73013784	0.02046	0.613088	4.90521	0.615816	0.0008	0.00734026
MUCL1	chr12:55224302-55252177	0.266739	7.94239	4.89607	1.10751	5e-05	0.000714747
LCP2	chr5:169659450-169725231	6.04725	176.501	4.86725	0.395532	5e-05	0.000714747
CMTM2	chr16:66613350-66622178	0.45368	13.1771	4.86021	1.34906	5e-05	0.000714747
TNFAIP6	chr2:152214105-152236560	1.25369	35.9141	4.8403	1.39916	5e-05	0.000714747
CSF3R	chr1:36931643-36948879	2.01521	57.4743	4.83392	1.34482	5e-05	0.000714747
DEFA1B,DEFA3	chr8:6854287-6875823	0.0732489	2.08155	4.8287	0.722531	0.00045	0.00459992
AFF2	chrX:147582138-148082193	0.484753	13.5452	4.80439	1.24359	5e-05	0.000714747
CCRL2	chr3:46448653-46454488	0.523007	14.3626	4.77935	1.40971	5e-05	0.000714747
CLEC4D	chr12:8662070-8674962	0.195691	5.36142	4.77597	1.17256	5e-05	0.000714747
GK-AS1	chrX:30671475-30748725	0.115971	3.17646	4.77558	0.194692	5e-05	0.000714747
SDCBPP1	chr10:6319649-6377944	0.0319854	0.866067	4.75899	0.255255	5e-05	0.000714747
MMP8	chr11:102582525-102597781	0.0246298	0.665766	4.75654	0.529915	0.00635	0.0371002
RHOH	chr4:40192672-40248587	3.22713	86.348	4.74184	0.932587	5e-05	0.000714747
SLC1A6	chr19:15060845-15134081	0.0401685	1.06075	4.72287	0.542185	5e-05	0.000714747
CCL11	chr17:32612686-32615353	0.138933	3.58276	4.68861	1.07559	0.00585	0.0350828
NLRP3	chr1:247579457-247612410	0.69279	17.7066	4.67572	1.26217	5e-05	0.000714747
FAM71F1	chr7:128349114-128371797	0.0161594	0.412385	4.67355	0.330051	0.00015	0.00184058
IGHV4-61	chr14:107095125-107095662	3.88661	97.0608	4.64231	1.49055	5e-05	0.000714747
SRGN	chr10:70847861-70864567	26.2249	653.096	4.63829	0.780719	5e-05	0.000714747
C17orf64	chr17:58256454-58508782	0.0152136	0.374102	4.62	0.110369	5e-05	0.000714747
CLEC4E	chr12:8685900-8693559	0.562702	13.5326	4.58792	1.29481	5e-05	0.000714747
OR5H2,OR5H6,OR5H8P,OR5K3,OR5K4	chr3:97952494-98176742	0.0845615	2.02808	4.58397	0.584945	0.0003	0.00327628
AP001434.2	chr21:39493544-39679279	0.0753294	1.78644	4.56773	0.161049	0.00015	0.00184058
AC061992.1	chr17:76374720-76573476	0.137124	3.24304	4.56379	0.0925737	0.00155	0.0123576
RPL39P	chr20:55034483-55034639	3.35881	79.1688	4.55891	2.62761	0.00025	0.00279674
CST1	chr20:23728189-23731905	0.288436	6.7941	4.55796	1.11705	0.0016	0.0126574
MMP12	chr11:102733466-102745764	3.63613	85.6459	4.55791	1.90163	5e-05	0.000714747
CXCL1	chr4:74735109-74736959	5.04415	118.582	4.55513	1.89503	0.00015	0.00184058
C5AR1	chr19:47793279-47825323	0.618873	14.3192	4.53216	1.36813	5e-05	0.000714747
PAEP	chr9:138453601-138458801	0.0678426	1.56372	4.52665	0.709377	0.00635	0.0371002
PDE4B	chr1:66258196-66840259	3.84987	88.7275	4.5265	0.312668	5e-05	0.000714747
CTD-2354A18.1	chr18:70992175-71017113	0.0655066	1.49228	4.50974	0.60696	0.0003	0.00327628
INHBA-AS1	chr7:41706765-41818986	0.068728	1.54668	4.49213	0.821682	5e-05	0.000714747
TH	chr11:2185158-2193107	0.22353	5.01226	4.48692	0.86617	5e-05	0.000714747
GPR84	chr12:54747444-54937889	0.247884	5.5515	4.48514	0.258001	5e-05	0.000714747
PNCK	chrX:152935184-152962048	0.266202	5.90701	4.47184	0.333085	5e-05	0.000714747
MPO	chr17:56347216-56358296	0.034245	0.758502	4.46919	0.435847	5e-05	0.000714747
MAGEA10	chrX:151282525-151307033	0.0508681	1.12556	4.46774	0.731825	5e-05	0.000714747
TAGAP	chr6:159393902-159486305	2.96013	64.7511	4.45117	0.910849	5e-05	0.000714747
AC018865.8,CYP4F27P	chr2:130748028-130808704	0.0308179	0.660956	4.42272	0.3054	0.00215	0.0159827
CXCR1	chr2:219027567-219031718	0.528559	11.3057	4.41884	1.60791	0.0002	0.00232225
CTB-41I6.2	chr17:8870839-8880312	0.0544737	1.15152	4.40183	0.667984	0.0009	0.00805658
FPR1	chr19:52248424-52329442	3.15854	66.0562	4.38637	0.912005	5e-05	0.000714747
BRDT	chr1:92414927-92479983	0.0431021	0.898813	4.38219	0.362865	0.00815	0.0449977
FFAR2	chr19:35934808-35942669	1.408	29.048	4.36672	0.978788	5e-05	0.000714747
CACNA1B	chr9:140513443-141019076	0.0213125	0.435014	4.35129	0.115807	5e-05	0.000714747
GABRA5	chr15:26788692-27194354	0.0638024	1.29413	4.34223	0.337814	0.00025	0.00279674
IFIT2	chr10:90973325-91174314	4.75503	96.0265	4.33591	0.52382	5e-05	0.000714747
hsa-mir-5571	chr22:23228446-23228559	2.66532	53.3239	4.3224	24.2215	0.00045	0.00459992
CTD-2357A8.3	chr17:76613470-76628139	0.088839	1.77676	4.32191	0.843579	5e-05	0.000714747
IL24	chr1:207070787-207077484	2.8576	56.9336	4.31641	1.29369	5e-05	0.000714747
MGAM,OR9A4	chr7:141607612-141806547	0.167085	3.31656	4.31103	0.537145	5e-05	0.000714747
GAST	chr17:39775688-39943183	0.236166	4.67637	4.30752	0.00575632	0.0057	0.0344192
C3orf65	chr3:185361526-185542844	0.0515316	1.01537	4.30041	0.133427	5e-05	0.000714747
XXyac-YX65C7_A.3	chr6:169686628-169689311	0.0294993	0.576747	4.28919	0.611445	0.0089	0.0482112
CCL8	chr17:32646054-32648421	0.413232	8.05689	4.2852	1.53494	0.0001	0.0013102
DEFB124	chr20:30053308-30072708	0.0316487	0.616416	4.28368	0.325415	0.0023	0.0168188
CLEC6A	chr12:8608521-8630926	0.0611906	1.18075	4.27024	0.735581	0.00025	0.00279674
GS1-600G8.5	chrX:13284166-13321571	0.117159	2.24515	4.26026	0.872976	0.0025	0.0179877
MEFV	chr16:3292027-3306627	0.733931	14.0478	4.25856	1.25663	5e-05	0.000714747
CAMK1G	chr1:209757061-209787283	0.0655528	1.24569	4.24815	0.92551	5e-05	0.000714747
CNPY1	chr7:155266900-155326557	0.0372258	0.706272	4.24585	0.455579	0.00145	0.011718
IGKV6D-21	chr2:90060376-90060995	0.603475	11.2347	4.21852	1.40392	0.00115	0.00977527
IGLC6	chr22:23261706-23262023	0.321155	5.94398	4.21009	1.16977	5e-05	0.000714747
AC051642.1	chr8:23386317-23432976	0.0420596	0.771856	4.19783	0.14542	0.0005	0.00501611
DLL3	chr19:39989534-39999121	0.0495363	0.890465	4.168	0.783904	5e-05	0.000714747
IGLV1-40	chr22:22764097-22764614	23.9384	429.541	4.1654	1.25696	0.005	0.0310707
LILRA6,LILRB3	chr19:54704609-54752862	1.08119	18.8918	4.12707	0.157763	5e-05	0.000714747
ANKRD45	chr1:173469602-173639001	0.0482864	0.840248	4.12112	0.743422	5e-05	0.000714747
IGFL3	chr19:46604379-46706340	0.283617	4.89849	4.11032	0.380231	0.00765	0.042934
PTX3	chr3:156893011-157251408	0.243764	4.1417	4.08667	0.841454	5e-05	0.000714747
SPATA20P1	chr21:39493544-39679279	0.197294	3.34638	4.08418	0.144485	0.001	0.00874714
SPIC	chr12:101869198-101880775	0.104723	1.75978	4.07075	0.7017	0.00405	0.02626
EMR3	chr19:14729928-14889353	0.301066	5.04217	4.0659	0.65998	5e-05	0.000714747
ADAM8	chr10:135075906-135090372	3.36862	56.2697	4.06213	0.849741	5e-05	0.000714747
HAS1	chr19:52216364-52227247	0.0463544	0.771715	4.05729	0.772568	0.00215	0.0159827
POU5F1P3	chr12:8276227-8371507	0.0788506	1.28473	4.0262	0.264086	5e-05	0.000714747
SCARF1	chr17:1537151-1549041	0.973875	15.8563	4.02517	1.02674	5e-05	0.000714747
AC017060.1	chr7:17414490-17598533	0.0440401	0.712485	4.01597	0.237367	0.00025	0.00279674
AC061992.2	chr17:76311809-76343879	0.0784081	1.26484	4.01181	0.516428	5e-05	0.000714747
FCGR3A,FCGR3B	chr1:161475219-161648444	8.01642	129.281	4.01141	0.537492	5e-05	0.000714747
STRA8	chr7:134916730-134943244	0.0232403	0.371564	3.99891	0.624938	0.00035	0.00373354
SPP1	chr4:88896818-88904562	7.91685	125.77	3.98971	1.57803	5e-05	0.000714747
IGHV4OR15-8	chr15:22472917-22473353	1.24916	19.8269	3.98843	1.18719	0.001	0.00874714
TNFRSF10C	chr8:22941867-22974950	0.991829	15.6705	3.98182	1.31577	5e-05	0.000714747
INHBA	chr7:41706765-41818986	1.01497	16.0203	3.9804	1.37598	5e-05	0.000714747
C10orf55	chr10:75668934-75682535	1.00937	15.9053	3.97798	0.907966	5e-05	0.000714747
CD70	chr19:6583193-6604114	0.488854	7.67478	3.97265	1.11878	5e-05	0.000714747
IGKV2-29	chr2:89533654-89534393	2.8451	44.2893	3.96041	1.16884	0.0022	0.0162688
SPOCD1	chr1:32254730-32281652	0.154122	2.39895	3.96026	0.842118	5e-05	0.000714747
APOC1	chr19:45417503-45422606	5.81654	90.1691	3.9544	1.6486	5e-05	0.000714747
DNAJC5B	chr8:66933794-67012751	0.0772855	1.18209	3.935	0.735443	0.0001	0.0013102
CHIT1	chr1:203181954-203242769	0.299285	4.54558	3.92487	0.994283	5e-05	0.000714747
COL22A1	chr8:139600477-139926249	0.196278	2.96585	3.91747	0.509786	5e-05	0.000714747
AC006129.1	chr19:42037565-42038534	0.15127	2.28288	3.91566	1.01658	5e-05	0.000714747
POTEF	chr2:130831107-130886795	0.0483666	0.72527	3.90643	0.679478	0.009	0.0486524
GDF15	chr19:18485540-18499986	0.469816	7.02293	3.90191	1.16292	0.0007	0.00654366
CXCL6	chr4:74702213-74714781	0.58469	8.55486	3.871	1.39519	5e-05	0.000714747
CEACAM3	chr19:42300368-42315591	0.44622	6.51484	3.8679	0.92055	5e-05	0.000714747
AKR1C7P	chr10:5317135-5330433	0.0711378	1.03344	3.8607	0.870601	5e-05	0.000714747
ADORA2A-AS1	chr22:24666785-24924358	0.159857	2.3153	3.85634	0.605058	5e-05	0.000714747
TREML2	chr6:41158014-41168932	0.150895	2.1498	3.83258	1.34354	5e-05	0.000714747
SLC2A14	chr12:7965107-8043744	0.0722183	1.02153	3.82222	0.432018	5e-05	0.000714747
KCNK9	chr8:140613080-140715299	0.0633493	0.883173	3.80129	0.709615	5e-05	0.000714747
CXCL3	chr4:74902305-74904524	1.99366	27.2614	3.77337	1.12002	5e-05	0.000714747
DKFZP667F0711	chr10:6392277-6394723	0.0500109	0.683349	3.77231	0.967274	0.00015	0.00184058
SPINK6	chr5:147582356-147594700	1.63462	22.2157	3.76455	1.05358	5e-05	0.000714747
DNAAF1	chr16:84178864-84220669	0.0511394	0.692415	3.75913	0.211345	0.00035	0.00373354
AC018804.7	chr2:130986948-130989679	0.0341503	0.46213	3.75833	0.828297	0.0017	0.0132487
MMP1	chr11:102617698-102714534	43.4232	585.771	3.7538	0.699238	5e-05	0.000714747
CHGB	chr20:5892075-5906007	0.186429	2.51003	3.75101	0.988185	5e-05	0.000714747
PADI4	chr1:17634689-17690499	0.120188	1.61013	3.74381	0.688322	5e-05	0.000714747
RPSAP52	chr12:66151799-66360075	0.0506017	0.677385	3.74272	0.089994	0.0003	0.00327628
CLEC4A,ZNF705A	chr12:8276227-8371507	1.96491	26.175	3.73565	1.01467	5e-05	0.000714747
CXorf61	chrX:115592848-115594164	0.0630461	0.83726	3.7312	0.81282	0.00485	0.0303026
SUN3	chr7:48026744-48068716	0.094499	1.25408	3.73019	0.777634	5e-05	0.000714747
AC017002.1	chr2:111953539-112268567	0.265274	3.5086	3.72534	0.149476	5e-05	0.000714747
CASP5	chr11:104864961-104893895	0.358762	4.7394	3.72361	0.906333	5e-05	0.000714747
CTD-3088G3.8	chr16:11453701-11617444	0.370293	4.83953	3.70813	0.422322	5e-05	0.000714747
FCGR2A,FCGR2B,FCGR2C,HSPA6	chr1:161475219-161648444	21.7171	283.021	3.70401	0.573289	5e-05	0.000714747
DLGAP1-AS2	chr18:3496029-4455335	0.100681	1.30762	3.69907	0.536855	5e-05	0.000714747
GLT1D1	chr12:129337971-129469509	0.244148	3.15884	3.69357	0.871827	5e-05	0.000714747
SIGLEC14,SIGLEC5	chr19:52114780-52150151	0.466762	5.99349	3.68264	1.07775	5e-05	0.000714747
SCG5	chr15:32933876-32989299	0.37968	4.8376	3.67144	0.91868	5e-05	0.000714747
IGFBPL1	chr9:38408990-38424444	0.0637609	0.812129	3.67096	0.753055	0.00545	0.0332927
AL035406.1	chr1:5922870-6161253	0.102987	1.29936	3.65728	0.130472	0.00035	0.00373354
LAMC2	chr1:183155372-183214035	10.4031	131.05	3.65503	1.48158	5e-05	0.000714747
UPB1	chr22:24666785-24924358	0.0392594	0.492996	3.65047	0.10224	0.0002	0.00232225
DLEC1	chr3:38080695-38178733	0.0623131	0.779433	3.64482	0.240488	0.00025	0.00279674
RPLP0P2	chr11:61382507-61406921	0.1209	1.5016	3.63461	0.562146	5e-05	0.000714747
AC079325.6	chr17:72556854-72563482	0.159981	1.97692	3.62728	0.891169	5e-05	0.000714747
DCSTAMP	chr8:105342551-105479281	0.045678	0.561465	3.61962	0.404577	5e-05	0.000714747
TMEM52B	chr12:10310901-10344400	0.198352	2.42977	3.61469	0.244248	5e-05	0.000714747
ANKRD34B	chr5:79852573-79866307	0.0304394	0.372567	3.61349	0.715905	5e-05	0.000714747
CTD-2527I21.7	chr19:35485687-35517375	0.0475316	0.579898	3.60884	0.193562	0.0002	0.00232225
AF165138.7	chr21:15857548-16031142	0.0441194	0.534976	3.59999	0.0772766	0.00635	0.0371002
TRPA1	chr8:72740401-73030628	0.792861	9.59712	3.59746	0.476787	5e-05	0.000714747
MAGEB17	chrX:16141678-16189587	0.0343063	0.415137	3.59704	0.517566	0.00025	0.00279674
SERPINE1	chr7:100770369-100782547	7.12881	85.9524	3.59181	1.2128	0.0023	0.0168188
SAMSN1	chr21:15857548-16031142	2.89218	34.6362	3.58205	0.777672	0.00025	0.00279674
NEURL3	chr2:97163382-97173846	0.151768	1.80854	3.57488	0.895722	5e-05	0.000714747
FBN2	chr5:127593600-128369335	0.488484	5.81866	3.5743	1.04733	5e-05	0.000714747
SELL	chr1:169631244-169863408	5.47582	65.0453	3.5703	0.922306	5e-05	0.000714747
EPHB1	chr3:134316642-134979309	0.417753	4.93757	3.56308	0.357398	5e-05	0.000714747
TNFSF18	chr1:172745044-173033155	0.70303	8.2929	3.56022	0.864942	5e-05	0.000714747
CTD-3006G17.2	chr14:27727922-28314492	0.0704843	0.816486	3.53405	0.151622	0.00125	0.0104417
SLITRK2	chrX:144899349-144907360	0.0925839	1.0715	3.53272	0.906991	5e-05	0.000714747
IL2RA	chr10:6052651-6104288	1.08597	12.4763	3.52213	0.932793	5e-05	0.000714747
AC021016.6	chr2:219135114-219232822	0.166492	1.89961	3.51218	0.0559153	0.0006	0.00579464
BTNL8	chr5:180326076-180377906	0.0760694	0.86425	3.50606	0.81689	5e-05	0.000714747
UGT2B7	chr4:69917080-69978705	0.194457	2.20536	3.50349	0.713306	0.0031	0.0212082
PDE11A	chr2:178487979-178973066	0.0730822	0.826817	3.49998	0.402358	0.00015	0.00184058
BATF2	chr11:64755414-64764517	0.782708	8.79288	3.48979	1.02465	5e-05	0.000714747
IGKV5-2	chr2:89196747-89197300	0.413424	4.64315	3.48941	0.886744	0.00615	0.0363012
ARTN	chr1:44398991-44402913	0.717079	8.04993	3.48877	0.906835	5e-05	0.000714747
HAMP	chr19:35771618-35776046	0.0548809	0.61574	3.48794	0.793582	5e-05	0.000714747
IGKV1D-13	chr2:90192767-90193424	2.26306	25.3766	3.48716	1.04196	0.0005	0.00501611
LILRA3	chr19:54799853-54809952	0.41957	4.70186	3.48625	0.999261	0.0012	0.010116
TNIP3	chr4:122052562-122148621	0.499105	5.57868	3.48251	0.952896	5e-05	0.000714747
CCR3	chr3:46205095-46308197	0.0828581	0.923986	3.47916	0.254284	5e-05	0.000714747
NLRP12	chr19:54296856-54327648	0.0845014	0.940744	3.47676	1.11003	5e-05	0.000714747
VNN2	chr6:133065008-133084598	2.26936	25.2257	3.47454	1.30546	5e-05	0.000714747
SDS	chr12:113830249-113876081	0.465216	5.12798	3.46242	0.876499	0.0001	0.0013102
ADAMTS4	chr1:161154097-161184185	0.333248	3.66972	3.461	0.209973	5e-05	0.000714747
IGHV3-9	chr14:106552284-106552809	6.83001	75.0865	3.45859	1.27741	0.0028	0.0195563
KCNJ10	chr1:160007256-160049611	0.0405089	0.443928	3.45401	0.70076	5e-05	0.000714747
METTL7B	chr12:56075329-56118489	0.0641778	0.70097	3.44921	0.163403	0.006	0.0356911
ARHGEF17	chr11:73018279-73080136	1.26503	13.8084	3.44831	1.57965	5e-05	0.000714747
IGHV3-13	chr14:106586136-106586667	1.85556	20.2099	3.44513	1.13752	0.0027	0.0190389
LILRA4,LILRA5	chr19:54818352-54850421	1.82041	19.8256	3.44503	1.28932	5e-05	0.000714747
AC005493.1	chr7:34386123-34917944	0.0371202	0.403164	3.44109	0.135176	5e-05	0.000714747
MAGEA11	chrX:148769893-148798926	0.345062	3.74502	3.44004	0.772887	0.0009	0.00805658
IGLV8-61	chr22:22453109-22453622	7.63156	82.2743	3.43039	1.30737	0.0076	0.0427055
WNT2	chr7:116916684-116963343	0.172181	1.85499	3.42941	0.726835	0.0014	0.0113992
MS4A3	chr11:59824059-59838601	0.0339952	0.365813	3.4277	0.395705	0.0009	0.00805658
DNAH17-AS1	chr17:76374720-76573476	0.0378599	0.406313	3.42385	0.166108	0.0007	0.00654366
PLAU	chr10:75668934-75682535	5.64802	59.9464	3.40786	0.563866	5e-05	0.000714747
OR52K3P	chr11:4496042-4497123	0.0616083	0.651515	3.4026	0.877247	0.0019	0.0144638
TDRD12	chr19:33210658-33320483	0.0815984	0.856664	3.39212	0.704644	5e-05	0.000714747
IL27	chr16:28510682-28523372	0.0670221	0.69694	3.37832	0.603964	5e-05	0.000714747
IGSF6	chr16:21608538-21668794	3.30442	33.9383	3.36045	0.461519	5e-05	0.000714747
KIRREL2	chr19:36316865-36370693	0.0369074	0.378397	3.35792	0.448523	5e-05	0.000714747
TMEM71	chr8:133697252-133772958	2.28781	23.4469	3.35736	0.744919	5e-05	0.000714747
IDO1	chr8:39759793-39873910	1.28996	13.1915	3.3542	0.820005	5e-05	0.000714747
FOLR3	chr11:71825914-71850936	0.37537	3.8346	3.35269	0.749438	0.0002	0.00232225
AC093850.2	chr2:216395169-216708445	0.157247	1.58821	3.3363	0.394391	0.00405	0.02626
CACNA1E	chr1:181382237-181777219	0.0479925	0.481676	3.32718	0.235318	0.0014	0.0113992
ZBP1	chr20:56178901-56195632	1.44372	14.469	3.32511	0.988247	5e-05	0.000714747
DENND3	chr8:142127376-142205907	2.57954	25.7702	3.32052	0.550179	5e-05	0.000714747
BCAT1	chr12:24964294-25113092	2.11123	20.9987	3.31414	1.09062	5e-05	0.000714747
FCGR1B	chr1:120906027-120935937	0.247115	2.44328	3.30557	0.623072	5e-05	0.000714747
CD300A	chr17:72462554-72480933	1.95027	19.2267	3.30137	1.16032	5e-05	0.000714747
AC074289.1	chr2:64319785-64479993	0.598151	5.87272	3.29545	0.204941	5e-05	0.000714747
MUC12	chr7:100612903-100662230	0.102002	0.996982	3.28896	0.531113	5e-05	0.000714747
LILRB4	chr19:55155339-55181810	2.27776	22.2243	3.28646	1.40596	5e-05	0.000714747
RSAD2	chr2:6980700-7038370	9.86794	96.2362	3.28576	0.441601	5e-05	0.000714747
IL18RAP	chr2:103035148-103069025	0.49729	4.83327	3.28084	0.82795	5e-05	0.000714747
CD80	chr3:119217378-119278449	0.811993	7.87996	3.27865	0.376852	5e-05	0.000714747
DDX60L	chr4:169277885-169931426	6.7508	64.9635	3.2665	0.212446	5e-05	0.000714747
EMR2	chr19:14729928-14889353	1.16127	11.1331	3.26108	0.647192	5e-05	0.000714747
PTPRR	chr12:71031852-71314623	0.0680287	0.648474	3.25283	0.679312	5e-05	0.000714747
STC2	chr5:172741715-172756506	0.580043	5.5226	3.25112	0.680374	5e-05	0.000714747
AC019117.2	chr7:17414490-17598533	0.0626445	0.594623	3.24671	0.301758	5e-05	0.000714747
C1orf61	chr1:156374041-156400493	0.0980685	0.930167	3.24563	0.446549	5e-05	0.000714747
CXCR4	chr2:136871918-136875735	5.0696	47.6984	3.234	1.45163	0.0084	0.0460458
TFPI2	chr7:93220884-93540577	0.264785	2.47204	3.22281	0.164002	0.00705	0.0402054
AC012512.1	chr2:224569337-224570055	0.138839	1.29474	3.22118	0.603271	0.0002	0.00232225
ARHGAP26-AS1	chr5:142149948-142608576	0.0531601	0.493015	3.21322	0.0828373	5e-05	0.000714747
IGLV3-10	chr22:23154243-23154782	12.1415	112.532	3.21231	1.03567	0.0035	0.0233363
VNN3	chr6:133043925-133055904	0.848256	7.86171	3.21227	0.93762	5e-05	0.000714747
ITGA5	chr12:54747444-54937889	5.41473	49.9987	3.20693	0.843754	5e-05	0.000714747
INHBE	chr12:57846105-57853063	0.0731567	0.675403	3.20669	0.666664	5e-05	0.000714747
EMR1	chr19:6887576-6940470	0.289747	2.65718	3.19703	0.869157	5e-05	0.000714747
MIR155HG	chr21:26934220-26947480	0.500113	4.56367	3.18987	0.969321	5e-05	0.000714747
FAM19A3	chr1:113263040-113269857	0.0512186	0.464232	3.1801	0.629874	0.00085	0.00772188
TNFSF14	chr19:6663147-6670599	0.536004	4.85623	3.17952	0.90161	5e-05	0.000714747
TNFRSF1B	chr1:12227059-12269285	4.29074	38.8328	3.17798	0.489269	5e-05	0.000714747
ULBP1	chr6:150285142-150294846	0.0905485	0.814581	3.1693	0.870022	5e-05	0.000714747
RNF144A-AS1	chr2:7052407-7218011	0.0493303	0.441438	3.16167	0.216333	5e-05	0.000714747
ADAMDEC1	chr8:24151552-24769586	1.7507	15.6413	3.15935	0.913062	5e-05	0.000714747
CD300E	chr17:72606025-72619897	0.848411	7.57173	3.15779	0.855015	5e-05	0.000714747
KIAA1549L	chr11:33563617-33718247	0.236773	2.10639	3.1532	0.781404	5e-05	0.000714747
POPDC3	chr6:105544696-105627870	0.419246	3.70993	3.14552	0.63417	5e-05	0.000714747
IGHV3-43	chr14:106926187-106926724	9.97962	88.1679	3.1432	1.02699	0.0018	0.0138402
SLCO1A2	chr12:21417533-21572528	0.190971	1.6852	3.14149	0.464726	0.00055	0.00540554
SOCS1	chr16:11343475-11445619	0.862258	7.59176	3.13824	0.863443	5e-05	0.000714747
IGLV3-21	chr22:23054173-23055688	20.5888	180.761	3.13415	1.0208	0.00715	0.040662
CTA-384D8.31	chr22:50984843-50986081	0.465603	4.08069	3.13164	1.40382	0.00095	0.00840181
IGHV1-58	chr14:107078372-107078869	2.11227	18.4558	3.12721	0.891276	0.00155	0.0123576
GLDC	chr9:6532463-6645650	0.374738	3.26658	3.12383	0.760336	5e-05	0.000714747
SH2D5	chr1:21046224-21059330	0.330109	2.84872	3.1093	0.87795	5e-05	0.000714747
PIK3AP1	chr10:98353068-98480271	2.83154	24.4036	3.10743	0.964869	5e-05	0.000714747
BMP8A	chr1:39957317-40024379	0.0584763	0.503524	3.10614	0.33859	0.00025	0.00279674
GPRC5D	chr12:13080659-13193613	1.49592	12.8799	3.10601	0.489356	0.0004	0.0041724
OR6C70	chr12:55828520-55979255	0.083129	0.715729	3.10599	0.283656	0.0035	0.0233363
ADAMTSL4-AS1	chr1:150533479-150533969	1.30924	11.2075	3.09767	1.05037	0.0066	0.0382205
CAMP	chr3:48264836-48266981	0.14724	1.26001	3.0972	0.730403	0.00225	0.0165321
SPAG9	chr17:49039534-49198226	25.0235	213.301	3.09154	2.24787	5e-05	0.000714747
GPR65	chr14:88471467-88481955	0.524752	4.47259	3.0914	0.649208	5e-05	0.000714747
GBP5	chr1:89724632-89738544	1.94921	16.5921	3.08954	0.839224	5e-05	0.000714747
SNX10	chr7:26331540-26416321	1.81833	15.4743	3.08919	0.731099	5e-05	0.000714747
PLA2G7	chr6:46620677-46703430	1.24402	10.4952	3.07665	1.02651	5e-05	0.000714747
CD53	chr1:111415774-111442550	13.179	110.913	3.07312	1.04013	5e-05	0.000714747
ELOVL3	chr10:103986084-103989346	0.079889	0.671438	3.07119	0.680673	0.00205	0.0153825
KRT81	chr12:52626303-52702947	0.067319	0.565558	3.07059	0.167827	0.00625	0.0367498
LMX1B	chr9:129376721-129463312	0.0588042	0.492413	3.06588	0.504922	5e-05	0.000714747
ADCY10	chr1:167778624-167883453	0.0473218	0.395964	3.06479	0.416105	5e-05	0.000714747
NTNG2	chr9:135037333-135119921	0.163662	1.36787	3.06314	0.623972	5e-05	0.000714747
CLDN14	chr21:37802657-37948867	0.0935313	0.78058	3.06102	0.383252	5e-05	0.000714747
SYN2	chr3:12045875-12232900	0.146187	1.21309	3.05279	0.446079	5e-05	0.000714747
CASC8	chr8:128302061-128494384	0.042027	0.347254	3.0466	0.262298	5e-05	0.000714747
UCHL1	chr4:41222090-41270472	4.10859	33.9323	3.04594	1.03379	5e-05	0.000714747
MNDA	chr1:158801106-158819296	5.82373	48.003	3.04311	1.4031	0.00035	0.00373354
IGHV5-78	chr14:107259337-107259632	0.238379	1.96484	3.04309	0.82952	0.00265	0.0187656
DNAH17	chr17:76374720-76573476	0.306606	2.52632	3.04258	0.245475	5e-05	0.000714747
CCNA1	chr13:37005966-37017019	0.256894	2.11464	3.04117	1.00512	5e-05	0.000714747
IGFN1	chr1:201159952-201198080	0.15206	1.25034	3.0396	0.586696	0.00035	0.00373354
CTD-2562J15.6	chr19:16394169-16435325	0.0624187	0.51322	3.03953	0.426432	0.0004	0.0041724
C12orf74	chr12:93096618-93102325	0.0617396	0.507524	3.03921	0.74546	0.00075	0.00694743
MYH16	chr7:98836416-98908753	0.07556	0.620848	3.03854	0.403191	5e-05	0.000714747
SNAI1	chr20:48599535-48605423	0.305591	2.50694	3.03625	0.999106	0.0032	0.0217304
CYTIP	chr2:158271130-158345473	4.85004	39.6817	3.03241	0.897836	5e-05	0.000714747
TNFRSF13B	chr17:16826228-16875432	0.504215	4.12388	3.03189	0.518792	0.00025	0.00279674
LILRB2	chr19:54777674-54785039	1.01184	8.2519	3.02775	1.08003	5e-05	0.000714747
FCGR1A	chr1:149754226-149783928	0.088808	0.722577	3.02439	0.128742	0.00655	0.0380028
PLEKHG7	chr12:93115280-93323107	0.0783464	0.635977	3.02103	0.141617	0.0053	0.0325604
AC104135.3	chr2:75145274-75165545	0.102964	0.830653	3.0121	0.401141	0.0007	0.00654366
ROPN1L	chr5:10441401-10472141	0.092539	0.742213	3.0037	0.65218	5e-05	0.000714747
ZIC1	chr3:147103832-147228080	0.0748959	0.599311	3.00035	0.349141	0.0045	0.028543
ICAM1	chr19:10362576-10399695	13.596	108.556	2.99719	0.474371	5e-05	0.000714747
ACOXL	chr2:111490149-111875799	0.0943697	0.752985	2.99623	0.342194	5e-05	0.000714747
MIR29B1	chr7:130538478-130613408	2.00177	15.947	2.99394	0.132978	5e-05	0.000714747
AC147651.4	chr7:588833-829190	0.217597	1.72843	2.98974	0.235277	0.00115	0.00977527
KIAA0226L	chr13:46916138-47012325	1.05988	8.40758	2.9878	0.931032	5e-05	0.000714747
ALG1L13P	chr8:8086116-8102387	0.383578	3.04031	2.98663	0.645961	5e-05	0.000714747
C12orf36	chr12:13524022-13540101	0.924037	7.3022	2.98231	0.55331	5e-05	0.000714747
NCF1	chr7:74071993-74306731	2.04215	16.1348	2.98202	0.355846	5e-05	0.000714747
AC068491.3	chr2:111953539-112268567	0.058107	0.458952	2.98156	0.0525124	0.00625	0.0367498
NCF2	chr1:183441350-183567381	8.3244	65.6609	2.97962	0.796166	5e-05	0.000714747
IGHV1-8	chr14:106539078-106539577	3.6926	29.122	2.9794	1.00532	0.0084	0.0460458
MME	chr3:154741912-154901497	1.72227	13.534	2.97421	0.979625	5e-05	0.000714747
IGHM	chr14:106320348-106322323	17.6095	138.29	2.97327	0.930263	0.0012	0.010116
AC022596.6	chr17:16721296-16725893	1.73629	13.619	2.97154	0.930603	5e-05	0.000714747
PRDM8	chr4:81104433-81125483	0.245837	1.92689	2.9705	0.668481	5e-05	0.000714747
ENPP6	chr4:185009858-185142383	0.0531923	0.414932	2.96359	0.390907	5e-05	0.000714747
KIF21B	chr1:200938519-200992828	0.575459	4.4806	2.96091	1.06274	5e-05	0.000714747
GS1-279B7.2	chr1:185286910-185287662	0.275327	2.1367	2.95617	0.857088	0.00255	0.0182402
TNFRSF8	chr1:12123433-12204264	0.225294	1.74773	2.9556	0.97797	5e-05	0.000714747
HCAR1,HCAR2,HCAR3	chr12:123011792-123215390	26.5603	205.195	2.94965	0.546433	0.00045	0.00459992
HK3	chr5:176237477-176326333	0.630717	4.85748	2.94514	0.681673	5e-05	0.000714747
CTSL	chr9:90340433-90346308	13.8572	106.515	2.94234	1.76538	5e-05	0.000714747
FAM132B	chr2:239067622-239077541	0.299139	2.29321	2.93848	0.78748	5e-05	0.000714747
SIGLEC7	chr19:51645555-51685222	0.282246	2.16203	2.93736	0.67172	5e-05	0.000714747
TRGC1	chr7:38297479-38305279	0.234929	1.79619	2.93464	1.04371	0.00065	0.00619608
SPATC1	chr8:145051320-145101933	0.0556829	0.424464	2.93034	0.148268	5e-05	0.000714747
TNFAIP3	chr6:138144809-138204449	8.72563	66.2395	2.92436	0.554705	5e-05	0.000714747
KDM6B	chr17:7743221-7758114	3.65788	27.756	2.92372	0.276345	5e-05	0.000714747
MMP25	chr16:3096681-3110727	0.542949	4.11687	2.92266	0.864078	0.0001	0.0013102
RGS4	chr1:163038564-163046592	0.858134	6.50408	2.92207	0.895948	5e-05	0.000714747
APOE	chr19:45409010-45412650	19.2974	145.84	2.9179	1.32702	0.0032	0.0217304
PLA2G2D	chr1:20438431-20446050	0.299505	2.26268	2.91738	0.732346	0.00265	0.0187656
SLC22A4	chr5:131520568-131731306	0.198146	1.49271	2.9133	0.182694	0.0001	0.0013102
PGF	chr14:75408536-75422487	2.64063	19.8821	2.91252	1.44244	5e-05	0.000714747
CEACAM4	chr19:42125343-42133442	0.316028	2.37649	2.91071	0.819926	5e-05	0.000714747
AP000640.2	chr11:59436784-59443514	0.161345	1.21256	2.90983	0.5469	5e-05	0.000714747
AC010677.5	chr7:26315814-26316226	0.349368	2.60102	2.89626	0.796704	0.0015	0.0120321
AC108142.1	chr4:182795590-183724177	0.0933511	0.694521	2.89528	0.164187	5e-05	0.000714747
ADD2	chr2:70834749-70995357	0.396901	2.94838	2.89307	0.600788	5e-05	0.000714747
NCF1C	chr7:74572444-74587848	0.796125	5.88815	2.88675	1.12277	0.0006	0.00579464
CTD-2047H16.4	chr17:78234664-78411886	0.681021	5.01491	2.88045	0.149035	5e-05	0.000714747
IGLC1,IGLJ1,IGLL5	chr22:23229959-23238287	277.04	2039.79	2.88026	0.738981	0.004	0.0260092
TNFRSF9	chr1:7979906-8000926	0.582009	4.2669	2.87408	0.967326	0.0028	0.0195563
STC1	chr8:23699427-23712320	1.43744	10.4854	2.8668	1.09976	0.0003	0.00327628
CCL20	chr2:228678557-228682272	7.32916	53.0976	2.85693	1.12377	5e-05	0.000714747
FAM157B	chr9:141106636-141143444	0.174606	1.26287	2.85453	0.679585	0.00095	0.00840181
AL590714.1,FCER1G	chr1:161185023-161193421	10.7385	77.6364	2.85394	1.29416	0.008	0.0444098
TKTL1	chrX:153524023-153558700	0.0577503	0.415889	2.8483	0.388269	0.00015	0.00184058
AC006129.4	chr19:42041544-42043266	0.0703106	0.505677	2.8464	0.603605	0.00025	0.00279674
PIK3R5	chr17:8782232-8869029	1.79618	12.891	2.84336	0.463563	5e-05	0.000714747
LIF	chr22:30635182-30642987	0.510064	3.65819	2.84238	0.762132	5e-05	0.000714747
PAX5	chr9:36833271-37034103	0.447953	3.21129	2.84173	0.399674	0.00015	0.00184058
SIGLEC12	chr19:51994610-52005043	0.229402	1.64031	2.83802	0.887278	0.00225	0.0165321
RNFT2	chr12:117176095-117291436	0.17414	1.24509	2.83793	0.557416	5e-05	0.000714747
DYNC1I1	chr7:95401865-95739634	0.576148	4.11062	2.83484	0.553088	5e-05	0.000714747
NECAB2	chr16:84002236-84036381	0.056135	0.40023	2.83386	0.505548	0.0004	0.0041724
MSC	chr8:72740401-73030628	1.45734	10.3836	2.8329	0.413077	5e-05	0.000714747
APLN	chrX:128779239-128788933	0.368053	2.62219	2.83279	0.902894	5e-05	0.000714747
FDCSP	chr4:71091787-71100969	24.1989	172.286	2.83179	0.892052	0.00405	0.02626
PGLYRP1	chr19:46498338-46526323	0.108031	0.768854	2.83126	0.32888	0.00125	0.0104417
NFAM1	chr22:42776415-42828401	0.738804	5.2508	2.82927	0.73644	0.00055	0.00540554
TNFSF13B	chr13:108903587-108960832	3.14656	22.3264	2.8269	0.804435	5e-05	0.000714747
TERT	chr5:1253261-1295184	0.0500352	0.354445	2.82454	0.542262	5e-05	0.000714747
BZRAP1-AS1	chr17:56378591-56494956	0.562436	3.98226	2.82383	0.187278	0.00045	0.00459992
M1AP	chr2:74785009-74875465	0.145571	1.03064	2.82375	0.554771	5e-05	0.000714747
IL10	chr1:206940946-206945839	0.52917	3.74093	2.82159	0.708271	5e-05	0.000714747
RPL21P13	chr14:103707828-103708309	0.0637483	0.44558	2.80523	0.481073	0.0077	0.0431618
TAGLN3	chr3:111717510-111732734	0.17057	1.19219	2.80518	0.631998	5e-05	0.000714747
AC002456.2	chr7:89964536-90839905	0.105981	0.740532	2.80476	0.103454	5e-05	0.000714747
CYTH4	chr22:37678067-37711382	3.58939	25.0089	2.80063	0.728834	5e-05	0.000714747
ALOX5AP	chr13:31309644-31338556	9.67425	67.3501	2.79946	0.928585	0.00025	0.00279674
GFPT2	chr5:179727689-179780387	1.32269	9.18377	2.79562	0.937449	5e-05	0.000714747
AIM2	chr1:159032273-159116886	2.46916	17.1159	2.79325	1.09134	0.00085	0.00772188
CTD-2215E18.1	chr5:96424778-96772921	0.0546199	0.37853	2.79291	0.143109	0.0036	0.0238386
CD83	chr6:14117871-14137149	3.88005	26.7569	2.78576	0.919842	0.0001	0.0013102
EBI3	chr19:4229494-4237528	0.470036	3.24064	2.78543	0.883107	0.00245	0.0177251
ADAM12	chr10:127700949-128077024	1.43917	9.9159	2.78451	0.58131	5e-05	0.000714747
SLC22A1	chr6:160542820-160579750	0.166687	1.14684	2.78245	0.509321	5e-05	0.000714747
NRIP3	chr11:9002122-9025596	0.547152	3.74962	2.77673	0.854633	5e-05	0.000714747
SERPINA1	chr14:94843083-94857030	10.1889	69.6265	2.77264	0.94312	5e-05	0.000714747
IP6K3	chr6:33689443-33714762	0.0594206	0.404703	2.76783	0.598357	0.0007	0.00654366
AC004540.4	chr7:26331540-26416321	0.675029	4.58842	2.76498	0.825669	0.00885	0.0480395
FNDC1	chr6:159586940-159693141	0.214616	1.45692	2.76309	0.872179	0.0006	0.00579464
FGFBP2,PROM1	chr4:15961865-16086001	5.92577	40.0994	2.7585	0.870211	0.00015	0.00184058
NCR1	chr19:55417507-55427508	0.291682	1.96882	2.75486	0.717353	5e-05	0.000714747
APOBEC3A	chr22:39348745-39359188	13.1152	88.4005	2.75281	0.796292	5e-05	0.000714747
GABRR1	chr6:89887219-89940997	0.0649583	0.437306	2.75106	0.5184	0.006	0.0356911
TGM2	chr20:36756862-36794980	2.37465	15.9513	2.74789	1.33189	5e-05	0.000714747
AL135998.1,SLC7A7	chr14:23242430-23299029	2.16742	14.5127	2.74326	1.12202	5e-05	0.000714747
COL4A1	chr13:110801317-111165374	6.84013	45.6738	2.73927	0.818809	0.0055	0.0334867
GREM1	chr15:33009470-33026870	2.6422	17.5973	2.73554	1.29132	0.00035	0.00373354
TLR4	chr9:120466609-120479149	2.69965	17.9581	2.73379	0.927493	5e-05	0.000714747
SH2B2	chr7:101928404-101962178	0.948862	6.29361	2.72962	0.763583	5e-05	0.000714747
SLC2A6	chr9:136336216-136344259	0.63074	4.18356	2.72961	0.976009	5e-05	0.000714747
CD274	chr9:5450502-5470566	2.03947	13.4719	2.72368	0.778098	5e-05	0.000714747
CTD-2509G16.5,RPL21P7	chr14:65703197-65785508	0.0545279	0.360181	2.72366	0.283031	0.0026	0.0185114
SOD2	chr6:160090088-160210781	131.342	867.485	2.72351	0.270492	5e-05	0.000714747
GABBR1,UBD	chr6:29523291-29601753	11.719	77.1977	2.71971	1.1354	0.0001	0.0013102
IGKV1-6	chr2:89265780-89266286	16.1697	106.492	2.71938	0.923157	0.00575	0.0346642
PLAC1	chrX:133699867-133898352	0.20303	1.33713	2.71937	0.555383	0.0008	0.00734026
PI15	chr8:75512009-75779174	0.531155	3.4969	2.71887	0.615369	0.00025	0.00279674
IFNG	chr12:68383224-68628466	0.326954	2.15092	2.7178	0.36041	0.0002	0.00232225
DYSF	chr2:71680851-71913898	1.05499	6.93141	2.71592	0.790242	5e-05	0.000714747
HES4	chr1:934341-935552	7.17557	47.1189	2.71514	1.07815	5e-05	0.000714747
B4GALNT1	chr12:58003962-58027138	0.575706	3.77985	2.71492	0.592773	5e-05	0.000714747
PIM2	chrX:48770458-48776301	5.83003	38.2725	2.71473	1.35212	5e-05	0.000714747
MME-AS1	chr3:154741912-154901497	0.224679	1.47269	2.71252	0.197614	0.0014	0.0113992
CBS	chr21:44473300-44497053	1.02501	6.71456	2.71166	0.926975	5e-05	0.000714747
RAET1K	chr6:150319154-150326293	0.0616805	0.403849	2.71093	0.65795	5e-05	0.000714747
CD300LF	chr17:72666716-72765492	0.71047	4.63957	2.70715	0.16302	0.00015	0.00184058
SYT14	chr1:210111537-210337636	0.157315	1.02404	2.70254	0.595593	5e-05	0.000714747
FGR	chr1:27938574-27961788	2.74671	17.8734	2.70204	1.02603	5e-05	0.000714747
CD200	chr3:112021324-112081659	0.723314	4.6982	2.69942	0.925438	5e-05	0.000714747
CHRNA6	chr8:42607762-42651535	0.0539911	0.349592	2.69488	0.44594	5e-05	0.000714747
HSD11B1	chr1:209834708-209908295	0.545392	3.52503	2.69227	0.154212	0.00595	0.0355086
CTC-378H22.1	chr19:42590262-42700737	0.0819189	0.529127	2.69135	0.209715	0.0009	0.00805658
PTHLH	chr12:28111016-28125638	4.31071	27.7893	2.68853	0.499816	5e-05	0.000714747
PKDCC	chr2:42275159-42285668	0.81024	5.21563	2.68642	0.728745	5e-05	0.000714747
LGI2	chr4:25000468-25032501	0.276327	1.77764	2.68552	0.500944	0.0034	0.0228186
IGHGP	chr14:106130969-106136180	9.41757	60.5069	2.68367	0.700977	0.001	0.00874714
CTD-2369P2.8	chr19:10362576-10399695	1.35892	8.72272	2.68231	0.280654	0.0001	0.0013102
CNR2	chr1:24197015-24285549	0.117514	0.752727	2.67929	0.559551	0.0001	0.0013102
NEDD9	chr6:11173684-11382581	4.17646	26.6971	2.67633	0.317856	5e-05	0.000714747
CR1	chr1:207669491-207813992	0.422591	2.69601	2.67349	0.766081	0.0001	0.0013102
AC103828.1	chr11:48002112-48189670	0.120158	0.765956	2.67233	0.0731438	0.0061	0.0360756
GATA6	chr18:19749403-19785192	0.10758	0.684438	2.6695	0.618592	5e-05	0.000714747
MYBPH	chr1:203136938-203144941	0.390144	2.4806	2.66861	0.752497	0.0069	0.039534
PRAME	chr22:22890122-22909007	0.748325	4.75604	2.66802	0.649617	0.0003	0.00327628
TNFSF4	chr1:173152872-173176452	0.234442	1.4891	2.66714	0.710659	5e-05	0.000714747
CAMK2N2	chr3:183851806-184402546	0.14083	0.893768	2.66594	0.0290747	0.00075	0.00694743
SPRED3	chr19:38879060-38886881	0.0749758	0.474399	2.6616	0.554749	5e-05	0.000714747
TNFRSF12A	chr16:3064712-3072384	9.21003	58.2493	2.66096	1.4261	5e-05	0.000714747
COL19A1	chr6:70576462-70919679	0.0897346	0.563369	2.65034	0.30039	0.0022	0.0162688
IL17REL	chr22:50432941-50451088	0.0557994	0.350298	2.65026	0.549494	5e-05	0.000714747
SHISA2	chr13:26618734-26625169	0.45306	2.84234	2.64931	1.04926	0.00635	0.0371002
KRT75	chr12:52801363-52828309	2.50334	15.6837	2.64734	1.17736	0.0072	0.0408578
BCAS4	chr20:49411430-49493714	2.27134	14.2172	2.64603	0.856429	5e-05	0.000714747
COL4A2-AS1	chr13:110801317-111165374	0.154431	0.966229	2.6454	0.121441	5e-05	0.000714747
PTPRN	chr2:220154344-220174370	0.0613989	0.383793	2.64404	0.310661	5e-05	0.000714747
COCH	chr14:31343719-31562818	0.489243	3.05047	2.64041	0.259517	0.0003	0.00327628
MMP10	chr11:102617698-102714534	25.4946	158.782	2.63878	0.299917	0.0042	0.0270038
TNFRSF4	chr1:1146705-1149518	0.979788	6.09404	2.63686	1.02333	0.0017	0.0132487
EN1	chr2:119599746-119605254	0.179815	1.11757	2.63578	0.697802	0.0049	0.0305838
CDC42EP3	chr2:37827278-37965611	3.71044	23.0403	2.6345	0.34225	5e-05	0.000714747
MMP11	chr22:24105207-24126503	3.63493	22.4483	2.62661	0.503268	0.0035	0.0233363
FN1	chr2:216225162-216300895	44.5347	274.99	2.62638	0.323728	5e-05	0.000714747
ITGAD	chr16:31404632-31437826	0.0859478	0.529724	2.62371	0.631275	5e-05	0.000714747
NCF1B	chr7:72634610-72649979	0.948055	5.8428	2.62362	1.03452	5e-05	0.000714747
CCAT1	chr8:128220110-128231333	0.605609	3.72696	2.62154	0.761425	0.00395	0.0257023
CCDC33	chr15:74471806-74628813	0.106203	0.652941	2.62013	0.231033	0.00035	0.00373354
CTD-2026C7.1	chr2:57982562-57993187	0.0561512	0.344994	2.61919	0.575724	0.0015	0.0120321
AF131217.1	chr21:29811666-30047170	0.232494	1.42773	2.61846	0.321015	0.00115	0.00977527
AC104135.4	chr2:75167384-75169797	0.0891725	0.547473	2.61812	0.739798	0.0042	0.0270038
CSF2RB	chr22:37309669-37336491	5.21617	31.9854	2.61635	0.944243	5e-05	0.000714747
FCRL3	chr1:157644110-157670647	0.387944	2.37776	2.61568	0.561918	5e-05	0.000714747
PRDX3P1	chr22:39101727-39190203	0.872651	5.32243	2.60861	0.108775	0.00055	0.00540554
PCOLCE2	chr3:142534763-142608045	1.03599	6.3084	2.60627	0.715505	0.00015	0.00184058
MZB1	chr5:138723168-138725770	9.24022	56.2311	2.60537	1.09289	0.00235	0.0170959
CNTNAP2	chr7:145813452-148118090	0.779805	4.73618	2.60254	0.869494	0.00025	0.00279674
CCL2	chr17:32581899-32584222	12.1848	73.8259	2.59904	1.43241	5e-05	0.000714747
IGLC7	chr22:23264765-23265203	5.31638	32.1972	2.59842	0.752573	0.00695	0.0397585
CTD-2306M10.1	chr5:66475440-66476415	0.113445	0.685426	2.595	0.607768	0.00225	0.0165321
ABL2	chr1:179068461-179198819	2.27932	13.7399	2.59169	0.767742	5e-05	0.000714747
HTR7	chr10:92500577-92617671	0.546323	3.29304	2.59159	0.962943	5e-05	0.000714747
CXCL13	chr4:78432906-78532988	2.51634	15.1577	2.59065	0.924544	0.0017	0.0132487
AC096559.1,MIR3681	chr2:11988747-12718474	0.116532	0.700615	2.58789	0.198364	0.0054	0.0330532
AF213884.2	chr4:103421997-103422476	0.185748	1.11589	2.58678	0.572471	0.00805	0.0445661
PPP1R27	chr17:79791367-79792926	0.461195	2.76204	2.58228	0.67029	5e-05	0.000714747
TDO2	chr4:156750880-156841558	1.2442	7.44704	2.58145	0.713645	0.00115	0.00977527
KMO	chr1:241695433-241965435	0.548536	3.27705	2.57874	0.276085	5e-05	0.000714747
AL589743.1,DUXAP10	chr14:19650017-19718563	0.174026	1.0381	2.57658	0.325852	5e-05	0.000714747
MEIS3	chr19:47906380-47922780	0.970738	5.78908	2.57618	0.887726	5e-05	0.000714747
CTHRC1	chr8:104383742-104395225	4.12722	24.4974	2.56939	0.930363	0.00025	0.00279674
AC068491.2	chr2:111953539-112268567	0.236714	1.40415	2.56848	0.0749694	0.0001	0.0013102
NBEAP1	chr15:20862966-20893737	0.0872604	0.516658	2.56581	0.494099	0.0007	0.00654366
TDRD9	chr14:104394798-104519004	0.0872287	0.516114	2.56482	0.416974	5e-05	0.000714747
GRAMD1A	chr19:35485687-35517375	3.45881	20.4572	2.56426	0.927056	5e-05	0.000714747
CTD-2527I21.14	chr19:35485687-35517375	0.103288	0.609743	2.56153	0.337143	0.0005	0.00501611
HTRA4	chr8:38831682-38846181	0.0679794	0.400793	2.55969	0.58956	0.00015	0.00184058
SIGLEC9	chr19:51628164-51639908	0.527765	3.11086	2.55935	0.79413	0.00685	0.0393457
CECR2	chr22:17840836-18037850	0.176077	1.03717	2.55837	0.594645	5e-05	0.000714747
RAC2	chr22:37621300-37640488	10.3085	60.6998	2.55786	1.33696	5e-05	0.000714747
TYROBP	chr19:36395302-36399197	23.637	138.812	2.55401	1.43786	5e-05	0.000714747
PEBP1P3	chr1:198607800-198726545	0.219094	1.28634	2.55364	0.0519819	0.00105	0.00910645
RELT	chr11:73087308-73108519	1.43385	8.4144	2.55297	0.561581	5e-05	0.000714747
P2RY13	chr3:150803483-151176497	1.40638	8.25149	2.55267	0.515992	0.00185	0.01413
KCNE1	chr21:35818987-35884573	0.0802864	0.470224	2.55012	0.461635	5e-05	0.000714747
SULF1	chr8:70378858-70573150	6.58386	38.4353	2.54542	0.64315	5e-05	0.000714747
IGLV7-43	chr22:22749355-22749827	7.63264	44.47	2.54258	0.797352	0.00655	0.0380028
CXCL2	chr4:74962751-74965010	5.8157	33.7724	2.53782	0.717877	0.0001	0.0013102
ABCA4	chr1:94458392-94586688	0.0831263	0.482269	2.53646	0.426624	5e-05	0.000714747
SH2D2A	chr1:156776034-156851642	1.21869	7.06835	2.53604	0.892085	5e-05	0.000714747
COL4A2	chr13:110801317-111165374	6.66466	38.6159	2.53459	0.373951	5e-05	0.000714747
SULT1C2	chr2:108905094-108926371	0.0716452	0.414965	2.53405	0.376242	5e-05	0.000714747
ELAVL2	chr9:23690101-23826335	0.132861	0.769298	2.53362	0.407411	5e-05	0.000714747
COL11A1	chr1:103342022-103574052	0.939672	5.43745	2.5327	0.635539	5e-05	0.000714747
LILRA1,LILRA2,LILRB1	chr19:55084386-55150343	1.64301	9.50703	2.53266	0.729038	5e-05	0.000714747
PXDN	chr2:1635658-1748624	2.35069	13.5871	2.53109	0.697554	5e-05	0.000714747
IL13RA2	chrX:114238537-114254540	0.323044	1.86699	2.53091	0.60373	0.00055	0.00540554
TMEM163	chr2:135213329-135476570	0.294712	1.70273	2.53047	0.521855	0.0021	0.0156872
RASGRP4	chr19:38893774-38916945	0.409951	2.36726	2.52969	0.597332	5e-05	0.000714747
HIST3H2BA	chr1:228651803-228652327	0.300849	1.73461	2.52751	0.734927	0.00795	0.0442124
C6orf223	chr6:43963459-44045689	0.17351	0.998921	2.52535	0.650467	5e-05	0.000714747
IL20	chr1:207038698-207042568	0.34444	1.98211	2.52471	0.669712	0.00085	0.00772188
ARRB2	chr17:4613783-4624794	6.94894	39.939	2.52293	0.797243	5e-05	0.000714747
BEST1	chr11:61717292-61735132	0.85103	4.87801	2.51901	0.0483292	5e-05	0.000714747
LA16c-390E6.4	chr16:1494934-1525581	0.35834	2.04275	2.51111	0.199037	0.00015	0.00184058
NELL2	chr12:44902057-45315631	1.87353	10.6391	2.50555	0.63021	5e-05	0.000714747
AC023590.1	chr8:119201697-119634234	0.478741	2.71684	2.50461	0.163785	0.0085	0.046483
IL12B	chr5:158737940-158789842	0.0652642	0.36949	2.50117	0.549552	0.0026	0.0185114
DDIT3	chr12:57853917-57914300	7.73063	43.7047	2.49913	0.541859	5e-05	0.000714747
IL18R1,IL1RL1	chr2:102927961-103015218	2.30695	13.0069	2.49521	0.725138	5e-05	0.000714747
GLIS3	chr9:3824126-4348392	1.2225	6.87665	2.49187	0.422676	5e-05	0.000714747
MMP13	chr11:102813723-102826463	8.8281	49.5944	2.49	0.736213	0.0004	0.0041724
FST	chr5:52776238-52782964	2.45037	13.7562	2.48901	1.01328	0.0001	0.0013102
ARHGAP26	chr5:142149948-142608576	8.23773	46.0487	2.48284	0.16479	5e-05	0.000714747
SMPD4P1	chr22:20956881-21011201	0.0801233	0.447419	2.48133	0.243523	0.0031	0.0212082
MIXL1	chr1:226411318-226414755	0.0985661	0.548095	2.47526	0.680309	0.0002	0.00232225
SCIMP	chr17:5095378-5151364	0.880197	4.8912	2.47429	0.639884	5e-05	0.000714747
IGF2BP1	chr17:47072627-47133012	0.415408	2.30397	2.47152	0.439372	0.00745	0.0420169
NKAIN2	chr6:124125285-125146803	0.0966503	0.53605	2.47152	0.246221	0.00075	0.00694743
IRAK3	chr12:66582658-66651214	1.54674	8.57483	2.47088	0.647149	5e-05	0.000714747
IFIT3	chr10:90973325-91174314	15.9978	88.6023	2.46947	0.292867	5e-05	0.000714747
IL22RA2	chr6:137464967-137494785	0.127728	0.704689	2.46391	0.596872	0.00105	0.00910645
WISP1	chr8:134203281-134242587	0.866464	4.76938	2.46059	0.836058	5e-05	0.000714747
BAG2	chr6:56951641-57087078	1.07928	5.92753	2.45736	0.361926	0.0005	0.00501611
RASGRF1	chr15:79252288-79383115	0.104242	0.572252	2.45672	0.35259	5e-05	0.000714747
MCTP1	chr5:93488670-94620279	5.11715	28.0906	2.45668	0.238546	5e-05	0.000714747
FAM133DP	chr2:158236235-158236926	0.0885107	0.485293	2.45493	0.498768	0.00475	0.0297791
IDO2	chr8:39759793-39873910	0.0884578	0.48449	2.4534	0.125678	0.00015	0.00184058
MMP19	chr12:56137063-56236750	1.34646	7.36599	2.45171	0.373562	5e-05	0.000714747
EVA1A	chr2:75696427-75796848	1.43207	7.82929	2.45078	0.686525	5e-05	0.000714747
TRIM9	chr14:51441979-51562779	0.140869	0.769057	2.44874	0.500517	5e-05	0.000714747
CHRDL2	chr11:74407473-74442430	0.0842512	0.459534	2.4474	0.41187	5e-05	0.000714747
PAPPA2	chr1:176432306-176814735	0.223474	1.21785	2.44615	0.251933	0.00315	0.0215102
OLFM4	chr13:53602893-53626192	0.139039	0.756763	2.44436	0.644813	0.0045	0.028543
CLEC12A	chr12:10100735-10183205	0.971793	5.28834	2.44409	0.584162	5e-05	0.000714747
TRAF1	chr9:123664670-123691451	1.55855	8.47519	2.44304	1.17732	5e-05	0.000714747
RGS1	chr1:192544856-192549161	6.15709	33.4744	2.44274	1.22718	5e-05	0.000714747
AP000525.9	chr22:16147978-16193004	0.448693	2.4359	2.44065	0.692086	5e-05	0.000714747
APOC2,APOC4,APOC4-APOC2	chr19:45445494-45452822	0.815997	4.42929	2.44044	0.803138	0.00105	0.00910645
C1QL1	chr17:43037060-43045439	0.123506	0.669052	2.43753	0.604313	0.00535	0.0328237
ADAMTS12	chr5:33523639-33892297	0.739324	4.00381	2.43709	0.6505	5e-05	0.000714747
LRP5L	chr22:25747384-25801344	0.717629	3.88118	2.43518	0.529951	5e-05	0.000714747
C17orf107	chr17:4736682-4806369	0.823599	4.45114	2.43416	0.315456	0.00125	0.0104417
FCRL5	chr1:157483166-157522310	1.34561	7.267	2.4331	0.698191	5e-05	0.000714747
FCRL2	chr1:157715522-157746922	0.258843	1.39656	2.43173	0.521885	0.0004	0.0041724
KLHL6	chr3:183205318-183273477	1.14954	6.19717	2.43056	1.02094	5e-05	0.000714747
CREG2	chr2:101962012-102004057	0.227637	1.2249	2.42786	0.483881	0.005	0.0310707
CXCL11	chr4:76932336-77033955	3.13325	16.8296	2.42527	0.394771	0.0002	0.00232225
HCK	chr20:30639990-30689659	5.06508	27.2011	2.42501	1.19028	0.0001	0.0013102
RAB42	chr1:28915834-28969597	0.344399	1.84877	2.42441	0.283785	0.00145	0.011718
C19orf35	chr19:2274630-2282181	0.139671	0.749668	2.42422	0.680785	5e-05	0.000714747
CSMD2	chr1:33979608-34631443	0.0671381	0.360097	2.42318	0.344971	5e-05	0.000714747
LRRC25	chr19:18501953-18508427	0.921901	4.94102	2.42213	1.09392	0.00035	0.00373354
PMEPA1	chr20:56223447-56286592	3.12733	16.7488	2.42105	0.558079	5e-05	0.000714747
CTD-2020K17.1	chr17:43268297-43394414	0.424726	2.27379	2.42049	0.22937	5e-05	0.000714747
CTD-2616J11.2	chr19:51913274-51921057	0.545089	2.91523	2.41904	0.462216	5e-05	0.000714747
CD37	chr19:49834873-49891338	5.95446	31.7773	2.41595	0.832379	0.0001	0.0013102
DOK3	chr5:176910394-176938275	1.76453	9.41579	2.41579	0.49973	5e-05	0.000714747
FAM19A2	chr12:62102039-62811211	0.649154	3.45707	2.41292	0.0925848	5e-05	0.000714747
NT5E	chr6:86159808-86205500	3.9942	21.2291	2.41007	0.969007	5e-05	0.000714747
ESM1	chr5:54273691-54338672	0.466451	2.47757	2.40913	0.519871	0.0003	0.00327628
AC068987.1,SCN8A	chr12:51984049-52206648	0.119935	0.636961	2.40895	0.390399	5e-05	0.000714747
ZNF469	chr16:88493878-88507165	0.217632	1.15579	2.40892	1.12585	0.00175	0.0135751
FP15737,SLC25A37	chr8:23386317-23432976	7.08681	37.6177	2.4082	0.457766	5e-05	0.000714747
AMTN	chr4:71384256-71398459	2.14546	11.3829	2.40751	0.771714	0.0004	0.0041724
MIR146A	chr5:159895274-159914433	0.196385	1.04003	2.40487	0.68803	0.0011	0.00942879
ALPL	chr1:21835857-21904905	1.41358	7.48365	2.40439	1.00708	0.00315	0.0215102
HRH2	chr5:175085032-175113245	0.303072	1.59842	2.39891	0.756569	0.0003	0.00327628
GLI1	chr12:57853917-57914300	0.331411	1.74697	2.39816	0.101863	5e-05	0.000714747
ADAMTS2	chr5:178537851-178772431	1.36208	7.17197	2.39656	0.891802	0.0004	0.0041724
IGF2BP2	chr3:185361526-185542844	2.88078	15.0731	2.38744	0.599639	5e-05	0.000714747
GK	chrX:30671475-30748725	9.80442	51.2268	2.3854	0.165352	5e-05	0.000714747
SFTPA1	chr10:81370694-81375196	0.120196	0.627926	2.38521	0.429679	0.00925	0.0495374
PPP4R4	chr14:94612464-94746072	0.449511	2.34412	2.38262	0.523776	5e-05	0.000714747
GADD45B	chr19:2476119-2478257	19.4838	101.512	2.38131	0.735585	0.00015	0.00184058
ITGAM	chr16:31271310-31344213	1.46931	7.65503	2.38127	0.890162	5e-05	0.000714747
PTPRH	chr19:55692615-55720874	0.423715	2.20638	2.38052	0.573817	5e-05	0.000714747
APOBEC3B	chr22:39378351-39394214	1.47778	7.69084	2.37971	0.96141	0.00185	0.01413
SPSB4	chr3:140770243-140867453	0.0857678	0.445742	2.3777	0.524923	0.00035	0.00373354
LPCAT1	chr5:1456594-1524092	4.09425	21.2599	2.37647	0.500076	5e-05	0.000714747
CLEC17A	chr19:14693895-14721969	0.262898	1.3634	2.37463	0.557751	0.0002	0.00232225
ERMN	chr2:158175136-158184225	0.152323	0.788349	2.3717	0.515396	5e-05	0.000714747
VPREB3	chr22:24094929-24096655	0.885006	4.57902	2.37128	0.55554	0.0029	0.0201095
POU6F2	chr7:39017597-39532694	0.142434	0.736234	2.36987	0.196224	0.0093	0.0497471
MFI2	chr3:196715491-196756687	1.36045	7.03187	2.36982	0.605516	5e-05	0.000714747
FCN1	chr9:137801430-137809809	2.43694	12.5947	2.36968	0.97002	0.0057	0.0344192
LST1	chr6:31553900-31560762	10.1946	52.5904	2.36699	1.09413	5e-05	0.000714747
TNFSF15	chr9:117546914-117568406	0.685222	3.52059	2.36117	0.79786	0.00215	0.0159827
ASIC2	chr17:31340104-32522956	0.113606	0.583544	2.3608	0.170248	5e-05	0.000714747
CDH8	chr16:61681145-62070939	0.21996	1.12762	2.35797	0.299377	0.0008	0.00734026
MAP7D2	chrX:20024830-20135035	0.232666	1.19192	2.35695	0.528683	0.0006	0.00579464
XIRP1	chr3:39224700-39234087	0.229349	1.17467	2.35663	0.637826	0.0032	0.0217304
GCA	chr2:163175349-163695240	7.71339	39.4868	2.35593	0.80126	5e-05	0.000714747
GPR132	chr14:105515727-105531782	0.869328	4.44598	2.35453	0.879595	5e-05	0.000714747
ARID5A	chr2:97202479-97218375	2.60619	13.3169	2.35324	0.978966	5e-05	0.000714747
IL21R	chr16:27413482-27464714	0.559665	2.85951	2.35313	0.393869	5e-05	0.000714747
PNOC	chr8:28107579-28200872	0.538909	2.74651	2.34948	0.57257	0.00135	0.0111202
DPF1	chr19:38701645-38720354	0.302799	1.54085	2.3473	0.584698	5e-05	0.000714747
RTEL1,RTEL1-TNFRSF6B,TNFRSF6B	chr20:62289162-62374858	6.46033	32.8709	2.34713	0.664006	5e-05	0.000714747
FAM157A	chr3:197879236-197925886	0.661671	3.36544	2.34661	0.61678	5e-05	0.000714747
HAPLN1	chr5:82933623-83017432	0.171597	0.871136	2.34388	0.358925	0.0014	0.0113992
MFAP2	chr1:17300996-17338423	3.55128	17.9887	2.34068	0.492279	0.0005	0.00501611
PCED1B-AS1	chr12:47469489-47630443	1.97139	9.98193	2.34011	0.347438	5e-05	0.000714747
LYN	chr8:56792371-56923940	7.20299	36.4502	2.33926	0.579738	5e-05	0.000714747
LCP1	chr13:46700054-46786006	33.7774	170.84	2.33852	0.502427	5e-05	0.000714747
TFEC	chr7:115575201-115799950	1.62918	8.2399	2.33849	0.621105	5e-05	0.000714747
ST8SIA2	chr15:92937057-93011958	0.0695901	0.351918	2.33829	0.397303	0.00045	0.00459992
AC093063.2,AC093063.3,LGALS17A	chr19:40170013-40186898	0.170023	0.858854	2.33669	0.411363	5e-05	0.000714747
C1QL4	chr12:49726199-49730971	0.0830111	0.418	2.33213	0.443587	0.0082	0.0452058
AC007879.5	chr2:208104373-208490652	0.308159	1.54909	2.32967	0.109954	0.00185	0.01413
PGS1	chr17:76374720-76573476	5.72864	28.7602	2.32781	0.327531	5e-05	0.000714747
LAT2	chr7:73613981-73644161	2.52594	12.6715	2.32669	0.96512	5e-05	0.000714747
IL21R-AS1	chr16:27413482-27464714	0.49192	2.46426	2.32466	0.645729	5e-05	0.000714747
CCL18	chr17:34391639-34399392	13.2504	66.3319	2.32367	0.978868	0.0032	0.0217304
DDC	chr7:50526133-50633154	0.127032	0.635499	2.32269	0.467831	0.0037	0.0243429
BTNL9	chr5:180467224-180488523	0.435481	2.16712	2.3151	0.438712	5e-05	0.000714747
CREB5	chr7:28338939-28865511	1.52192	7.57305	2.31498	0.427592	5e-05	0.000714747
COL3A1	chr2:189839045-189877472	78.1995	388.906	2.31419	0.335186	0.00015	0.00184058
GNG2	chr14:52292912-52446060	3.92369	19.5083	2.3138	0.314157	5e-05	0.000714747
SLAMF1	chr1:160577889-160617085	1.49128	7.41344	2.31359	0.664659	5e-05	0.000714747
SNCB	chr5:176047084-176057530	0.0911987	0.452822	2.31186	0.518854	0.00135	0.0111202
MYO1F	chr19:8585673-8642461	4.41809	21.931	2.31147	0.67544	5e-05	0.000714747
GMFG	chr19:39818992-39833012	10.9888	54.5344	2.31114	1.14915	5e-05	0.000714747
BATF3	chr1:212859759-212873327	0.787397	3.90633	2.31065	0.794987	0.00045	0.00459992
CHI3L1	chr1:203148058-203155877	4.73764	23.4628	2.30814	1.15488	0.0002	0.00232225
DOCK4-AS1	chr7:111366165-111846466	0.105647	0.522254	2.30549	0.0731393	5e-05	0.000714747
PDPN	chr1:13909959-13944452	5.94618	29.366	2.30411	1.00828	5e-05	0.000714747
STX1A	chr7:73095298-73134002	0.791611	3.90934	2.30406	0.287339	5e-05	0.000714747
AC145343.2	chr17:66092186-66097615	0.0797807	0.393906	2.30374	0.520021	0.00615	0.0363012
MFAP5	chr12:8786962-8815484	2.30035	11.351	2.30289	0.695867	0.0006	0.00579464
ANPEP	chr15:90328119-90358633	2.15852	10.6457	2.30215	0.880504	0.0002	0.00232225
COL6A3	chr2:238232645-238323018	14.5758	71.7416	2.29923	0.798997	5e-05	0.000714747
MUM1L1	chrX:105412297-105452949	0.0885336	0.435505	2.29839	0.637345	0.0087	0.0473652
AC008697.1	chr5:158737940-158789842	0.0738793	0.362975	2.29663	0.312804	0.00225	0.0165321
ATP8B4	chr15:50150434-50528592	1.55675	7.6444	2.29586	0.47523	5e-05	0.000714747
CDH11	chr16:64977655-65160015	4.32041	21.1878	2.29399	0.687699	5e-05	0.000714747
TMEM158	chr3:45265957-45267770	0.864779	4.23325	2.29136	0.925122	0.00605	0.0358955
MYBL2	chr20:42295753-42345136	5.08289	24.8319	2.28847	1.25812	5e-05	0.000714747
PCED1B	chr12:47469489-47630443	0.812564	3.95955	2.28478	0.375426	5e-05	0.000714747
IGHG2	chr14:106109388-106115394	336.483	1638.97	2.28418	0.290649	0.0041	0.026528
SLC17A9	chr20:61584051-61599949	0.933965	4.5486	2.28398	0.720697	5e-05	0.000714747
CXorf65	chrX:70323738-70326638	0.234845	1.14258	2.28251	0.605334	0.00055	0.00540554
SLC5A12	chr11:26688565-26744974	0.116805	0.568172	2.28223	0.373681	0.0011	0.00942879
CDKN2A	chr9:21802541-22121096	3.31049	16.0715	2.27938	0.251496	0.00295	0.0203563
C5orf56	chr5:131746327-131811736	2.29559	11.1234	2.27666	0.539065	5e-05	0.000714747
PDCD1LG2	chr9:5510544-5571282	1.2422	6.01705	2.27616	0.959436	0.00365	0.0240916
LIMD2	chr17:61699774-61778532	5.64841	27.3256	2.27434	0.69803	5e-05	0.000714747
POU2AF1	chr11:111222976-111328876	1.65863	8.0173	2.27312	0.455414	5e-05	0.000714747
THBS1	chr15:39873279-39891667	10.0616	48.6168	2.2726	0.612801	0.0027	0.0190389
ADA,Z97053.1	chr20:43160425-43280874	3.58203	17.3061	2.27243	0.900041	0.0009	0.00805658
TLR8	chrX:12920935-12941288	0.843161	4.0721	2.27189	1.04273	0.0015	0.0120321
NFKBID	chr19:36378554-36393205	1.94488	9.39129	2.27164	0.671971	5e-05	0.000714747
NLRP6	chr11:278364-285359	0.132515	0.639375	2.27051	0.693641	5e-05	0.000714747
ISG20	chr15:89179383-89199714	22.6874	109.288	2.26818	1.0762	5e-05	0.000714747
CYSTM1	chr5:139554226-139682706	6.12539	29.4457	2.26518	0.554814	0.00025	0.00279674
SIGLEC10	chr19:51913274-51921057	0.960713	4.61462	2.26404	0.859316	5e-05	0.000714747
AC004069.2	chr4:106058436-106061776	0.117314	0.563471	2.26397	0.469553	0.00295	0.0203563
GBP1	chr1:89518001-89531043	19.5931	94.0193	2.26261	0.85401	0.0002	0.00232225
EPHX4	chr1:92495538-92529093	0.0721337	0.345942	2.26179	0.586276	0.00775	0.0433891
ODC1	chr2:10580093-10588630	41.4951	198.841	2.26061	0.943912	0.0007	0.00654366
LARP6	chr15:71123862-71342414	1.77959	8.52503	2.26016	0.596305	5e-05	0.000714747
POSTN	chr13:38136719-38172981	21.7783	104.292	2.25967	0.575398	5e-05	0.000714747
NNMT	chr11:113930314-114227293	13.6058	65.1501	2.25955	0.969272	0.0001	0.0013102
KCNN3	chr1:154669930-154842756	0.483441	2.3141	2.25904	0.599957	0.0002	0.00232225
P2RX1	chr17:3799885-3819794	0.407626	1.94929	2.25764	0.699438	5e-05	0.000714747
FAP	chr2:163016271-163101661	2.08084	9.94788	2.25722	0.746779	5e-05	0.000714747
CPNE5	chr6:36708551-36807778	0.892819	4.2605	2.25458	0.637896	0.0001	0.0013102
MS4A1	chr11:60223224-60238233	5.69435	27.1712	2.25448	0.506222	5e-05	0.000714747
AP000695.1	chr21:37802657-37948867	0.127721	0.608341	2.25189	0.230616	0.0013	0.0107858
ZDHHC4P1	chr13:43460523-43566407	0.229444	1.09264	2.25161	0.101738	0.0073	0.0412977
MARK2P8	chr3:128444964-128533639	0.586531	2.78728	2.24858	0.106478	0.0062	0.0365494
NR4A3	chr9:102584136-102629173	0.686009	3.25213	2.24509	0.728652	5e-05	0.000714747
EIF5A2	chr3:170606203-170626482	1.96153	9.28317	2.24264	0.651287	5e-05	0.000714747
NEK4P1	chr21:18582786-18583665	0.0791625	0.374337	2.24145	0.409146	0.00445	0.0282942
FCRLA	chr1:161676761-161684142	1.43038	6.75514	2.23958	0.619526	5e-05	0.000714747
OSCAR	chr19:54597932-54606000	0.394751	1.86045	2.23664	0.750949	5e-05	0.000714747
AC156455.1	chr12:122501211-122506522	0.131859	0.620526	2.2345	0.436369	0.00055	0.00540554
LHX5	chr12:113899838-113918429	0.153669	0.72232	2.23282	0.499422	0.00795	0.0442124
LIN7A	chr12:81186298-81650533	0.418492	1.96569	2.23176	0.382857	5e-05	0.000714747
ACKR3	chr2:237476429-237491001	5.6202	26.3779	2.23064	0.966697	0.00015	0.00184058
IL7R	chr5:35852796-35879705	5.02	23.5478	2.22983	0.909542	5e-05	0.000714747
SPOCK3	chr4:167654534-168155947	0.337671	1.58311	2.22907	0.379619	0.00375	0.0246189
FAM26F	chr6:116781901-116784934	4.83528	22.6605	2.22851	0.824247	5e-05	0.000714747
KLF2	chr19:16435627-16438685	1.82812	8.56296	2.22775	0.936435	5e-05	0.000714747
THY1	chr11:119252487-119397374	7.9803	37.3349	2.22601	0.671794	5e-05	0.000714747
FADS3	chr11:61640990-61659523	2.27096	10.5597	2.21719	0.922355	5e-05	0.000714747
WAS	chrX:48534984-48549818	2.78041	12.9199	2.21622	1.00521	0.0002	0.00232225
STAP1	chr4:68424445-68473055	0.68863	3.19818	2.21545	0.609641	0.00255	0.0182402
ADAM19	chr5:156687131-157002783	2.43018	11.244	2.21002	0.609321	5e-05	0.000714747
HOXD-AS1	chr2:177037922-177055688	0.385096	1.77761	2.20665	0.490753	5e-05	0.000714747
EMILIN2	chr18:2847027-2915991	2.12459	9.79609	2.20502	0.918688	5e-05	0.000714747
CENPV	chr17:15879873-16256970	1.5281	7.04472	2.20481	0.188815	0.0037	0.0243429
CD22	chr19:35810163-35838258	2.13236	9.81474	2.2025	0.484796	5e-05	0.000714747
SPI1	chr11:47376410-47400127	6.15731	28.3198	2.20144	1.08247	0.00255	0.0182402
MICB	chr6:31462657-31478901	1.2429	5.71536	2.20113	0.973325	0.0028	0.0195563
CCDC162P	chr6:109612230-109676266	0.125059	0.574646	2.20006	0.335959	5e-05	0.000714747
PRKCB	chr16:23847321-24231932	2.54038	11.6727	2.20002	0.45225	5e-05	0.000714747
VIPR2	chr7:158799212-158937649	0.0820345	0.376527	2.19845	0.346278	0.00125	0.0104417
AC064872.1	chr2:78639918-78640220	0.709318	3.25071	2.19625	0.615865	0.00675	0.0389418
BID	chr22:18216905-18257536	8.83318	40.4333	2.19454	0.930509	5e-05	0.000714747
VSTM2L	chr20:36531498-36573752	0.485769	2.21859	2.1913	0.622673	0.00295	0.0203563
MEI1	chr22:42095502-42195460	2.46736	11.2505	2.18894	0.575187	5e-05	0.000714747
CREM	chr10:35386933-35501886	8.70215	39.6627	2.18834	0.679392	5e-05	0.000714747
RGL4	chr22:23950638-24059543	1.0384	4.72367	2.18554	0.490756	0.0009	0.00805658
SLMO1	chr18:12407894-12432237	0.405145	1.84283	2.18541	0.572385	5e-05	0.000714747
TSHR	chr14:80943329-81636758	0.126784	0.576103	2.18395	0.0769154	0.0076	0.0427055
LAMA1	chr18:6941742-7117813	0.25461	1.15659	2.18352	0.458788	0.00065	0.00619608
CD86	chr3:121774212-121839983	3.18973	14.4718	2.18174	0.959821	5e-05	0.000714747
SLA	chr8:133879202-134147147	4.25872	19.2948	2.17972	0.744313	5e-05	0.000714747
HMGA2	chr12:66151799-66360075	3.37464	15.2354	2.17462	0.37409	0.00015	0.00184058
C1QTNF6	chr22:37521877-37595425	1.09554	4.94585	2.17457	0.475407	5e-05	0.000714747
GJB7	chr6:87992695-88109467	0.201881	0.911164	2.1742	0.252126	0.0029	0.0201095
CASC15	chr6:21665002-22214734	0.424554	1.91218	2.1712	0.450567	5e-05	0.000714747
PFKFB3	chr10:6186880-6277495	17.8346	80.1029	2.16718	0.390913	5e-05	0.000714747
TNFSF8	chr9:117656002-117692697	0.422618	1.89679	2.16613	0.478511	5e-05	0.000714747
FKBP9L	chr7:55748766-55780945	0.245681	1.10232	2.16569	0.642175	0.00025	0.00279674
DRAM1	chr12:102271128-102405908	1.7726	7.94982	2.16505	0.737919	0.00105	0.00910645
FOXL1	chr16:86609973-86615303	0.104225	0.467223	2.16441	0.445301	0.006	0.0356911
VGLL1	chrX:135614310-135638966	1.03666	4.6409	2.16247	0.635892	0.00705	0.0402054
SLC24A4	chr14:92788924-92962596	0.171068	0.765071	2.16102	0.319403	5e-05	0.000714747
PRB1,PRB2	chr12:11504756-11653975	0.117968	0.527518	2.16082	0.207253	0.00115	0.00977527
PRR16	chr5:119799972-120023027	0.218352	0.975977	2.16019	0.337149	0.00235	0.0170959
RIPK2	chr8:90769974-90803291	3.13247	13.9906	2.15908	0.829405	0.0002	0.00232225
STRIP2	chr7:129074273-129128240	0.778967	3.47833	2.15876	0.656092	5e-05	0.000714747
AC144521.1,RAD23BP1	chr3:17198653-18959184	0.355402	1.58618	2.15803	0.088511	0.0003	0.00327628
AC005544.1,CACNG4	chr17:64961025-65029514	0.0937733	0.418093	2.15657	0.459133	0.00325	0.0219725
COL5A1	chr9:137533619-137736686	5.05018	22.4595	2.15292	0.776086	0.0018	0.0138402
F2RL3	chr19:16999670-17003417	0.108134	0.480852	2.15277	0.525933	0.0042	0.0270038
CD300LB	chr17:72517312-72527613	0.246921	1.09616	2.15034	0.724219	0.0026	0.0185114
CCR7	chr17:38710020-38721724	1.86926	8.29743	2.1502	0.905567	0.00775	0.0433891
THEMIS2	chr1:28199054-28213196	5.5636	24.6867	2.14964	0.989868	5e-05	0.000714747
AC016831.7	chr7:130538478-130613408	1.12041	4.96233	2.14699	0.138149	5e-05	0.000714747
CTLA4	chr2:204732508-204738683	1.04314	4.61832	2.14643	0.663028	0.0001	0.0013102
HOXA7	chr7:27145802-27197555	0.339254	1.50175	2.14621	0.348546	0.00525	0.0323506
MIR503HG	chrX:133677366-133680741	0.113797	0.503649	2.14595	0.56574	5e-05	0.000714747
ARHGAP15	chr2:143848930-144533642	4.88183	21.5934	2.14509	0.226858	5e-05	0.000714747
EMILIN1	chr2:27301434-27309271	1.65746	7.32204	2.14327	1.06842	0.0002	0.00232225
JAK3	chr19:17935588-17958880	1.98807	8.77343	2.14178	0.909054	5e-05	0.000714747
ITPKA	chr15:41785590-41795747	0.225708	0.992604	2.13676	0.650537	5e-05	0.000714747
LTA	chr6:31539830-31542101	0.198838	0.874144	2.13628	0.594224	0.0024	0.0174114
2018-09-06	chrX:118749686-118827333	8.15062	35.8295	2.13616	0.684074	5e-05	0.000714747
ALDH1L2	chr12:105380087-105478355	1.40358	6.1672	2.13551	0.630563	5e-05	0.000714747
SLC20A1	chr2:113403433-113421404	4.56739	20.0568	2.13465	0.923917	5e-05	0.000714747
TOX2	chr20:42543503-42698256	0.567175	2.49038	2.1345	0.622814	5e-05	0.000714747
PLXNC1	chr12:94542498-94853764	2.91632	12.7912	2.13293	0.440363	0.0001	0.0013102
CD38	chr4:15779897-15854853	2.81903	12.3566	2.13202	0.574826	5e-05	0.000714747
FHAD1	chr1:15573767-15726779	0.236475	1.03449	2.12916	0.359236	5e-05	0.000714747
RASGEF1A	chr10:43689982-43762367	1.05016	4.59064	2.12808	0.528335	0.00015	0.00184058
AKR1CL1	chr10:5196334-5260912	0.0955793	0.41689	2.1249	0.184145	0.00235	0.0170959
MYO7B	chr2:128293377-128395304	0.148807	0.647469	2.12136	0.440977	0.00015	0.00184058
NPY1R	chr4:164245112-164273086	0.277468	1.20723	2.12131	0.46647	0.00215	0.0159827
C17orf99	chr17:76142433-76162258	0.225646	0.981469	2.12088	0.541712	5e-05	0.000714747
EYA4	chr6:133561735-134216691	0.175594	0.763504	2.12039	0.294961	0.0003	0.00327628
CTD-2020K17.3	chr17:43268297-43394414	0.353961	1.5382	2.11958	0.109536	5e-05	0.000714747
TMEM156	chr4:38968364-39034542	0.75788	3.28903	2.11762	0.501059	0.001	0.00874714
CTD-2370N5.3,EVI2A,EVI2B	chr17:29335514-29709134	9.535	41.3403	2.11624	0.66912	5e-05	0.000714747
TG	chr8:133879202-134147147	0.256047	1.10997	2.11605	0.154014	5e-05	0.000714747
CHST11	chr12:104849072-105155792	3.74171	16.2079	2.11493	0.287742	5e-05	0.000714747
DENND5A	chr11:9160371-9286937	4.88141	21.1387	2.11452	0.586703	5e-05	0.000714747
GRIN2D	chr19:48898131-48948188	0.161439	0.698853	2.114	0.653811	0.0053	0.0325604
ST6GALNAC5	chr1:77333125-77531396	0.308717	1.3334	2.11075	0.317863	5e-05	0.000714747
FSTL3	chr19:676391-683385	2.12402	9.17118	2.11031	0.895771	5e-05	0.000714747
LEMD1	chr1:205342379-205438152	1.01136	4.36235	2.1088	0.406567	0.0024	0.0174114
CD72	chr9:35605366-35647096	1.48342	6.38868	2.10659	0.59874	0.0009	0.00805658
DUSP9	chrX:152907945-152916781	0.713754	3.07355	2.10641	0.594339	0.0048	0.0300618
PCDH19	chrX:99546641-99665271	0.170339	0.732708	2.10483	0.692825	0.0012	0.010116
TNC	chr9:117782805-117880536	27.0146	116.122	2.10383	0.557995	5e-05	0.000714747
ARNT2	chr15:80696691-80890278	0.510636	2.19266	2.10231	0.706605	0.0045	0.028543
ANTXR2	chr4:80822302-81046608	6.31373	27.1103	2.10228	0.576415	5e-05	0.000714747
NAPSB	chr19:50815193-50886239	5.11127	21.9448	2.10213	0.52038	0.00565	0.0342073
ICAM5	chr19:10400656-10407454	0.298682	1.2822	2.10194	0.608389	5e-05	0.000714747
ADAMTS6	chr5:64444562-64777747	0.5477	2.35011	2.10127	0.496869	5e-05	0.000714747
CCDC71L	chr7:106012696-106410653	2.64777	11.3333	2.09772	0.437947	0.00015	0.00184058
PREX1	chr20:47240789-47444420	3.43498	14.6787	2.09535	0.470217	0.00275	0.0192878
CLEC5A	chr7:141607612-141806547	1.1117	4.74269	2.09294	0.492454	5e-05	0.000714747
CETP	chr16:56995761-57017757	0.193612	0.824958	2.09115	0.538742	0.0002	0.00232225
TBC1D30	chr12:65174588-65274812	0.717927	3.04796	2.08593	0.386329	5e-05	0.000714747
LAPTM5	chr1:31205315-31230667	17.3745	73.5653	2.08205	1.05999	0.00675	0.0389418
TSPAN18	chr11:44740941-44972840	1.0026	4.23607	2.07898	0.313229	5e-05	0.000714747
FEZ1	chr11:125315645-125369424	2.87394	12.1386	2.0785	0.926258	5e-05	0.000714747
CERCAM	chr9:131174029-131199626	2.34115	9.88093	2.07743	0.922191	0.00095	0.00840181
TOX	chr8:59717976-60033905	0.577659	2.43603	2.07624	0.334891	0.00415	0.0267949
KCNH8	chr3:19189945-19577138	0.0863636	0.363779	2.07457	0.337878	0.00055	0.00540554
REC8	chr14:24641061-24708448	1.30833	5.51026	2.07439	0.12831	0.0004	0.0041724
FOXL2	chr3:138663065-138665982	0.0995958	0.418048	2.06951	0.509577	0.0078	0.0435894
TMEM150B	chr19:55824168-55845416	0.496905	2.0819	2.06686	0.542329	0.00025	0.00279674
HCG27	chr6:31162976-31171745	0.352831	1.47722	2.06584	0.456609	5e-05	0.000714747
LAG3	chr12:6881677-6887621	0.565071	2.36358	2.06447	0.754629	0.00075	0.00694743
LITAF	chr16:11641852-11730237	21.359	89.2581	2.06314	0.373859	5e-05	0.000714747
C1orf228	chr1:45140363-45191263	0.311978	1.30282	2.06212	0.354592	5e-05	0.000714747
ATHL1	chr11:289134-296107	1.81035	7.55384	2.06094	0.78523	0.0002	0.00232225
AC116366.5	chr5:131746327-131811736	0.343822	1.43168	2.05798	0.209687	0.0007	0.00654366
MARCKSL1	chr1:32799432-32801980	5.59521	23.2771	2.05665	1.26303	5e-05	0.000714747
PAG1	chr8:81880044-82024303	2.42002	10.0605	2.05562	0.211137	5e-05	0.000714747
TROAP	chr12:49686413-49725514	4.99148	20.7506	2.05561	0.868144	5e-05	0.000714747
CYFIP2	chr5:156687131-157002783	2.62	10.8872	2.055	0.306205	5e-05	0.000714747
LAMA3	chr18:21269406-21535030	12.6713	52.5884	2.05318	0.888086	0.00185	0.01413
ARHGAP9	chr12:57853917-57914300	3.57074	14.8176	2.05301	0.307343	5e-05	0.000714747
FMNL1	chr17:43268297-43394414	3.70116	15.3423	2.05146	0.514639	5e-05	0.000714747
PLEKHO1	chr1:150121372-150136916	6.32804	26.1869	2.04901	1.05045	5e-05	0.000714747
IL6R	chr1:154374803-154441926	5.53156	22.8722	2.04784	0.342936	5e-05	0.000714747
DMXL2	chr15:51706293-51915030	2.05194	8.47982	2.04705	0.482639	5e-05	0.000714747
GLIPR1	chr12:75874459-75905416	11.1026	45.8376	2.04563	0.6198	5e-05	0.000714747
SHOX2	chr3:157814947-158288855	0.328245	1.35476	2.0452	0.196135	0.0064	0.0373093
IFI30,PIK3R2	chr19:18263927-18288927	59.2465	244.388	2.04437	1.17934	5e-05	0.000714747
NR1H3	chr11:47260852-47290396	4.49997	18.5374	2.04245	0.606883	5e-05	0.000714747
DOCK4	chr7:111366165-111846466	3.33317	13.7206	2.04138	0.206768	5e-05	0.000714747
PLIN2	chr9:19108372-19149288	6.50804	26.7652	2.04006	1.00318	0.00245	0.0177251
COL1A1	chr17:48260649-48278993	86.285	354.256	2.03761	0.302445	5e-05	0.000714747
NLRC4	chr2:32449521-32490923	0.383367	1.56543	2.02976	0.720192	0.0001	0.0013102
MTL5	chr11:68474907-68519032	0.718749	2.929	2.02685	0.419455	5e-05	0.000714747
MYO1G	chr7:45002260-45018697	2.67123	10.8772	2.02573	0.989338	0.00095	0.00840181
GPSM3,NOTCH4	chr6:32158542-32191844	5.40432	22.0057	2.0257	1.12472	0.0001	0.0013102
PTP4A3	chr8:142400038-142441620	2.4627	10.0169	2.02412	0.864577	5e-05	0.000714747
STRA6	chr15:74471806-74628813	0.586946	2.38718	2.02401	0.576255	5e-05	0.000714747
SPARC	chr5:151040656-151104343	138.196	562.04	2.02396	0.433602	5e-05	0.000714747
CCR8	chr3:39371196-39375171	0.173277	0.704485	2.02349	0.603259	0.0027	0.0190389
FSIP1,GPR176	chr15:39892231-40213093	1.40127	5.69629	2.02328	0.835588	5e-05	0.000714747
PCDH17	chr13:58205943-58303445	0.354006	1.43723	2.02144	0.867392	0.0016	0.0126574
ANGPT2	chr8:6261071-6565730	1.24201	5.0403	2.02084	0.507725	0.00025	0.00279674
2018-12-01	chr9:117904096-118164923	0.123298	0.499743	2.01904	0.306172	0.00465	0.0292821
VAV1	chr19:6772724-6857377	3.06126	12.3896	2.01693	0.776236	5e-05	0.000714747
ZBTB32	chr19:36195428-36207940	0.385672	1.5592	2.01536	0.639546	5e-05	0.000714747
RAB8B	chr15:63481667-63559981	7.08529	28.6029	2.01326	0.473628	5e-05	0.000714747
CORO6	chr17:27887564-28513493	0.581433	2.34411	2.01135	0.130653	0.00645	0.0375293
GPC3	chrX:132669772-133119922	3.37087	13.5626	2.00844	0.683914	5e-05	0.000714747
TMEM88	chr17:7758382-7759417	0.537472	2.16225	2.00827	0.648254	0.0005	0.00501611
DERL3	chr22:24129149-24181315	4.93361	19.8443	2.00801	0.500533	0.0078	0.0435894
CTC-548K16.5	chr19:14491312-14519537	1.45413	5.84686	2.00751	0.174823	0.0055	0.0334867
CXCR2P1	chr2:218899682-218955304	0.16769	0.672811	2.0044	0.439371	0.0089	0.0482112
SMOC1	chr14:70320847-70499083	0.315811	1.26651	2.00373	0.409835	0.00295	0.0203563
CD79A	chr19:42381189-42385439	7.51254	30.1068	2.00272	0.70007	0.00455	0.0287806
RHEBL1	chr12:49458467-49463808	0.453602	1.8167	2.00182	0.729225	0.0031	0.0212082
PCYT1B	chrX:24576203-24690794	0.116924	0.467301	1.99879	0.479272	0.0031	0.0212082
SPRY4	chr5:141689991-142077617	0.769697	3.07422	1.99786	0.670734	0.0001	0.0013102
KIAA0125	chr14:106383837-106391825	0.752192	2.99174	1.99181	0.38363	0.00205	0.0153825
CTD-2267D19.2	chr17:38465443-38513094	0.766433	3.04552	1.99046	0.289941	0.0006	0.00579464
MAP4K1	chr19:39078280-39109522	2.77247	11.0124	1.98989	0.531359	5e-05	0.000714747
GPR158	chr10:25401986-25891155	0.197657	0.784492	1.98876	0.392671	0.00215	0.0159827
PPEF1	chrX:18694028-18846039	0.0979242	0.388582	1.98848	0.434829	5e-05	0.000714747
FADS1	chr11:61447904-61634826	2.22461	8.82695	1.98836	0.421197	0.0001	0.0013102
HOXB7,HOXB8,HOXB9	chr17:46684593-46712294	1.25228	4.96512	1.98727	0.528903	0.00235	0.0170959
PATL2	chr15:44957929-45003514	0.444534	1.76074	1.98582	0.490344	5e-05	0.000714747
SEMA5B	chr3:122628040-122747452	0.167512	0.662213	1.98303	0.38973	0.0002	0.00232225
MKLN1-AS1,RNU6-1010P	chr7:130626518-131182453	3.42972	13.5021	1.97702	0.219087	5e-05	0.000714747
RCOR2	chr11:63678692-63684316	0.197525	0.777308	1.97645	0.586787	0.0009	0.00805658
TLR10	chr4:38773859-38784611	0.879042	3.45832	1.97607	0.636103	5e-05	0.000714747
TDRD6	chr6:46620677-46703430	0.110302	0.433733	1.97535	0.346883	0.0006	0.00579464
PLSCR2	chr3:146109149-146213778	0.108638	0.426831	1.97414	0.242605	0.00135	0.0111202
PCBP3	chr21:47063607-47362368	0.288025	1.13114	1.97352	0.284241	5e-05	0.000714747
EGFLAM	chr5:38258510-38468441	0.675849	2.6534	1.97307	0.376411	0.0002	0.00232225
BANK1	chr4:102332442-102995969	0.976937	3.82932	1.97075	0.360938	5e-05	0.000714747
LPXN	chr11:58294343-58345693	4.14594	16.2249	1.96844	0.748108	0.00025	0.00279674
APBA2	chr15:29129628-29410518	1.14398	4.46104	1.96332	0.645477	5e-05	0.000714747
BIN2	chr12:51674821-51718452	2.94786	11.4832	1.96179	0.921195	0.001	0.00874714
GNLY	chr2:85912297-85925977	3.60899	14.0437	1.96026	0.837568	0.00025	0.00279674
CRISPLD2	chr16:84853589-84954374	2.83523	11.0319	1.96014	0.8094	5e-05	0.000714747
THBS4	chr5:79287133-79379477	0.565808	2.20126	1.95995	0.504708	0.00275	0.0192878
SMYD3	chr1:245912641-246670614	6.51627	25.3169	1.95798	0.4337	0.0017	0.0132487
PHOSPHO1	chr17:47300723-47308128	0.622031	2.41346	1.95604	0.60887	0.0001	0.0013102
PTPN22	chr1:114304453-114456708	2.1742	8.43446	1.95581	0.561621	0.00075	0.00694743
RASSF4	chr10:45306471-45491339	3.4099	13.1999	1.95273	0.561667	5e-05	0.000714747
PARP15	chr3:122296448-122357894	0.861078	3.32935	1.95102	0.54066	5e-05	0.000714747
FGF2	chr4:123747862-123844123	0.0882662	0.341013	1.94989	0.305887	0.0035	0.0233363
ALOX5	chr10:45869660-45948569	4.63799	17.9071	1.94896	0.529136	0.0002	0.00232225
STAT4	chr2:191886251-192016322	1.49171	5.75718	1.94839	0.566192	5e-05	0.000714747
HCLS1	chr3:121350245-121379774	9.48116	36.543	1.94646	1.00338	5e-05	0.000714747
SOCS2-AS1	chr12:93936238-93977263	0.125143	0.480162	1.93995	0.129606	0.00355	0.0235926
RENBP	chrX:153200715-153210232	1.051	4.02841	1.93844	0.667142	5e-05	0.000714747
AIF1	chr6:31582960-31584798	14.2862	54.7442	1.93808	1.08523	0.00035	0.00373354
IRF4	chr6:391738-411447	3.96278	15.1837	1.93794	0.368105	0.0002	0.00232225
KCNK2	chr1:215179117-215410436	0.17187	0.658088	1.93696	0.403737	0.0066	0.0382205
CD97	chr19:14491312-14519537	6.30288	24.1271	1.93658	0.663798	5e-05	0.000714747
ORAI2	chr7:102067264-102105323	2.43857	9.31622	1.93371	0.602038	5e-05	0.000714747
DMRT2	chr9:1050353-1057552	0.840923	3.21054	1.93277	0.662299	0.00015	0.00184058
HLX	chr1:221006104-221058401	1.01713	3.88327	1.93276	0.620553	0.0014	0.0113992
AC009892.10	chr19:55084386-55150343	0.157561	0.601492	1.93264	0.250465	0.0058	0.034874
BVES	chr6:105544696-105627870	0.44349	1.69282	1.93246	0.558005	0.0002	0.00232225
RFX8	chr2:102013822-102091165	0.146715	0.559579	1.93133	0.304542	5e-05	0.000714747
SASH3	chrX:128913954-128930939	4.73402	18.0169	1.92821	0.598497	0.00255	0.0182402
ST3GAL2	chr16:70413337-70473140	1.16404	4.42973	1.92808	0.317809	5e-05	0.000714747
IKZF3	chr17:37921197-38020441	2.22115	8.44108	1.92612	0.629174	0.0001	0.0013102
ARHGAP31-AS1	chr3:119013219-119139561	0.104696	0.397863	1.92606	0.187809	0.00335	0.022549
COL1A2	chr7:94023872-94060544	54.3998	206.726	1.92604	0.406206	0.0076	0.0427055
PTGIR	chr19:47123724-47128375	0.338861	1.28586	1.92397	0.651644	5e-05	0.000714747
USP32P3	chr17:20318859-20334321	0.104197	0.395109	1.92294	0.451319	0.00065	0.00619608
AC092964.1,FNDC3B	chr3:171757417-172119455	16.2656	61.6777	1.92293	0.208563	5e-05	0.000714747
BCL2L14	chr12:12202777-12419946	0.473697	1.79204	1.91957	0.200896	0.00905	0.0488078
COLGALT2	chr1:183898795-184006863	0.219407	0.828817	1.91744	0.496752	0.00095	0.00840181
PTPRJ	chr11:48002112-48189670	2.54155	9.59849	1.9171	0.397933	0.0039	0.025431
DACT1	chr14:59100684-59115039	0.503653	1.90198	1.917	0.572982	0.00045	0.00459992
KISS1R	chr19:917286-921015	0.120212	0.453642	1.91597	0.37624	0.00415	0.0267949
BLK	chr8:11351509-11422113	0.484992	1.82784	1.91411	0.370584	0.0039	0.025431
MT2A	chr16:56642110-56643409	79.1356	298.227	1.91401	1.01973	0.0033	0.0222859
RASGRP3	chr2:33661390-33789817	2.52206	9.5009	1.91346	0.449394	5e-05	0.000714747
CD276	chr15:73976306-74006859	5.71887	21.5261	1.91229	0.941894	5e-05	0.000714747
CHST15	chr10:125767183-125853206	5.83713	21.9634	1.91177	0.729704	5e-05	0.000714747
ALDH1A2	chr15:58245621-58861151	0.5885	2.21349	1.91121	0.0206653	0.0022	0.0162688
FER1L4	chr20:34146506-34195484	0.837097	3.14494	1.90957	0.43694	5e-05	0.000714747
DLGAP1-AS1	chr18:3496029-4455335	2.1096	7.91727	1.90803	0.345192	0.0002	0.00232225
PTPRC	chr1:198607800-198726545	20.936	78.371	1.90434	0.429881	5e-05	0.000714747
FAM157C	chr16:90168678-90244752	1.88827	7.05235	1.90104	0.362507	0.0063	0.0368785
ALPK2	chr18:56148478-56296189	0.355129	1.32566	1.9003	0.331931	0.0006	0.00579464
TCTEX1D4	chr1:45265896-45272957	0.72762	2.71146	1.89781	0.199971	0.0058	0.034874
CAPN13	chr2:30945636-31043408	0.125763	0.468416	1.89708	0.346279	0.0027	0.0190389
EPDR1,GPR141,NME8	chr7:37723398-38065297	1.1382	4.23866	1.89685	0.258334	5e-05	0.000714747
FBP1	chr9:97365414-97402531	1.27631	4.75231	1.89665	0.619635	0.00335	0.022549
COLEC11	chr2:3642425-3692048	0.195642	0.727142	1.89402	0.493314	0.0003	0.00327628
CD14	chr5:140011312-140013286	12.1356	45.0539	1.89241	1.10947	5e-05	0.000714747
PLCG2	chr16:81771852-81991899	4.58478	17.0188	1.89221	0.513047	5e-05	0.000714747
GPR19	chr12:12813824-12849141	0.158933	0.58977	1.89173	0.438764	0.00035	0.00373354
FKBP10	chr17:39968931-39979465	4.80354	17.7979	1.88954	0.752093	5e-05	0.000714747
HSD17B3	chr9:98997587-99064434	0.100172	0.370717	1.88784	0.311226	0.0006	0.00579464
CRHBP	chr5:76248537-76276983	0.220224	0.814914	1.88768	0.391171	0.00605	0.0358955
COTL1	chr16:84599199-84651683	15.0451	55.6021	1.88585	1.07532	5e-05	0.000714747
SLC29A4	chr7:5313999-5465045	0.53095	1.9611	1.88501	0.223315	0.0054	0.0330532
KIAA1045	chr9:34957483-34982541	0.203845	0.752498	1.88422	0.442219	0.00095	0.00840181
C12orf42	chr12:103631368-103889749	0.15818	0.582494	1.88067	0.210517	0.0011	0.00942879
SIX4	chr14:61176245-61191066	0.656615	2.4168	1.87998	0.611212	0.00065	0.00619608
POU2F2	chr19:42590262-42700737	0.937523	3.44638	1.87816	0.383273	5e-05	0.000714747
APOBEC3H	chr22:39493228-39500072	0.362698	1.33199	1.87674	0.576224	0.00035	0.00373354
DOCK2	chr5:169064250-169510386	4.88992	17.9454	1.87573	0.360112	0.00045	0.00459992
ECE1	chr1:21543739-21671997	7.38761	27.1041	1.87533	0.877383	5e-05	0.000714747
HVCN1	chr12:111051831-111142755	1.40158	5.13843	1.87428	0.540127	0.003	0.0206625
MGAT3	chr22:39853348-39888199	0.565436	2.07163	1.87333	0.451304	0.0079	0.0440677
LHFPL2	chr5:77781037-78065844	3.45805	12.6584	1.87207	0.775115	0.00085	0.00772188
EMID1	chr22:29601839-29655586	0.470992	1.72369	1.87173	0.561511	5e-05	0.000714747
PDLIM7	chr5:176910394-176938275	7.99639	29.2632	1.87167	0.925625	5e-05	0.000714747
CNGB1	chr16:57917502-58005020	0.373155	1.36483	1.87087	0.347715	0.00185	0.01413
C20orf195	chr20:62184372-62188061	0.11054	0.404207	1.87052	0.51818	0.0063	0.0368785
MIR181A1HG	chr1:198776621-198906558	0.288058	1.05092	1.86722	0.292458	0.00125	0.0104417
NTRK2	chr9:87283465-87638505	6.86097	24.9776	1.86415	0.670416	0.0005	0.00501611
SLC9C1	chr3:111859733-112013105	0.119608	0.434874	1.86229	0.287163	0.00085	0.00772188
LRFN1	chr19:39797207-39811498	0.230063	0.836006	1.86148	0.557117	0.0013	0.0107858
SLC43A2	chr17:1472560-1532180	4.62817	16.8077	1.86061	0.483285	5e-05	0.000714747
C11orf24	chr11:68028802-68039469	6.86809	24.9335	1.86011	0.89798	5e-05	0.000714747
TBX2	chr17:58754813-59488916	0.607184	2.2028	1.85913	0.186868	0.0056	0.033983
SAT1	chrX:23801289-23804343	249.81	906.273	1.85912	0.383291	5e-05	0.000714747
MYEOV	chr11:69061604-69182494	10.4387	37.8436	1.85811	0.401388	5e-05	0.000714747
TMEM176A	chr7:150488372-150502208	4.44225	16.1008	1.85777	0.627576	0.0001	0.0013102
FERMT3	chr11:63974149-64001824	3.81984	13.8272	1.85592	0.589338	0.00035	0.00373354
HIF1A-AS2	chr14:62147758-62263146	0.929221	3.35614	1.85271	0.0732056	0.0012	0.010116
VASH2	chr1:213123861-213165379	0.318396	1.14912	1.85163	0.537521	5e-05	0.000714747
LAIR2	chr19:55009099-55021897	0.354225	1.27819	1.85136	0.545915	0.00275	0.0192878
IQCA1	chr2:237232793-237416185	0.364957	1.31657	1.85099	0.592164	5e-05	0.000714747
RNF213	chr17:78234664-78411886	23.8655	86.0746	1.85066	0.183889	5e-05	0.000714747
NCF4	chr22:37243414-37274057	5.30246	19.0846	1.84767	0.978183	0.0046	0.029017
CTD-2314B22.2,CTD-2314B22.3	chr14:19812175-19925348	0.465005	1.67192	1.84619	0.381616	0.0002	0.00232225
TMEM108	chr3:132757234-133116636	0.140126	0.503325	1.84477	0.252519	0.0003	0.00327628
FYB	chr5:39105337-39274630	5.45291	19.5613	1.8429	0.526999	5e-05	0.000714747
RIMS2	chr8:104495625-105268322	0.328207	1.17703	1.84247	0.294863	5e-05	0.000714747
TTYH3	chr7:2671584-2704436	2.95993	10.6044	1.84103	0.831627	0.0002	0.00232225
NFKBIE	chr6:44225902-44233500	4.58334	16.3718	1.83674	0.785024	5e-05	0.000714747
WDFY4	chr10:49892920-50323554	2.03548	7.26497	1.83559	0.40611	5e-05	0.000714747
IL10RA	chr11:117857062-117872196	5.44288	19.4104	1.83439	0.644555	5e-05	0.000714747
UCA1	chr19:15937854-15947130	0.677505	2.41444	1.83338	0.393097	0.00325	0.0219725
VEGFA	chr6:43737920-43754224	16.312	58.0463	1.83127	0.5316	5e-05	0.000714747
LEPRE1	chr1:43212005-43232755	2.85041	10.1405	1.83088	0.917552	5e-05	0.000714747
CEP170	chr1:243287729-243418650	5.36902	19.0962	1.83056	0.359509	5e-05	0.000714747
CLMP	chr11:122943034-123098985	2.07122	7.36622	1.83045	0.608218	0.0057	0.0344192
BTK	chrX:100604434-100641183	1.94265	6.90303	1.8292	0.723282	0.00455	0.0287806
CCDC154	chr16:1484383-1494557	0.112134	0.396853	1.82338	0.387891	0.00025	0.00279674
IRF1	chr5:131817300-131826490	21.4384	75.8676	1.82329	0.822721	5e-05	0.000714747
DOCK5	chr8:25042237-25275598	2.81239	9.94464	1.82212	0.344851	5e-05	0.000714747
HAS2-AS1	chr8:122624355-122656933	0.574319	2.0215	1.8155	0.251376	0.00045	0.00459992
BBC3	chr19:47724080-47736023	1.12999	3.97503	1.81466	0.740932	0.00045	0.00459992
BLM	chr15:91260557-91358859	1.35918	4.77635	1.81317	0.77121	0.0006	0.00579464
AKR1B1	chr7:134127101-134144036	7.93856	27.8874	1.81266	1.06021	5e-05	0.000714747
PABPC1L	chr20:43538702-43589127	1.30463	4.57295	1.80948	0.398794	5e-05	0.000714747
LTBP1	chr2:33172038-33624576	4.27398	14.9687	1.8083	0.783884	5e-05	0.000714747
BICD1	chr12:32257050-32536567	1.14259	4.00162	1.80828	0.472737	5e-05	0.000714747
MTHFD1L	chr6:151186684-151549582	4.81729	16.864	1.80765	0.503295	5e-05	0.000714747
RPS6KL1	chr14:75370656-75390099	0.486907	1.70312	1.80646	0.519383	5e-05	0.000714747
EMX1	chr2:73143388-73162020	0.149658	0.523396	1.80623	0.393139	0.00065	0.00619608
COL6A2	chr21:47518010-47552763	28.0547	98.0708	1.80558	0.692013	0.0009	0.00805658
KYNU	chr2:143635066-143799890	7.58473	26.5012	1.80489	0.769848	0.0021	0.0156872
ST3GAL5	chr2:86066266-86116137	1.95818	6.84114	1.80472	0.667567	5e-05	0.000714747
GZMB	chr14:25064928-25126980	5.80655	20.281	1.80437	0.734678	0.0091	0.0489625
RTTN	chr18:67671028-67873181	1.89599	6.62133	1.80417	0.562271	0.0005	0.00501611
VASP	chr19:46009836-46030241	19.3573	67.5843	1.80381	0.732579	0.00095	0.00840181
NFKB2	chr10:104153866-104162281	7.46997	26.0704	1.80324	0.931783	5e-05	0.000714747
ARHGAP25	chr2:68906732-69053965	4.33127	15.1155	1.80316	0.671629	5e-05	0.000714747
SEMA6A	chr5:115779311-115927094	1.0012	3.4928	1.80265	0.252286	5e-05	0.000714747
TRIB1	chr8:126442562-126450647	9.13862	31.8761	1.80243	0.791516	0.0008	0.00734026
SP140,SP140L	chr2:230990025-231268447	4.85852	16.9402	1.80186	0.357187	5e-05	0.000714747
FAM159A	chr1:53099015-53135355	0.280719	0.976744	1.79885	0.342713	0.0036	0.0238386
KANK4	chr1:62702650-62785085	0.159406	0.554152	1.79757	0.367142	0.00535	0.0328237
MEST	chr7:130125882-130372268	5.6938	19.7895	1.79727	0.487901	5e-05	0.000714747
TMEM132A	chr11:60680637-60720002	5.55122	19.275	1.79586	0.529872	5e-05	0.000714747
WDR54	chr2:74648804-74652882	3.85884	13.3743	1.79323	0.909905	0.00075	0.00694743
PON1,PON3	chr7:94926987-95025680	0.491522	1.69871	1.78912	0.474406	0.0007	0.00654366
NUGGC	chr8:27879480-27941388	0.54147	1.86971	1.78787	0.290222	0.0051	0.0315746
NRCAM	chr7:107788067-108097161	0.869179	2.99529	1.78497	0.488945	5e-05	0.000714747
WARS	chr14:100800124-100996640	46.5404	160.231	1.7836	0.732008	5e-05	0.000714747
MB21D1	chr6:74078277-74161999	2.51932	8.6662	1.78237	0.770685	0.00225	0.0165321
GSDMB	chr17:38060847-38076107	1.08255	3.72232	1.78177	0.600642	5e-05	0.000714747
BTBD19	chr1:45274153-45281257	0.641702	2.20565	1.78123	0.506816	5e-05	0.000714747
VCAN	chr5:82767283-82878122	7.43534	25.5541	1.78108	0.29061	5e-05	0.000714747
VCAM1	chr1:101185297-101204601	4.01256	13.7876	1.78077	0.658155	0.00685	0.0393457
ACOT9	chrX:23720369-23784592	6.14305	21.1025	1.78039	0.8363	5e-05	0.000714747
MSI1	chr12:120779132-120806983	0.204913	0.703777	1.78011	0.355849	0.0026	0.0185114
APOL4	chr22:36585171-36600886	2.07538	7.12676	1.77987	0.774049	0.0001	0.0013102
IGF2BP3	chr7:23338357-23510086	3.3353	11.4217	1.77589	0.37569	0.0002	0.00232225
GLIPR2	chr9:36136731-36163910	4.55117	15.5749	1.77491	0.896138	0.0045	0.028543
ADCY1	chr7:45613738-45762715	0.245518	0.839619	1.77391	0.458815	0.00845	0.0462647
ABCC2	chr10:101542488-101611949	0.171539	0.586379	1.77329	0.414746	0.0044	0.0280151
ITGB2-AS1	chr21:46305867-46351904	0.468792	1.60225	1.77308	0.164985	0.00115	0.00977527
SLC6A12	chr12:299242-323736	0.265744	0.907332	1.77159	0.433665	5e-05	0.000714747
NID2	chr14:52471520-52535712	1.77753	6.06736	1.7712	0.633209	5e-05	0.000714747
TMEM92	chr17:48348766-48358844	0.383679	1.30838	1.76981	0.38522	0.00575	0.0346642
TRPM2	chr21:45770045-45862964	1.42327	4.85151	1.76922	0.412712	0.0007	0.00654366
PELI2	chr14:56584531-56768244	1.28815	4.38054	1.76581	0.34738	0.00095	0.00840181
LRMP	chr12:25173935-25261268	5.14949	17.5062	1.76537	0.472013	5e-05	0.000714747
GRAMD1B	chr11:123396343-123498482	0.361279	1.22692	1.76386	0.511104	5e-05	0.000714747
LAIR1	chr19:54865361-54882165	3.65999	12.4266	1.76351	0.754587	5e-05	0.000714747
GPAT2	chr2:96676298-96705199	0.342111	1.16112	1.76298	0.441897	0.0002	0.00232225
PDGFA	chr7:536894-559933	2.86247	9.71327	1.7627	0.86207	0.0004	0.0041724
AOC2	chr17:40996616-41002724	0.135441	0.457783	1.757	0.602199	0.0029	0.0201095
ADAMTS7	chr15:79051544-79190475	0.261161	0.87977	1.75218	0.154168	0.00225	0.0165321
ARHGAP44	chr17:12569206-12894960	0.347488	1.16907	1.75032	0.385979	5e-05	0.000714747
ZNF697	chr1:120162044-120190396	1.18807	3.99613	1.74998	0.660526	0.00595	0.0355086
MSR1	chr8:15965386-16424999	3.46481	11.6518	1.74971	0.80763	5e-05	0.000714747
IL18BP	chr11:71709586-71823826	1.40462	4.72043	1.74874	0.118916	0.00435	0.0277641
GDPD5	chr11:75145684-75236948	0.901126	3.01726	1.74344	0.420358	5e-05	0.000714747
GCSAM	chr3:111805181-111852152	1.52603	5.10764	1.74288	0.471944	0.0027	0.0190389
CLLU1	chr12:92813869-92885867	0.126518	0.423312	1.74238	0.340544	0.0047	0.0295463
PRSS21	chr16:2867163-2876305	0.915394	3.06217	1.74209	0.477995	0.0038	0.0248761
GUCY1B3	chr4:156680143-156728743	1.15656	3.86559	1.74084	0.810235	0.0011	0.00942879
VIM-AS1	chr10:17256237-17279592	0.28969	0.966698	1.73856	0.0442597	0.0061	0.0360756
WIPF1	chr2:175411868-175639555	3.85146	12.849	1.73818	0.427521	5e-05	0.000714747
NOX4	chr11:89057523-89322779	0.706247	2.35578	1.73796	0.521646	5e-05	0.000714747
IQCJ,IQCJ-SCHIP1,SCHIP1	chr3:158680023-159615155	2.87752	9.5947	1.73741	0.490216	5e-05	0.000714747
KIAA0040	chr1:175126122-175162135	3.60679	12.0242	1.73716	0.753546	5e-05	0.000714747
ST8SIA4	chr5:100142638-100238970	2.53068	8.43203	1.73635	0.371781	0.00095	0.00840181
AOAH	chr7:36552455-36764154	3.47333	11.5578	1.73448	0.402061	0.0001	0.0013102
COL8A1	chr3:99357318-99518070	1.74875	5.8149	1.73343	0.672064	0.0006	0.00579464
CD79B	chr17:62006099-62009714	3.65042	12.1368	1.73325	0.524801	0.0002	0.00232225
FGF13	chrX:137713734-138304939	1.21352	4.03396	1.733	0.306022	0.00795	0.0442124
C6orf141	chr6:49518112-49529620	0.954963	3.1732	1.73242	0.528704	0.0011	0.00942879
DGKD	chr2:234263152-234380750	2.55595	8.49271	1.73237	0.392926	0.0001	0.0013102
EMP3	chr19:48799713-48833810	11.1837	37.1554	1.73217	0.929771	0.0007	0.00654366
FAM227A	chr22:38974124-39052634	0.146401	0.486151	1.73148	0.296499	5e-05	0.000714747
IL5RA	chr3:3111232-3168297	0.173067	0.572593	1.72618	0.381703	0.0002	0.00232225
HEY1	chr8:80676244-80680098	1.23357	4.07744	1.72482	0.633996	0.00825	0.0454406
TCN2	chr22:30972611-31023265	2.05923	6.79708	1.72281	0.421787	0.00135	0.0111202
SCCPDH	chr1:246887348-246931439	2.91315	9.61117	1.72213	0.941898	0.00015	0.00184058
IVNS1ABP	chr1:185265519-185286461	31.2669	103.006	1.72003	0.262251	5e-05	0.000714747
LAX1	chr1:203734303-203745361	1.23028	4.05249	1.71982	0.638013	0.00065	0.00619608
COL13A1	chr10:71561643-71724031	0.335892	1.10459	1.71744	0.448214	5e-05	0.000714747
PDGFRB	chr5:149493399-149535435	5.69028	18.7062	1.71695	0.531005	5e-05	0.000714747
EPCAM	chr2:47572296-47614740	7.93836	26.0951	1.71686	0.848594	0.0037	0.0243429
SLFN11	chr17:33677323-33700720	3.41148	11.2111	1.71645	0.611764	5e-05	0.000714747
KIAA1211	chr4:57036360-57194791	0.173798	0.571147	1.71645	0.429611	0.0013	0.0107858
VMO1	chr17:4688579-4689728	0.859239	2.82279	1.71599	0.656625	0.0016	0.0126574
HAPLN3	chr15:89420518-89438857	4.02114	13.204	1.7153	0.820664	0.00225	0.0165321
TLR1,TLR6	chr4:38792297-38858438	6.90928	22.6606	1.71358	0.643043	5e-05	0.000714747
PHACTR1	chr6:12717892-13328815	1.61954	5.31075	1.71333	0.12037	0.0002	0.00232225
LTB	chr6:31548301-31550299	3.88304	12.7318	1.71318	0.7128	0.0008	0.00734026
SYT1	chr12:79257772-79897176	0.458363	1.50192	1.71224	0.19545	0.00305	0.0209519
TNFRSF11B	chr8:119935795-119964439	0.975244	3.19518	1.71206	0.538886	0.0041	0.026528
HCST	chr19:36393381-36395279	5.44289	17.8313	1.71197	0.751016	0.00845	0.0462647
IRF8	chr16:85932408-85956215	6.3663	20.8353	1.71051	0.565893	0.00015	0.00184058
FABP6	chr5:159614373-159665742	1.93919	6.33605	1.70813	0.593754	0.00455	0.0287806
PILRA,PILRB	chr7:99905324-99997719	8.90633	29.0745	1.70685	0.658324	5e-05	0.000714747
IFITM1,IFITM2	chr11:307630-315272	111.567	363.785	1.70517	0.974988	5e-05	0.000714747
PLA2G5	chr1:20354671-20417683	0.115554	0.376601	1.70447	0.368828	0.0034	0.0228186
IL32	chr16:3115297-3137101	12.0981	39.3207	1.70051	0.987594	5e-05	0.000714747
COL24A1	chr1:86194915-86622626	0.199532	0.648095	1.69959	0.229603	0.0086	0.0469181
TNFRSF10B	chr8:22545171-22941132	6.41812	20.8286	1.69834	0.610818	5e-05	0.000714747
SLC26A6	chr3:48663155-48672926	1.96373	6.37132	1.69799	0.666747	5e-05	0.000714747
DUSP6	chr12:89741008-89747048	12.6209	40.9042	1.69643	0.869468	5e-05	0.000714747
FAM49A	chr2:16730726-16847599	1.9712	6.3837	1.69532	0.430469	0.00495	0.0308539
E2F7	chr12:77415026-77459360	1.07719	3.4873	1.69483	0.616385	0.00015	0.00184058
BIRC3	chr11:102188214-102210134	5.43076	17.5677	1.6937	0.787782	0.00055	0.00540554
LRFN4	chr11:66615703-66725847	1.49977	4.84773	1.69257	0.51834	0.00635	0.0371002
GREB1L	chr18:18822202-19105378	0.177798	0.572767	1.68771	0.271722	5e-05	0.000714747
PDE3B	chr11:14665268-14892350	1.29174	4.15814	1.68662	0.475801	0.0079	0.0440678
KIAA0319	chr6:24544331-24646383	0.125298	0.40315	1.68595	0.445044	0.00255	0.0182402
PDE3A	chr12:20514665-20837315	0.3544	1.14013	1.68575	0.356286	0.0016	0.0126574
FSD1L	chr9:108210076-108314714	0.535144	1.7212	1.68542	0.405705	5e-05	0.000714747
KB-1732A1.1	chr8:103817744-103822199	0.545308	1.75193	1.6838	0.490186	0.0081	0.044762
AC010441.1,SMIM3	chr5:150157507-150176297	2.86484	9.19828	1.68291	0.905636	0.0007	0.00654366
TPM1	chr15:63334830-63364114	19.0481	61.1116	1.6818	0.680045	5e-05	0.000714747
RARA	chr17:38465443-38513094	3.6087	11.576	1.68158	0.516315	0.0001	0.0013102
IL2RG	chrX:70327253-70331958	7.26734	23.3058	1.68119	0.830393	0.0018	0.0138402
FMO1	chr1:171216718-171255117	5.66816	18.1751	1.68101	0.443982	0.00175	0.0135751
ZNF267	chr16:31885078-31928668	10.4042	33.3544	1.68071	0.380074	0.0002	0.00232225
KCNAB2	chr1:5922870-6161253	2.92211	9.36086	1.67963	0.365244	5e-05	0.000714747
PIK3CD	chr1:9711789-9884584	2.89263	9.25086	1.67721	0.250644	0.0007	0.00654366
KLF7	chr2:207938860-208031991	3.37907	10.7629	1.67136	0.479494	5e-05	0.000714747
HES6	chr2:239140324-239198743	1.30234	4.14674	1.67088	0.27449	0.00865	0.0471349
GJC1	chr17:42875815-42908184	0.978618	3.11342	1.66968	0.53692	5e-05	0.000714747
MOV10L1	chr22:50528307-50600119	0.115259	0.366326	1.66825	0.348012	0.00015	0.00184058
MTHFD2	chr2:74425688-74621009	19.9295	63.1084	1.66293	0.391385	5e-05	0.000714747
PARP14	chr3:122399464-122449687	16.0369	50.6904	1.66032	0.464986	0.0009	0.00805658
THEG	chr19:361749-376013	0.538439	1.70158	1.66002	0.392251	0.00715	0.040662
SEMA6D	chr15:47476297-48066420	0.802382	2.53228	1.65807	0.356377	5e-05	0.000714747
CNKSR2	chrX:21392535-21672813	0.169528	0.53313	1.65296	0.197709	0.006	0.0356911
MS4A14,MS4A6E,MS4A7	chr11:60102303-60185161	6.2167	19.526	1.65118	0.532463	5e-05	0.000714747
IKZF1	chr7:50343719-50472799	3.82994	12.024	1.65053	0.38829	5e-05	0.000714747
TTC7B	chr14:91006931-91282823	1.70875	5.36153	1.6497	0.513185	0.0018	0.0138402
FSD1	chr19:4304596-4323840	0.326615	1.02479	1.64966	0.442147	0.00265	0.0187656
MEGF10	chr5:126626522-126801429	0.276932	0.868249	1.64858	0.314378	0.0005	0.00501611
CMTM7	chr3:32433162-32544900	1.58532	4.97029	1.64856	0.144375	0.0002	0.00232225
TMC7	chr16:18995255-19091417	0.245248	0.768743	1.64826	0.289401	0.00235	0.0170959
RBM38	chr20:55959215-55984389	3.61232	11.3063	1.64612	0.8915	0.0016	0.0126574
HAGHL	chr16:770580-791329	1.09341	3.41868	1.6446	0.247532	0.0002	0.00232225
IL31RA	chr5:55147206-55218678	0.435781	1.35939	1.64128	0.582477	5e-05	0.000714747
GFI1	chr1:92940318-92952433	0.333416	1.03971	1.64078	0.542048	0.00135	0.0111202
FYN	chr6:111981534-112194655	9.46447	29.5103	1.64062	0.450077	5e-05	0.000714747
FAM129C	chr19:17634109-17664648	0.355534	1.10782	1.63967	0.387862	0.0016	0.0126574
GCNT7	chr20:55043646-55101198	0.186282	0.580371	1.63949	0.19821	0.0031	0.0212082
ISYNA1	chr19:18529673-18549111	2.52457	7.83814	1.63447	0.480897	0.0002	0.00232225
COL4A4	chr2:227867426-228028829	0.295113	0.915653	1.63353	0.598416	0.00425	0.027249
RECQL4	chr8:145736666-145743229	2.67377	8.29396	1.63319	0.580983	5e-05	0.000714747
AC009404.2	chr2:118591512-118599234	0.201238	0.622875	1.63004	0.380682	0.0012	0.010116
CDK18	chr1:205473722-205501921	1.46191	4.51918	1.62821	0.575799	5e-05	0.000714747
LBX2	chr2:74724643-74731805	0.197061	0.607275	1.6237	0.337487	0.002	0.0150504
REPS2	chrX:16964813-17171395	1.44095	4.43647	1.62239	0.42184	0.0015	0.0120321
MLF1	chr3:158288951-158325041	5.73058	17.6373	1.62188	0.619164	5e-05	0.000714747
CORO1A	chr16:30194147-30200397	15.6543	48.1716	1.62162	0.759439	0.0002	0.00232225
SSH2	chr17:27887564-28513493	4.53367	13.9319	1.61964	0.282954	5e-05	0.000714747
FOXD1	chr5:72740653-72744352	0.544106	1.67186	1.6195	0.328109	0.00755	0.0424896
FBXO15	chr18:71740587-71815100	0.234951	0.721872	1.61938	0.348529	0.001	0.00874714
UBE2C	chr20:44441214-44445596	15.7931	48.484	1.61822	0.94914	5e-05	0.000714747
PPFIA1	chr11:70116805-70282690	11.0376	33.8781	1.61793	0.18824	0.0002	0.00232225
FAIM3	chr1:207077730-207096592	2.37202	7.27862	1.61755	0.46897	0.0001	0.0013102
MIR1205,MIR1207,PVT1,RNU1-106P	chr8:128806778-129113499	15.1545	46.4999	1.61748	0.268954	5e-05	0.000714747
AKAP2,PALM2,PALM2-AKAP2	chr9:112403067-112934792	5.9983	18.3909	1.61637	0.467035	5e-05	0.000714747
CEACAM21	chr19:42051553-42093197	1.02544	3.14175	1.61533	0.414354	0.0001	0.0013102
ITGB2	chr21:46305867-46351904	16.0183	49.0597	1.61482	0.605024	5e-05	0.000714747
ZEB2	chr2:145141647-145282147	7.30022	22.3408	1.61367	0.245416	5e-05	0.000714747
DSG2	chr18:29078005-29136874	4.21825	12.9026	1.61295	0.442605	0.0061	0.0360756
C17orf72	chr17:62073430-62097994	0.115701	0.353694	1.6121	0.15245	0.0093	0.0497471
ITGAL	chr16:30483978-30534506	4.05641	12.3936	1.61132	0.423432	5e-05	0.000714747
MATN3	chr2:20189977-20212455	0.256245	0.78237	1.61033	0.413594	0.00605	0.0358955
DISP2	chr15:40650435-40663257	0.134867	0.41171	1.6101	0.28762	0.00325	0.0219725
AURKA	chr20:54944444-54967393	5.49469	16.7666	1.60948	0.877062	5e-05	0.000714747
CLEC7A	chr12:10269375-10282857	15.9145	48.4902	1.60735	0.472135	5e-05	0.000714747
PPP1R1C	chr2:182818967-182996125	0.587053	1.78835	1.60707	0.360884	0.0023	0.0168188
TINAGL1	chr1:32042115-32053288	6.17847	18.8074	1.60598	0.832955	0.0001	0.0013102
P2RX4	chr12:121647659-121671909	3.82264	11.6333	1.60562	0.714219	5e-05	0.000714747
ALCAM	chr3:105085752-105295744	9.02708	27.4683	1.60544	0.669343	0.00345	0.0231036
AC022210.1,TRABD2A	chr2:85048773-85134132	0.826315	2.51366	1.60503	0.0335439	0.0074	0.0417734
TMEM55A	chr8:92006023-92053292	2.46294	7.49138	1.60485	0.602557	0.00025	0.00279674
MMP2	chr16:55423611-55540603	18.1939	55.2862	1.60347	0.671372	0.0023	0.0168188
MICAL2	chr11:12115542-12285334	7.8463	23.8253	1.60241	0.503454	5e-05	0.000714747
CDC6	chr17:38443884-38459171	4.75699	14.4338	1.60133	0.714505	5e-05	0.000714747
PLOD3	chr7:100849257-100867471	3.9313	11.9072	1.59876	0.493499	0.0009	0.00805658
MAP3K7CL	chr21:30449791-30548210	1.46696	4.44077	1.59798	0.47436	0.0002	0.00232225
FOSL1	chr11:65659519-65668044	6.68387	20.2328	1.59794	0.718493	0.005	0.0310707
FGFR4	chr5:176513886-176525145	0.448559	1.35715	1.59722	0.45876	0.0001	0.0013102
KCNN4	chr19:44270684-44285409	2.08826	6.31287	1.59599	0.644309	0.0014	0.0113992
CTGF	chr6:132269315-132398533	4.6596	14.0826	1.59563	0.854836	0.00265	0.0187656
ATP13A3	chr3:194123400-194239008	23.4763	70.9146	1.59488	0.419654	5e-05	0.000714747
TYMS	chr18:596987-712676	5.14236	15.5256	1.59415	0.427162	0.00165	0.012947
SDK2	chr17:71330522-71640228	0.441922	1.33325	1.59309	0.529474	0.0038	0.0248761
RASSF8-AS1	chr12:26092261-26232825	0.222732	0.671761	1.59264	0.133421	0.00185	0.01413
GALNT6	chr12:51745030-51902980	5.46658	16.482	1.59218	0.454705	5e-05	0.000714747
ZC3H12D	chr6:149768793-149806197	1.30283	3.92472	1.59094	0.481732	5e-05	0.000714747
MRAS	chr3:138066538-138124375	1.36865	4.12197	1.59058	0.420535	0.00035	0.00373354
SYT12	chr11:66774248-66818334	0.174713	0.525984	1.59003	0.400969	0.00045	0.00459992
PHLDB2,PLCXD2	chr3:111393522-111695364	7.64043	22.971	1.58809	0.473799	5e-05	0.000714747
PRR5L	chr11:36317837-36486754	3.06554	9.21216	1.5874	0.490571	5e-05	0.000714747
SAMD4A	chr14:55033814-55260033	1.56247	4.69532	1.58739	0.328381	0.0002	0.00232225
RELB	chr19:45504687-45541452	4.25375	12.7676	1.58568	0.866982	0.0001	0.0013102
PIF1	chr15:65107830-65117867	0.63577	1.90809	1.58555	0.525315	5e-05	0.000714747
SDK1	chr7:3303663-4308632	1.05129	3.15456	1.58527	0.242555	0.0016	0.0126574
CLEC2D	chr12:9817564-9848823	6.273	18.8138	1.58457	0.57845	5e-05	0.000714747
PDE1B	chr12:54943133-54982443	0.186644	0.559757	1.58451	0.312506	0.00105	0.00910645
CDCA3	chr12:6949117-6961230	4.86808	14.5926	1.58381	0.771985	5e-05	0.000714747
SEMA6B	chr19:4542599-4559820	1.0389	3.10621	1.5801	0.755852	0.00165	0.012947
RASGRP2	chr11:64494382-64512928	1.58706	4.74508	1.58008	0.532784	5e-05	0.000714747
ACPL2	chr3:140947567-141168634	1.21418	3.62864	1.57945	0.127829	0.00745	0.0420169
ELMO1	chr7:36893960-37488852	5.14366	15.3637	1.57866	0.277462	5e-05	0.000714747
ZFAT	chr8:135490030-135725292	2.55814	7.63885	1.57826	0.534383	0.00355	0.0235926
SLC9A5	chr16:67263289-67306093	0.153257	0.456951	1.57608	0.244325	5e-05	0.000714747
FOXP3	chrX:49091926-49121288	0.59608	1.7756	1.57473	0.293381	0.005	0.0310707
NLRC5	chr16:57023396-57117443	8.35787	24.8933	1.57455	0.351158	5e-05	0.000714747
LRP12	chr8:105501458-105601252	2.55053	7.59612	1.57446	0.616202	0.00045	0.00459992
AC132872.2,SLC16A3	chr17:80186272-80231607	16.9608	50.4634	1.57303	0.331058	5e-05	0.000714747
AC004158.2	chr16:72459383-72698908	0.3966	1.17958	1.57252	0.205267	0.00255	0.0182402
ETS1	chr11:128328655-128457453	6.76013	20.1047	1.57241	0.702715	0.0001	0.0013102
RGS3	chr9:116207010-116360018	5.7701	17.1602	1.5724	0.654254	5e-05	0.000714747
EPSTI1	chr13:43460523-43566407	17.4994	52.038	1.57226	0.512242	5e-05	0.000714747
DFNA5	chr7:24737971-24809244	2.71387	8.06578	1.57146	0.699729	0.0002	0.00232225
CEP55	chr10:95256388-95288849	5.55694	16.509	1.57089	0.862257	0.00065	0.00619608
ATF5	chr19:50392910-50464429	3.99787	11.877	1.57087	0.462182	0.0017	0.0132487
KLF12	chr13:74260225-74708394	1.43462	4.25832	1.56962	0.326653	0.0009	0.00805658
CD40	chr20:44746910-44758502	6.07655	18.0103	1.5675	0.86755	0.0002	0.00232225
RHPN2	chr19:33469498-33555794	0.853012	2.52675	1.56664	0.575832	0.0045	0.028543
STK17B	chr2:196998289-197041227	14.8499	43.9869	1.56662	0.630138	0.0022	0.0162688
AC116366.6	chr5:131746327-131811736	0.375464	1.11198	1.56639	0.266477	0.00485	0.0303026
PBX4	chr19:19672521-19729725	0.54921	1.62645	1.56629	0.381188	5e-05	0.000714747
CMKLR1	chr12:108681820-108733118	1.32071	3.90541	1.56416	0.480663	0.00145	0.011718
FKSG68,RUNX1	chr21:36160097-37376965	3.83827	11.3457	1.56362	0.274408	5e-05	0.000714747
MCOLN2	chr1:85391267-85462796	1.7715	5.23551	1.56336	0.42063	5e-05	0.000714747
UBASH3B	chr11:122526382-122685181	2.02124	5.96559	1.56143	0.348887	0.0006	0.00579464
EHD1	chr11:64619113-64655768	29.2215	86.2297	1.56115	0.331355	5e-05	0.000714747
DNAH14	chr1:225083963-225586996	3.32145	9.79693	1.56052	0.526107	5e-05	0.000714747
RBP5	chr12:7276279-7281538	0.977456	2.8824	1.56016	0.45925	0.00255	0.0182402
ICAM2	chr17:62073430-62097994	3.67752	10.8324	1.55855	0.759653	0.0006	0.00579464
AGTPBP1	chr9:88161454-88356944	6.38659	18.7828	1.5563	0.544625	0.0002	0.00232225
AMIGO2	chr12:47469489-47630443	1.9538	5.74449	1.5559	0.526668	0.00905	0.0488078
CTSZ	chr20:57570239-57582302	26.7276	78.5595	1.55546	0.864379	0.0014	0.0113992
ASNS	chr7:97481429-97501854	5.98357	17.5739	1.55435	0.755018	0.0035	0.0233363
COX6B2,CTD-2105E13.6,FAM71E2	chr19:55860673-55874628	0.172669	0.506827	1.55349	0.374075	0.0002	0.00232225
SOAT1	chr1:179262924-179327815	5.74619	16.8018	1.54794	0.722436	0.0056	0.033983
SDC2	chr8:97505578-97624000	10.2346	29.8869	1.54607	0.612315	0.00045	0.00459992
CEP128	chr14:80943329-81636758	3.49374	10.2019	1.546	0.273378	0.00015	0.00184058
PTPRE	chr10:129705324-129884119	9.43261	27.5433	1.54598	0.337987	5e-05	0.000714747
PDE7A	chr8:66556968-66754557	3.53462	10.3122	1.54473	0.499893	5e-05	0.000714747
IQSEC1	chr3:12938718-13114617	4.45074	12.982	1.5444	0.327054	0.00065	0.00619608
ZFP36	chr19:39897452-39900052	44.1099	128.632	1.54408	0.45574	0.0018	0.0138402
FOXM1	chr12:2904118-3050306	4.42598	12.898	1.54308	0.30386	0.0002	0.00232225
CARD11	chr7:2945774-3083579	1.26906	3.69441	1.54158	0.314837	0.0036	0.0238386
NCKAP1L	chr12:54747444-54937889	5.82973	16.9506	1.53983	0.324852	0.0091	0.0489625
PTPN7	chr1:202116140-202130716	2.74109	7.96498	1.53892	0.639297	5e-05	0.000714747
PTTG2,TBC1D1	chr4:37892707-38140796	7.621	22.1436	1.53883	0.587524	5e-05	0.000714747
BAI2	chr1:32192717-32230494	0.32976	0.957019	1.53713	0.364182	0.0001	0.0013102
CYBA	chr16:88709690-88717560	57.9211	167.854	1.53505	0.795328	0.00245	0.0177251
CAMK4	chr5:110559350-110830584	1.19967	3.47619	1.53487	0.273757	0.00015	0.00184058
KREMEN2	chr16:3013944-3030540	0.742894	2.15223	1.53461	0.335111	0.00745	0.0420169
TNS3	chr7:47314751-47622156	4.65968	13.497	1.53433	0.385239	0.00025	0.00279674
FAM64A	chr17:6347734-6459814	2.66194	7.70476	1.53327	0.357327	0.0083	0.0456339
HSD17B11,HSD17B13	chr4:88224940-88312538	6.51277	18.8499	1.53321	0.804954	0.00015	0.00184058
LBH	chr2:30454396-30546596	5.79556	16.7616	1.53214	0.627084	5e-05	0.000714747
SCN9A	chr2:166813908-167232503	0.573884	1.65878	1.53129	0.387746	0.00205	0.0153825
PKIG	chr20:43160425-43280874	3.32345	9.60517	1.53113	0.295724	0.0007	0.00654366
EPOR,RGL3	chr19:11488235-11530018	0.958187	2.76906	1.53102	0.544753	5e-05	0.000714747
CCNL1	chr3:156864296-156878549	21.7322	62.7781	1.53043	0.517431	5e-05	0.000714747
ARSJ	chr4:114821439-114900883	1.5555	4.49183	1.52992	0.622386	0.00045	0.00459992
DLGAP1	chr18:3496029-4455335	0.303965	0.876289	1.5275	0.118569	0.00695	0.0397585
DOCK8	chr9:213107-746105	6.95725	20.0489	1.52693	0.239005	0.0003	0.00327628
SLC25A18	chr22:18043138-18073760	0.12988	0.374015	1.52592	0.416304	0.00285	0.0198227
ANXA6	chr5:150480272-150537443	13.6126	39.181	1.52521	0.857843	0.0001	0.0013102
MPP3	chr17:41878166-41910538	0.965882	2.77709	1.52366	0.428552	5e-05	0.000714747
HAS3	chr16:69139466-69442474	8.59385	24.7046	1.5234	0.256982	0.0024	0.0174114
FTH1	chr11:61717292-61735132	554.409	1592.62	1.52238	0.315181	5e-05	0.000714747
P2RY6	chr11:72975549-73009662	1.0986	3.14743	1.51851	0.503987	0.0001	0.0013102
SLC15A3	chr11:60680637-60720002	4.71478	13.4936	1.51701	0.362746	0.0014	0.0113992
SGIP1	chr1:66999065-67213982	0.645139	1.84606	1.51677	0.219209	0.0006	0.00579464
ADTRP	chr6:11712286-11807279	2.12777	6.08489	1.51589	0.525462	0.00015	0.00184058
LAMP3	chr3:182840000-182881627	5.72755	16.349	1.51321	0.769541	0.0023	0.0168188
NAMPT	chr7:105888730-105926772	222.58	634.452	1.51119	0.0910982	0.0003	0.00327628
FAM92A1	chr8:94225530-94753245	5.90998	16.8414	1.51079	0.454065	5e-05	0.000714747
MAD2L2	chr1:11734536-11751707	9.19757	26.1643	1.50827	0.870366	0.00025	0.00279674
SH3KBP1	chrX:19552092-19905719	4.50416	12.8122	1.50818	0.455306	5e-05	0.000714747
CADPS	chr3:62384021-62861054	0.282159	0.802036	1.50716	0.181189	0.00125	0.0104417
BTLA	chr3:112182814-112218408	0.865763	2.45949	1.50631	0.357907	0.00285	0.0198227
LUM	chr12:91496405-91505608	58.2257	165.314	1.50548	0.576288	0.00765	0.042934
SIRPG	chr20:1609797-1638425	0.714711	2.02805	1.50466	0.430248	0.0065	0.0377724
ZMYND15	chr17:4643318-4649411	0.278283	0.789447	1.50429	0.578419	0.0003	0.00327628
FSTL1	chr3:120111139-120170100	25.3233	71.8158	1.50384	0.566736	5e-05	0.000714747
EPHB2	chr1:23037331-23241818	1.17116	3.31885	1.50274	0.635118	0.00105	0.00910645
FARP1	chr13:98794815-99102027	2.84182	8.04567	1.5014	0.414732	5e-05	0.000714747
INPP5D	chr2:233924676-234116549	7.3065	20.6538	1.49915	0.438808	5e-05	0.000714747
LAMC1	chr1:182992594-183114727	11.1591	31.51	1.49759	0.498173	5e-05	0.000714747
SLC1A2	chr11:35272752-35442549	0.127273	0.359368	1.49754	0.23914	0.00065	0.00619608
COL12A1	chr6:75794041-75915767	11.5909	32.6959	1.49612	0.514579	5e-05	0.000714747
HLA-F-AS1,MICE	chr6:29690551-29716826	0.657588	1.85379	1.49522	0.183478	0.00565	0.0342073
CHN1	chr2:175664090-175870097	2.30247	6.48841	1.49468	0.532838	0.00045	0.00459992
C1QTNF1	chr17:77015290-77045870	2.32571	6.55278	1.49444	0.653263	0.00105	0.00910645
ANO4	chr12:101111303-101522419	0.129917	0.366036	1.49439	0.269291	0.0036	0.0238386
FSCN1	chr7:5632438-5646286	34.5875	97.3674	1.49319	0.809446	0.00265	0.0187656
DDX12P	chr12:9570308-9600825	0.415163	1.16809	1.49241	0.695316	0.00065	0.00619608
PLK1	chr16:23688976-23724821	4.6535	13.0651	1.48933	0.698976	0.00035	0.00373354
SUSD3	chr9:95820988-95847420	2.08009	5.8379	1.4888	0.51119	0.007	0.0399947
HOXB3,HOXB4,HOXB5,HOXB6	chr17:46618255-46683776	0.282533	0.792841	1.48861	0.303652	0.00055	0.00540554
DNMT3B	chr20:31350190-31397162	1.06781	2.99627	1.48851	0.619518	0.0032	0.0217304
PRAM1	chr19:8554939-8567996	0.174714	0.48951	1.48635	0.3586	0.0007	0.00654366
DGKG,ETV5	chr3:185764096-186080026	3.07796	8.61974	1.48567	0.451345	0.0002	0.00232225
SLC39A14	chr8:22224761-22291642	6.13212	17.1666	1.48515	0.749513	5e-05	0.000714747
RAB32	chr6:146864828-146876101	6.75715	18.8937	1.48342	0.814026	0.00115	0.00977527
CDKN3	chr14:54863566-54886936	7.24395	20.2456	1.48276	0.792823	0.00685	0.0393457
TCIRG1	chr11:67806482-67888911	12.6858	35.4272	1.48165	0.472528	5e-05	0.000714747
CD28	chr2:204571197-204603635	1.05563	2.94354	1.47944	0.391998	0.00215	0.0159827
OCIAD2	chr4:48887035-48908954	20.3508	56.7311	1.47905	0.777711	0.00355	0.0235926
PRKCDBP	chr11:6340175-6341877	6.12124	16.9827	1.47217	0.806365	0.0045	0.028543
IL2RB	chr22:37521877-37595425	2.68039	7.42274	1.46951	0.405565	0.003	0.0206625
ANO1	chr11:69924407-70035634	10.8167	29.9132	1.46753	0.514375	0.0001	0.0013102
CTSH	chr15:79213399-79241916	41.7998	115.588	1.46742	0.79974	0.00115	0.00977527
TFRC	chr3:195754053-195809060	27.7219	76.6489	1.46724	0.649711	0.00065	0.00619608
BMF	chr15:40380090-40401093	1.29113	3.56607	1.4657	0.525687	0.00025	0.00279674
NRXN2	chr11:64373645-64490660	0.382932	1.05764	1.46569	0.286712	0.0008	0.00734026
CSF1	chr1:110452863-110473614	3.55307	9.80953	1.46512	0.361392	0.00015	0.00184058
SLAIN1	chr13:78272022-78338377	1.91844	5.28847	1.46292	0.506639	0.0006	0.00579464
NRP2	chr2:206546713-206662857	5.45503	15.0164	1.46088	0.549493	5e-05	0.000714747
EXO1	chr1:242011268-242058450	2.79562	7.69172	1.46014	0.581465	5e-05	0.000714747
CDCA5	chr11:64833771-64851636	3.57376	9.82818	1.45948	0.772102	5e-05	0.000714747
ASRGL1	chr11:62104382-62160882	0.748192	2.0571	1.45913	0.357505	0.0009	0.00805658
RAD51AP1	chr12:4647949-4669214	3.36813	9.25992	1.45905	0.654598	5e-05	0.000714747
FMNL3	chr12:49962000-50158717	3.22642	8.85972	1.45733	0.171259	0.00195	0.0147527
SLC16A1	chr1:113454468-113542118	9.79806	26.9007	1.45707	0.71381	0.0008	0.00734026
AEBP1	chr7:44143959-44154161	6.48072	17.7673	1.455	0.802913	0.0014	0.0113992
JAKMIP2	chr5:146967989-147162338	0.334614	0.917322	1.45493	0.239514	0.0072	0.0408578
NFKBIZ,NXPE3	chr3:101498045-101579866	29.3025	80.1808	1.45223	0.433507	5e-05	0.000714747
TPX2	chr20:30327073-30389608	8.69038	23.7185	1.44852	0.80986	0.00225	0.0165321
FCHSD2	chr11:72525352-72853306	5.06423	13.8205	1.44839	0.211478	0.0001	0.0013102
C1orf162	chr1:112016413-112021134	2.5631	6.99303	1.44803	0.609133	0.0044	0.0280151
SLC4A8	chr12:51745030-51902980	0.359626	0.9809	1.44761	0.144833	0.0039	0.025431
HDAC9	chr7:18126571-19042039	2.64522	7.2085	1.44631	0.283009	5e-05	0.000714747
ARAP3	chr5:141032967-141061788	0.706476	1.92514	1.44625	0.70668	0.00035	0.00373354
RARRES2	chr7:150035407-150038763	10.3244	28.1279	1.44595	0.792973	0.0028	0.0195563
SEMA4F	chr2:74881354-74909186	0.95483	2.5937	1.4417	0.468272	0.0002	0.00232225
SLAMF6	chr1:160454819-160493052	0.944818	2.56625	1.44156	0.432739	0.00585	0.0350828
HELZ2	chr20:62189438-62205592	8.88428	24.1266	1.4413	0.443206	5e-05	0.000714747
USP18	chr22:18632665-18660164	3.90948	10.6147	1.44101	0.742914	0.0024	0.0174114
DENND5B	chr12:31535156-31768600	1.05114	2.84757	1.43778	0.386419	0.0011	0.00942879
MET	chr7:116312443-116438440	7.06205	19.1266	1.43742	0.571042	5e-05	0.000714747
AC005682.5	chr7:22893796-22901021	1.24083	3.35862	1.43656	0.438172	0.00195	0.0147527
AC131025.8,MIR143HG	chr5:148786251-148808241	1.01343	2.7426	1.4363	0.306027	0.00035	0.00373354
MTFR2	chr6:136552161-136571473	1.00901	2.72772	1.43475	0.582334	0.0024	0.0174114
TRAF5	chr1:211499956-211548288	1.9151	5.17318	1.43363	0.559756	0.00125	0.0104417
AGBL2	chr11:47681142-47736941	0.274306	0.740947	1.43358	0.382582	5e-05	0.000714747
PIPOX	chr17:27232267-27384234	0.425257	1.14863	1.4335	0.217241	0.00915	0.0492027
SLC6A8	chrX:152935184-152962048	11.6455	31.4383	1.43275	0.665819	0.00095	0.00840181
ACRBP	chr12:6747240-6756626	0.437761	1.18073	1.43147	0.440467	0.0001	0.0013102
ST6GAL1	chr3:186648273-186796341	7.34835	19.7945	1.4296	0.37062	5e-05	0.000714747
ADPRH	chr3:119298058-119308792	0.908685	2.44598	1.42856	0.568939	0.00545	0.0332927
AURKB	chr17:8108055-8113918	8.20056	22.0716	1.4284	0.795808	5e-05	0.000714747
NEDD1	chr12:97301000-97347129	7.4176	19.9466	1.42712	0.535703	5e-05	0.000714747
MYL4	chr17:45277811-45301045	0.279757	0.752219	1.42698	0.326288	0.006	0.0356911
GGT5	chr22:24615621-24641110	1.51668	4.0732	1.42524	0.619211	0.0058	0.034874
MPP1	chrX:154006958-154049282	5.19556	13.9482	1.42473	0.607439	0.0014	0.0113992
GNA12	chr7:2719155-2883958	3.807	10.2147	1.42393	0.616562	0.0018	0.0138402
ATG16L2	chr11:72525352-72853306	4.88831	13.1056	1.42277	0.312006	5e-05	0.000714747
COL9A2	chr1:40766158-40783488	0.790453	2.11709	1.42133	0.504185	0.0035	0.0233363
RASSF8	chr12:26092261-26232825	2.28109	6.09887	1.41882	0.447906	0.0001	0.0013102
FAM124A	chr13:51796502-51858377	0.171066	0.45691	1.41735	0.330409	0.0029	0.0201095
SCN1B	chr19:35521587-35531352	1.09236	2.91397	1.41554	0.496438	0.00805	0.0445661
ARSB	chr5:78073031-78281910	1.52499	4.06796	1.4155	0.547028	0.00115	0.00977527
AC159540.1	chr2:98081082-98100408	0.316962	0.8453	1.41515	0.216067	0.0005	0.00501611
DBF4B	chr17:42785975-42829632	0.708501	1.88793	1.41396	0.465207	5e-05	0.000714747
RGS19	chr20:62704533-62711323	5.18872	13.8245	1.41377	0.764763	0.00915	0.0492027
SELM	chr22:31500757-31516055	19.0446	50.7198	1.41316	0.772365	0.0004	0.0041724
RET	chr10:43572474-43625799	0.20836	0.554653	1.41251	0.332327	0.0018	0.0138402
BUB1	chr2:111395274-111435691	4.29642	11.4355	1.41231	0.763822	0.0002	0.00232225
CD84	chr1:160506862-160549306	2.02443	5.38521	1.41148	0.440706	0.0004	0.0041724
KIAA1524	chr3:108268715-108308491	2.94983	7.84569	1.41127	0.693407	0.005	0.0310707
CCDC78	chr16:770580-791329	0.353327	0.939046	1.41019	0.165929	0.00055	0.00540554
APOL1	chr22:36649055-36663576	12.9924	34.5291	1.41014	0.784022	0.00095	0.00840181
CTD-2545M3.6,POLD1,SPIB	chr19:50887460-50934570	7.47346	19.8605	1.41005	0.586124	5e-05	0.000714747
CTB-118N6.3	chr5:115779311-115927094	0.493235	1.30878	1.40787	0.0768813	0.0043	0.0274928
RNF175	chr4:154631276-154681387	0.286458	0.760014	1.4077	0.281359	0.0042	0.0270038
AKAP12	chr6:151561133-151679692	4.7778	12.6711	1.40713	0.429579	0.0014	0.0113992
PARVG	chr22:44568835-44615413	3.19863	8.44743	1.40106	0.508226	0.0001	0.0013102
TRIM25	chr17:54965269-54991399	25.3488	66.807	1.39808	0.208294	0.00185	0.01413
FCRLB	chr1:161691352-161697933	0.442688	1.16643	1.39773	0.562477	0.00125	0.0104417
ACTN1	chr14:69340859-69446157	33.0575	87.0574	1.39699	0.591969	0.00165	0.012947
HJURP	chr2:234684369-234763212	3.30685	8.70047	1.39563	0.666652	0.0031	0.0212082
PKMYT1	chr16:3013944-3030540	2.69255	7.08393	1.39558	0.436503	0.00025	0.00279674
CEBPB	chr20:48807375-48809212	16.5747	43.6058	1.39554	0.799371	0.00455	0.0287806
FANCA	chr16:89773541-89883065	4.00342	10.5233	1.39428	0.288261	5e-05	0.000714747
NBN	chr8:90945563-91064320	14.8315	38.9833	1.39419	0.286426	0.0022	0.0162688
OSMR	chr5:38845959-39074510	5.48777	14.4152	1.3933	0.345663	0.00875	0.0475951
PHTF1	chr1:114239452-114302111	1.95391	5.13084	1.39283	0.551599	5e-05	0.000714747
NES	chr1:156638554-156647189	1.34727	3.53744	1.39267	0.731954	0.00055	0.00540554
ITM2C	chr2:231729353-231743963	10.0794	26.4545	1.3921	0.817151	0.0002	0.00232225
PTPRO	chr12:15260716-15750333	0.629351	1.65142	1.39177	0.3288	0.00905	0.0488078
C8orf31	chr8:144120625-144141359	0.160473	0.420902	1.39115	0.263636	0.0052	0.032064
MOB3A	chr19:2071036-2099592	9.84077	25.7992	1.39048	0.557341	0.00025	0.00279674
UCP2	chr11:73685711-73694352	5.1503	13.4932	1.38951	0.558624	5e-05	0.000714747
NEK6	chr9:127019884-127115586	4.08079	10.6813	1.38816	0.487272	0.00045	0.00459992
SLC13A5	chr17:6588031-6616886	0.144109	0.377039	1.38755	0.262921	0.0043	0.0274928
POLQ	chr3:121150277-121264853	1.0258	2.68006	1.38551	0.50076	0.00895	0.0484249
TMEM255B	chr13:114462215-114514926	0.664298	1.73517	1.38517	0.345758	0.0036	0.0238386
IL12RB1	chr19:18169804-18262502	0.903292	2.35876	1.38477	0.304033	0.006	0.0356911
IL10RB-AS1	chr21:34602205-34669539	0.878293	2.29253	1.38417	0.224996	0.0063	0.0368785
MS4A4A	chr11:60048013-60076445	3.52059	9.17416	1.38176	0.542233	0.00345	0.0231036
ABTB1	chr3:127391777-127399768	2.9587	7.70804	1.3814	0.58219	5e-05	0.000714747
NRG1	chr8:31496901-32622548	3.43882	8.95835	1.38132	0.373856	0.0002	0.00232225
MCTP2	chr15:94774766-95023632	7.36194	19.1531	1.37942	0.338581	5e-05	0.000714747
GAPT	chr5:57787261-57792917	1.35422	3.52067	1.37839	0.463687	0.00195	0.0147527
C4B	chr6:31982538-32004035	0.178856	0.464447	1.37671	0.337782	0.00335	0.022549
SLC25A19	chr17:73267449-73285591	3.15948	8.20292	1.37645	0.611329	5e-05	0.000714747
STARD3NL	chr7:38217823-38270272	6.33102	16.433	1.37609	0.753069	0.0005	0.00501611
CDC45	chr22:19466981-19508135	4.09039	10.612	1.37539	0.724635	0.00545	0.0332927
LRP8	chr1:53711216-53793742	2.62497	6.80665	1.37464	0.436779	5e-05	0.000714747
TEAD2	chr19:49834873-49891338	2.70828	7.00445	1.3709	0.536197	0.0063	0.0368785
PROC	chr2:128176002-128186822	0.244399	0.631668	1.36993	0.354274	0.0016	0.0126574
SCAMP5	chr15:75246756-75313837	1.09773	2.83517	1.36891	0.296683	0.0016	0.0126574
SRSF12	chr6:89805677-89827800	0.311903	0.804996	1.36788	0.304376	0.0025	0.0179877
FAM65C	chr20:49202644-49308065	0.735733	1.89817	1.36735	0.464204	5e-05	0.000714747
KIR2DL1,KIR2DL3,KIR2DL4,KIR2DS4,KIR3DL1,KIR3DL2,KIR3DL3	chr19:55235968-55378662	0.207186	0.534424	1.36706	0.35106	5e-05	0.000714747
FHOD1	chr16:67263289-67306093	2.28103	5.88258	1.36676	0.48521	0.00035	0.00373354
VAMP1	chr12:6548166-6580153	1.85586	4.78453	1.36629	0.231871	0.00025	0.00279674
TCF3	chr19:1609290-1652604	11.5127	29.6715	1.36585	0.689453	5e-05	0.000714747
MYO9B	chr19:17186590-17325346	7.05318	18.1775	1.36581	0.453745	5e-05	0.000714747
TMEM2	chr9:74298281-74431606	5.33516	13.7489	1.36571	0.414482	0.0002	0.00232225
HLA-F	chr6:29690551-29716826	44.3997	114.359	1.36495	0.727913	0.0002	0.00232225
C16orf74,GINS2	chr16:85645014-85784735	7.21452	18.5539	1.36275	0.400766	0.0011	0.00942879
MYADM	chr19:54357834-54379691	5.40719	13.9027	1.36241	0.526562	0.00035	0.00373354
FAM86B3P	chr8:8086116-8102387	0.172705	0.443541	1.36076	0.20969	0.0004	0.0041724
KIF18B	chr17:43002076-43025082	1.10169	2.82271	1.35737	0.673531	0.00075	0.00694743
TMEM194A	chr12:57449425-57481846	2.46222	6.30734	1.35707	0.57298	0.0003	0.00327628
C9orf131	chr9:35041091-35045988	0.307015	0.786129	1.35646	0.373148	0.0038	0.0248761
ZYX	chr7:143078172-143220542	11.0542	28.269	1.35462	0.484019	0.00075	0.00694743
TRAF3IP3	chr1:209929376-209957904	3.87288	9.90327	1.3545	0.466037	5e-05	0.000714747
TIGIT	chr3:113995759-114029135	1.74607	4.46409	1.35425	0.38568	0.0048	0.0300618
FLT1	chr13:28874488-29069265	3.24561	8.29421	1.35362	0.49276	0.00565	0.0342073
RUNX2	chr6:44777053-45632086	1.36492	3.48413	1.35198	0.260276	0.0064	0.0373093
TENM3	chr4:182795590-183724177	1.55325	3.96355	1.3515	0.228845	0.00255	0.0182402
JOSD1	chr22:39081547-39097561	12.091	30.7917	1.3486	0.468444	0.0001	0.0013102
LRRC34	chr3:169511215-169530774	0.283039	0.720277	1.34755	0.295653	0.0003	0.00327628
EID3,TXNRD1	chr12:104609556-104744061	25.4362	64.6161	1.34501	0.52759	5e-05	0.000714747
LIPG	chr18:47087068-47119272	1.21947	3.09778	1.34498	0.430466	0.0073	0.0412977
APOBEC3F,APOBEC3G	chr22:39436608-39483748	6.49693	16.4926	1.34399	0.683176	0.00015	0.00184058
IFITM3	chr11:318639-330122	83.5844	212.003	1.34278	0.706915	0.00735	0.0415422
APH1B	chr15:63568216-63601325	1.76931	4.48414	1.34164	0.408572	0.00335	0.022549
FGD3	chr9:95709732-95798518	3.23243	8.18381	1.34016	0.41966	0.00085	0.00772188
OSGIN2	chr8:90914086-90940116	3.31749	8.39364	1.33921	0.555982	0.00935	0.0499564
CACNA2D4	chr12:1901122-2032033	0.638735	1.61495	1.3382	0.309055	5e-05	0.000714747
ZNF281	chr1:200374067-200379184	2.52245	6.37602	1.33783	0.884861	0.0027	0.0190389
P2RY10	chrX:78200828-78217451	1.82661	4.60333	1.33351	0.449919	0.00285	0.0198227
C1orf112	chr1:169631244-169863408	2.03508	5.12578	1.33269	0.208802	0.0089	0.0482112
SCUBE3	chr6:35182189-35220856	0.254788	0.6408	1.33058	0.431314	0.00755	0.0424896
ADM	chr11:10326226-10328944	44.5974	112.107	1.32985	0.557618	0.00215	0.0159827
CDC25C	chr5:137620953-137685416	1.15269	2.89745	1.32977	0.263768	0.00755	0.0424896
HEPH	chrX:65382390-65488709	1.02074	2.56535	1.32953	0.446424	0.0017	0.0132487
KCNE3	chr11:74041362-74197096	1.8498	4.64706	1.32895	0.274479	0.0084	0.0460458
PSD	chr10:104162375-104182893	0.398054	0.999458	1.32818	0.176506	0.00805	0.0445661
PLOD2	chr3:145781828-145881440	9.04013	22.6881	1.32752	0.522242	0.00075	0.00694743
FLI1	chr11:128499547-128683162	5.11097	12.8236	1.32713	0.304327	0.0066	0.0382205
ASAP1	chr8:131064352-131455906	10.8977	27.3248	1.32618	0.306683	0.0006	0.00579464
GAD1	chr2:171669722-171717661	0.322575	0.808697	1.32596	0.300863	0.00695	0.0397585
COLGALT1	chr19:17666402-17693971	9.29873	23.2913	1.32469	0.701684	0.0034	0.0228186
LRRC32	chr11:76368099-76381791	1.52061	3.80856	1.3246	0.465499	0.0061	0.0360756
RAD54L	chr1:46713359-46769280	1.08984	2.72864	1.32406	0.156359	0.00145	0.011718
HHEX	chr10:94447944-94455403	0.985789	2.46796	1.32397	0.529284	0.0063	0.0368785
OAF	chr11:120081474-120101041	3.45726	8.65377	1.3237	0.653442	0.00705	0.0402054
USB1	chr16:58028571-58055522	4.92687	12.3319	1.32365	0.484425	5e-05	0.000714747
GCLM	chr1:94350760-94374966	6.86689	17.1673	1.32194	0.456003	0.0035	0.0233363
ITGA3	chr17:48133331-48167845	13.6217	34.0282	1.32083	0.556813	0.00515	0.0317984
CARD16,CARD17,CASP1	chr11:104896169-104972158	30.0889	75.1483	1.32051	0.577234	5e-05	0.000714747
NCAM1	chr11:112830001-113149158	0.792074	1.97712	1.31969	0.312124	0.00085	0.00772188
AC097467.2	chr4:156197840-156302498	0.156004	0.388675	1.31698	0.102665	0.00345	0.0231036
PLXNA1	chr3:126707436-126756235	5.46914	13.6238	1.31674	0.671909	0.001	0.00874714
TRIB3	chr20:361260-378203	5.397	13.4334	1.31559	0.697976	0.002	0.0150504
GRB10	chr7:50657759-50861159	3.58858	8.9298	1.31521	0.511042	5e-05	0.000714747
GPR114	chr16:57576332-57625593	0.534056	1.32787	1.31406	0.370198	0.00615	0.0363012
CCDC88B	chr11:64107694-64125006	2.19633	5.45556	1.31263	0.575122	0.00105	0.00910645
TMC8	chr17:76000248-76139049	2.20809	5.48333	1.31225	0.234968	0.00165	0.012947
LAMB1	chr7:107531414-107643700	7.93805	19.7056	1.31175	0.365794	0.00685	0.0393457
FANCI	chr15:89787179-89878092	6.21589	15.4178	1.31057	0.307668	5e-05	0.000714747
B4GALT4	chr3:118930578-119009513	7.34737	18.216	1.3099	0.515267	0.00055	0.00540554
TRIB2	chr2:12857014-12882860	3.89266	9.64391	1.30886	0.648536	0.00425	0.027249
PLOD1	chr1:11994261-12035595	10.6264	26.3226	1.30865	0.669633	0.00165	0.012947
CALU	chr7:128379345-128411861	21.2874	52.6903	1.30754	0.800509	0.0001	0.0013102
CD226	chr18:67068290-67629039	1.35146	3.34508	1.30752	0.327627	0.0014	0.0113992
C9orf72	chr9:27546543-27573864	6.28432	15.5422	1.30636	0.381462	0.0004	0.0041724
C20orf112	chr20:31030861-31196695	0.921479	2.27857	1.3061	0.430174	0.0083	0.0456339
EFCAB13,ITGB3	chr17:45331211-45518678	2.37419	5.86789	1.30541	0.456122	0.00055	0.00540554
IFI44L	chr1:79085606-79111830	20.2285	49.9622	1.30445	0.441122	5e-05	0.000714747
TBX3	chr12:115108058-115121969	1.69606	4.17934	1.30109	0.726615	0.00665	0.0384858
SYT11	chr1:155829299-155854990	0.878404	2.1634	1.30034	0.693753	0.002	0.0150504
ENTPD4,LOXL2	chr8:23154701-23315208	12.0416	29.6553	1.30026	0.519276	5e-05	0.000714747
LETM2	chr8:38243724-38267045	0.555057	1.36635	1.29962	0.304685	0.00715	0.040662
A1BG-AS1	chr19:58856543-58877958	0.542103	1.33312	1.29817	0.255665	0.0023	0.0168188
RFTN1	chr3:16306705-16555533	6.63731	16.2952	1.29578	0.363526	0.00895	0.0484249
PARP12	chr7:139723543-139763521	11.1587	27.3132	1.29143	0.569969	0.0011	0.00942879
PEAR1	chr1:156863489-156886226	0.331979	0.812373	1.29105	0.341825	0.00155	0.0123576
ANKRD63,PLCB2	chr15:40570376-40600136	1.98688	4.85892	1.29013	0.377476	5e-05	0.000714747
PLXND1	chr3:129274017-129325661	5.71529	13.9638	1.2888	0.456646	5e-05	0.000714747
NEAT1	chr11:65190244-65213011	38.6291	94.2293	1.28649	0.146032	0.00405	0.02626
C19orf68,ZNF114	chr19:48673948-48790865	0.961782	2.34575	1.28627	0.241886	0.0043	0.0274928
CMPK2	chr2:6980700-7038370	6.58703	16.0563	1.28544	0.164025	0.0064	0.0373093
PDGFB	chr22:39619363-39640756	1.75448	4.27437	1.28467	0.484071	0.00925	0.0495374
CD93	chr20:23059985-23066977	4.19381	10.2058	1.28306	0.706857	0.0065	0.0377724
TESPA1	chr12:55341801-55378530	0.739962	1.80004	1.28251	0.292666	0.0057	0.0344192
IL12RB2	chr1:67773046-67862583	1.475	3.58651	1.28186	0.428104	0.0013	0.0107858
HOXA3,HOXA4,HOXA5,HOXA6	chr7:27145802-27197555	0.996029	2.42125	1.28149	0.284176	0.00265	0.0187656
NR4A1	chr12:52416615-52453291	5.24939	12.7596	1.28136	0.378704	0.0005	0.00501611
LRRC69,SLC26A7	chr8:92114059-92410378	0.875582	2.12424	1.27863	0.237034	0.0021	0.0156872
CAV1	chr7:116164838-116201233	30.1522	73.0721	1.27705	0.702207	0.0001	0.0013102
RAD51	chr15:40978921-41024354	2.99651	7.2531	1.27532	0.511047	0.0001	0.0013102
SLC7A6	chr16:68298432-68344849	4.7681	11.5409	1.27527	0.298313	5e-05	0.000714747
HMGB3	chrX:150148981-150159248	12.9225	31.2482	1.27389	0.614278	0.0084	0.0460458
CD163,CD163L1	chr12:7499280-7656489	6.33035	15.3062	1.27376	0.372145	0.0002	0.00232225
RAI14	chr5:34656341-34832732	8.72958	21.0765	1.27165	0.276742	0.00095	0.00840181
DOK1	chr2:74753771-74784681	2.05705	4.95974	1.26969	0.207936	0.0071	0.0404403
TRPV2	chr17:16317837-16340317	2.9116	7.02	1.26966	0.499181	0.00345	0.0231036
PSTPIP1	chr15:77285699-77329673	2.77358	6.67292	1.26657	0.44723	0.00085	0.00772188
KIRREL	chr1:157963062-158070052	2.9993	7.20721	1.26481	0.652595	0.00795	0.0442124
AC012309.5	chr19:37742813-37756437	0.192679	0.462723	1.26395	0.236115	0.00735	0.0415422
RAB15	chr14:65381078-65569413	1.56784	3.7606	1.26219	0.102924	0.00165	0.012947
EIF2AK2	chr2:37311593-37384208	10.6854	25.6107	1.26111	0.508813	0.0032	0.0217304
CDC20	chr1:43824625-43828874	12.8476	30.7858	1.26076	0.740837	0.00475	0.0297791
PTK2B	chr8:27168998-27316903	13.482	32.3008	1.26053	0.229792	0.00015	0.00184058
FLVCR1	chr1:213031596-213072705	3.49177	8.36169	1.25983	0.412755	0.0004	0.0041724
LOXL3	chr2:74753771-74784681	1.3025	3.11905	1.25983	0.214513	0.00325	0.0219725
FAM49B	chr8:130844546-131029375	29.5139	70.6605	1.25951	0.475007	5e-05	0.000714747
CDH13	chr16:82660407-83841439	11.0656	26.4245	1.2558	0.346858	0.0003	0.00327628
PXN	chr12:120639093-120703574	6.98174	16.6567	1.25445	0.596742	0.0002	0.00232225
PTPRK	chr6:128289923-128841870	11.9965	28.6141	1.25412	0.299225	5e-05	0.000714747
GINS4	chr8:41386724-41482520	1.65128	3.9359	1.25311	0.139775	0.00475	0.0297791
MFSD12	chr19:3506270-3579086	4.50398	10.7329	1.25277	0.209413	0.0007	0.00654366
PPP4R1L	chr20:56806187-56884495	1.27223	3.02967	1.2518	0.385671	0.0008	0.00734026
SPEG	chr2:220299567-220403494	0.735941	1.75197	1.25131	0.188321	0.0021	0.0156872
TMSB4X	chrX:12993226-12995346	843.779	2008.46	1.25115	0.664177	0.0087	0.0473652
RNF19B	chr1:33402045-33430286	15.8391	37.6878	1.25061	0.540864	0.00375	0.0246189
STIL	chr1:47715810-47779819	2.18272	5.18787	1.24901	0.610834	0.00025	0.00279674
ADC	chr1:33546704-33586131	0.843484	2.00263	1.24746	0.289674	0.0007	0.00654366
COL27A1	chr9:116917839-117074791	1.2142	2.88279	1.24746	0.249987	0.002	0.0150504
ENO2,LRRC23	chr12:6976282-7032861	7.28702	17.298	1.2472	0.0845946	0.00055	0.00540554
PTGER4	chr5:40679599-40693837	4.19673	9.96157	1.24711	0.475034	0.0074	0.0417734
C17orf51	chr17:21428050-21477781	0.460764	1.09308	1.24629	0.24573	0.0084	0.0460458
VMP1	chr17:57697218-57919616	66.007	156.45	1.24501	0.303199	0.00025	0.00279674
CLIC4	chr1:25071847-25170815	19.6773	46.6383	1.24499	0.720871	0.0028	0.0195563
BCL2L12	chr19:50162825-50177173	3.05242	7.2346	1.24496	0.356365	0.00395	0.0257023
CKS1B	chr1:154947128-154951725	21.4358	50.7982	1.24475	0.728756	0.00475	0.0297791
2018-09-01	chr16:30389426-30411429	3.35556	7.94765	1.24398	0.441634	0.00725	0.0410654
C1QC	chr1:22970122-22974603	30.6452	72.5365	1.24305	0.736799	0.00235	0.0170959
FOS	chr14:75745476-75748933	57.8022	136.788	1.24274	0.334646	0.0006	0.00579464
GALNS	chr16:88880141-88933068	3.39243	8.02296	1.24181	0.319211	5e-05	0.000714747
TGFB1I1	chr16:31482905-31489281	1.77722	4.19572	1.23929	0.483212	0.001	0.00874714
SIPA1L1	chr14:71759441-72207946	13.4658	31.7288	1.23649	0.181144	0.00025	0.00279674
ST3GAL3	chr1:44115828-44396831	1.93622	4.55663	1.23472	0.204597	0.0004	0.0041724
GRASP	chr12:52400723-52409673	1.36967	3.21929	1.23291	0.480695	0.00585	0.0350828
ATXN1	chr6:16299342-16762883	8.02542	18.8374	1.23095	0.118638	0.00045	0.00459992
SEL1L3	chr4:25749054-25931435	10.831	25.4202	1.23081	0.346058	0.0006	0.00579464
TOR3A	chr1:179050511-179067158	9.03264	21.1735	1.22904	0.623684	0.00035	0.00373354
CTSK	chr1:150768683-150780799	15.9604	37.4063	1.22878	0.685397	0.0054	0.0330532
DDX58	chr9:32455299-32526322	12.8835	30.1723	1.22769	0.54901	0.00355	0.0235926
TPST1	chr7:65670185-65955095	7.34379	17.1822	1.22631	0.446173	0.0047	0.0295463
GZF1	chr20:23342786-23353700	3.47107	8.12086	1.22625	0.416657	0.0009	0.00805658
TMEM182	chr2:103353366-103460352	1.01862	2.38313	1.22624	0.338047	0.0022	0.0162688
CDT1	chr16:88869620-88875666	3.99214	9.33161	1.22496	0.480041	0.00055	0.00540554
LIMK1	chr7:73497262-73536855	6.38633	14.9218	1.22436	0.723513	0.00325	0.0219725
KNSTRN	chr15:40674921-40686447	8.2412	19.2466	1.22368	0.633215	0.0012	0.010116
PDE9A	chr21:44073745-44195619	0.817642	1.90785	1.22241	0.377718	0.00335	0.022549
SFMBT2	chr10:7200585-7453450	2.30123	5.36651	1.22158	0.237241	0.0033	0.0222859
RLTPR	chr16:67678821-67694713	0.950787	2.21684	1.22131	0.250805	0.00235	0.0170959
TRANK1	chr3:36868310-36986548	8.05996	18.771	1.21966	0.261296	0.00195	0.0147527
LDHB	chr12:21788275-21928515	83.2309	193.787	1.21928	0.7594	0.005	0.0310707
MELK	chr9:36572858-36677678	5.52106	12.8452	1.21821	0.667543	0.0007	0.00654366
DDX11	chr12:31173696-31257725	3.69123	8.58652	1.21797	0.444823	5e-05	0.000714747
BIRC5	chr17:76210266-76221717	4.40015	10.2311	1.21734	0.357845	0.0047	0.0295463
ATP2A3	chr17:3827168-3867736	4.64413	10.7983	1.21732	0.397552	0.0019	0.0144638
SORL1	chr11:121318039-121504402	10.0492	23.3501	1.21635	0.395476	0.00145	0.011718
SLC41A2	chr12:105196330-105352522	4.3404	10.0767	1.21512	0.375263	0.0018	0.0138402
BTN2A2	chr6:26383323-26395102	2.98982	6.9298	1.21276	0.51715	0.00025	0.00279674
WSB1	chr17:25621101-25640657	18.3732	42.5716	1.21229	0.595105	5e-05	0.000714747
FRMD5	chr15:44162961-44487450	0.168544	0.39033	1.21157	0.22345	0.0012	0.010116
RRM2	chr2:10262454-10271545	17.0512	39.4391	1.20976	0.546233	0.00035	0.00373354
FAM72A	chr1:206135292-206155151	1.01825	2.35293	1.20837	0.34896	0.0011	0.00942879
ACAP1	chr17:7239847-7254797	4.72037	10.8879	1.20576	0.382293	0.00225	0.0165321
SEMA3C	chr7:80371853-80551675	13.1613	30.3323	1.20455	0.387852	0.0086	0.0469181
MSRB3	chr12:65672422-66036152	2.64199	6.0876	1.20425	0.275493	0.00375	0.0246189
SHCBP1	chr16:46614465-46655538	2.11277	4.8628	1.20265	0.452286	0.00095	0.00840181
CDC25A	chr3:48198635-48229892	1.35543	3.11812	1.20193	0.485102	0.0047	0.0295463
RNF166	chr16:88762902-88772829	4.08477	9.39154	1.20111	0.363742	0.00055	0.00540554
FBN1	chr15:48700502-48938046	6.19087	14.2264	1.20035	0.429632	0.00045	0.00459992
PTPN6	chr12:7055630-7070479	12.3963	28.4837	1.20022	0.626845	0.0025	0.0179877
TRIM36	chr5:114460458-114516243	0.626707	1.43882	1.19902	0.335806	0.00165	0.012947
CHTF18	chr16:834973-850737	2.1289	4.87736	1.19599	0.32271	0.00275	0.0192878
NCAPH	chr2:97001524-97039583	3.62454	8.30109	1.1955	0.61641	0.00175	0.0135751
NUSAP1	chr15:41624891-41673248	19.7671	45.2505	1.19483	0.616333	0.0007	0.00654366
TRIO	chr5:14143810-14532235	9.62785	22.0212	1.19361	0.30021	5e-05	0.000714747
RAB7L1	chr1:205737113-205744588	2.76262	6.31664	1.19312	0.589685	0.00165	0.012947
GOLGA8A,GOLGA8B	chr15:34671268-34880704	4.40532	10.0724	1.19309	0.379278	5e-05	0.000714747
ARMC9	chr2:232063259-232239548	1.71285	3.91623	1.19306	0.372137	0.0023	0.0168188
GLS	chr2:191745522-191885686	21.7406	49.6556	1.19156	0.170414	0.00065	0.00619608
RDM1	chr17:34245069-34257777	0.240126	0.548316	1.19122	0.282788	0.0004	0.0041724
ANKRD44	chr2:197831740-198175897	8.32277	18.9976	1.19068	0.17259	0.00015	0.00184058
PLEKHG2	chr19:39903224-39919055	3.34085	7.61897	1.18938	0.362252	0.0013	0.0107858
SLCO5A1	chr8:70579281-70767206	0.507111	1.15601	1.18877	0.379713	0.0039	0.025431
GNGT2	chr17:47280152-47300587	1.03438	2.35661	1.18795	0.200109	0.0046	0.029017
MYBL1	chr8:67474409-67526482	0.908875	2.07	1.18748	0.370353	0.00425	0.027249
TK1	chr17:76170159-76183314	15.8594	36.111	1.1871	0.678833	0.00505	0.0313284
NDRG1	chr8:134249413-134314265	245.78	558.807	1.18498	0.320471	0.00015	0.00184058
PPFIA2	chr12:81652044-82153332	0.186853	0.424816	1.18494	0.156575	0.0025	0.0179877
CBLB	chr3:105374304-105588396	5.81129	13.21	1.1847	0.286984	0.00035	0.00373354
KIFC1	chr6:33359312-33377701	3.9861	9.05899	1.18437	0.646023	0.00385	0.0251675
TTYH2	chr17:72209652-72258159	1.48541	3.37145	1.18251	0.293968	0.0024	0.0174114
SP110	chr2:230990025-231268447	7.64428	17.3299	1.18082	0.265926	0.0012	0.010116
SLC29A1	chr6:44187241-44201888	5.95311	13.4858	1.17973	0.7443	0.0037	0.0243429
CENPL	chr1:173768687-173827684	2.57385	5.82717	1.17887	0.310408	0.00035	0.00373354
XPO6	chr16:28109299-28223241	16.9041	38.223	1.17707	0.29785	0.0004	0.0041724
C16orf59	chr16:2510080-2518214	1.53412	3.46582	1.17578	0.479223	0.00265	0.0187656
LOXL1-AS1	chr15:74200423-74244478	0.512565	1.15521	1.17234	0.149501	0.0027	0.0190389
SAMD9L	chr7:92759367-92777682	9.72118	21.8675	1.16958	0.411355	0.0018	0.0138402
THEM4	chr1:151846059-151882284	2.85979	6.40537	1.16337	0.485729	0.00505	0.0313284
ANLN	chr7:36363829-36493400	11.4236	25.5525	1.16145	0.46869	0.00165	0.012947
HMGN4	chr6:26538632-26546482	82.7717	184.994	1.16027	2.24949	0.0013	0.0107858
CENPK	chr5:64813592-64858998	3.28255	7.33622	1.16022	0.458116	0.001	0.00874714
NEXN	chr1:78347032-78409580	0.933393	2.0859	1.16011	0.325998	0.0057	0.0344192
NEU3	chr11:74699178-74729938	1.42111	3.17511	1.15979	0.368467	0.0011	0.00942879
TJAP1	chr6:43445260-43474294	3.34046	7.462	1.15952	0.426516	0.00065	0.00619608
NADK	chr1:1682670-1711896	13.4255	29.985	1.15927	0.408009	0.0001	0.0013102
AC096677.1,NAV1	chr1:201592012-201853422	3.2673	7.28715	1.15726	0.152262	0.00165	0.012947
ECT2	chr3:172468471-172539264	7.97728	17.7622	1.15484	0.595646	0.00145	0.011718
MBOAT7	chr19:54677106-54693733	9.9569	22.1413	1.15297	0.487076	0.00125	0.0104417
DLGAP5	chr14:55614829-55658396	4.81	10.6879	1.15187	0.633813	0.0032	0.0217304
LAMA4	chr6:112429962-112672498	4.43419	9.85193	1.15174	0.3985	0.0052	0.032064
CRTC2	chr1:153920144-153931101	3.85607	8.5639	1.15114	0.377015	0.00175	0.0135751
ASF1B	chr19:14229917-14247768	5.5271	12.2564	1.14894	0.627787	0.00515	0.0317984
PLA2G4C	chr19:48551099-48614074	2.085	4.62261	1.14866	0.361796	0.0007	0.00654366
HIST1H2BO	chr6:27861202-27861669	106.134	235.06	1.14713	0.827833	0.0004	0.0041724
AD000671.6,IGFLR1,U2AF1L4	chr19:36230057-36248980	7.36488	16.3075	1.1468	0.306184	0.0003	0.00327628
C17orf53	chr17:42219273-42239844	1.07658	2.38354	1.14664	0.498295	0.0063	0.0368785
CERS2	chr1:150898738-150948010	13.3548	29.564	1.14649	0.420098	0.0078	0.0435894
STK33	chr11:8413417-8615836	0.546805	1.21048	1.14648	0.269792	0.0053	0.0325604
STAT2	chr12:56735380-56753939	26.8631	59.435	1.14568	0.599262	0.00065	0.00619608
KCNMA1	chr10:78629358-79398353	1.06622	2.35633	1.14404	0.190284	0.00445	0.0282942
CARD8	chr19:48673948-48790865	7.38492	16.3033	1.14251	0.381309	5e-05	0.000714747
RHOF	chr12:122150657-122241812	5.79202	12.7767	1.14137	0.421547	0.0022	0.0162688
SLC35G1	chr10:95653729-95715819	0.836978	1.84318	1.13894	0.403863	0.00925	0.0495374
C10orf128	chr10:50362772-50396630	2.48962	5.47818	1.13777	0.379224	0.0041	0.026528
HIST1H2AJ	chr6:27782111-27782607	109.984	241.963	1.1375	0.814968	0.0005	0.00501611
SERPING1	chr11:57364859-57382326	19.6643	43.2412	1.13683	0.63192	0.0081	0.044762
GAB3	chrX:153903528-153979858	0.791235	1.73812	1.13535	0.38463	0.0053	0.0325604
HYDIN	chr16:70841280-71264625	0.234266	0.51457	1.13522	0.194803	0.0025	0.0179877
TRAF4	chr17:27071001-27077974	9.97121	21.861	1.13252	0.55055	0.00015	0.00184058
DNMT1,S1PR2	chr19:10244020-10341962	13.2411	28.9836	1.13021	0.47175	5e-05	0.000714747
IRF7	chr11:612552-615999	20.1643	44.0834	1.12843	0.614343	5e-05	0.000714747
C22orf43	chr22:23950638-24059543	3.13372	6.84378	1.12692	0.257407	5e-05	0.000714747
COL7A1	chr3:48601505-48632700	8.09993	17.6819	1.12629	0.449207	0.0044	0.0280151
MAP4K2	chr11:64556289-64570713	3.70805	8.09351	1.1261	0.538492	0.0014	0.0113992
PDE4DIP	chr1:144836156-145076186	13.137	28.6635	1.12558	0.318567	5e-05	0.000714747
ACSL6	chr5:131142682-131348892	0.379387	0.826842	1.12394	0.243722	0.0006	0.00579464
STK10	chr5:171469076-171615390	6.97833	15.1911	1.12227	0.213273	0.0045	0.028543
LMNB1	chr5:126112314-126172712	18.1208	39.4144	1.12108	0.538563	0.00035	0.00373354
CCDC93	chr2:118617002-118771709	4.1446	9.00029	1.11874	0.190366	0.0072	0.0408578
MAP1S	chr19:17830050-17845325	3.57742	7.75885	1.11692	0.411721	0.0006	0.00579464
TMEM184B	chr22:38615297-38669040	6.94175	15.0379	1.11523	0.512344	0.0032	0.0217304
TBC1D7	chr6:12717892-13328815	7.60773	16.4441	1.11204	0.154926	0.0037	0.0243429
ARHGEF2	chr1:155916629-155976861	9.80546	21.1716	1.11047	0.484773	0.00025	0.00279674
SLX1A,SULT1A3	chr16:30204254-30215631	0.169747	0.36648	1.11035	0.232238	0.0001	0.0013102
RHOBTB3	chr5:95036952-95160087	3.90345	8.42537	1.10999	0.211414	0.006	0.0356911
ACSL4,KCNE1L	chrX:108866928-108976632	12.834	27.7009	1.10997	0.407582	0.00065	0.00619608
OLFM1	chr9:137967267-138013025	3.23773	6.9875	1.10979	0.431301	0.00475	0.0297791
HIST1H2AL	chr6:27833033-27833606	64.3465	138.805	1.10912	0.800375	0.0009	0.00805658
PTK7	chr6:43044005-43129457	11.7318	25.2908	1.10819	0.672918	0.0015	0.0120321
FLOT1	chr6:30695485-30710510	29.2821	63.1238	1.10817	0.668006	0.00055	0.00540554
ST3GAL1	chr8:134467090-134584183	5.89898	12.7134	1.10781	0.344329	0.00045	0.00459992
IL1RAP	chr3:190231839-190375843	15.3779	33.138	1.10763	0.297257	0.001	0.00874714
MYO1B	chr2:192093890-192290115	20.9104	45.0568	1.10753	0.403723	0.00795	0.0442124
CENPN	chr16:81009697-81069364	6.96196	14.9869	1.10613	0.303063	0.0021	0.0156872
UBR1	chr15:43235094-43398311	6.14277	13.2213	1.10591	0.303108	0.0055	0.0334867
CCDC88A	chr2:55514977-55647057	3.43547	7.38826	1.10473	0.306959	0.0001	0.0013102
FES	chr15:91426924-91439006	3.74941	8.05169	1.10263	0.428094	0.00135	0.0111202
TGIF1	chr18:3411605-3458409	18.628	39.9493	1.1007	0.619134	5e-05	0.000714747
2018-09-11	chr4:77870855-77961537	11.5949	24.8596	1.10031	0.260573	0.0012	0.010116
AC008581.1,HMGB1P35,ZBED3-AS1	chr5:76367896-76462734	0.322659	0.69172	1.10018	0.128979	0.00925	0.0495374
MEF2C	chr5:87803362-88762215	5.04508	10.8026	1.09843	0.247166	0.00105	0.00910645
CKAP2L	chr2:113479062-113522254	3.04795	6.52274	1.09764	0.419102	0.00295	0.0203563
ERN1	chr17:62116501-62208179	5.55179	11.8689	1.09617	0.233208	0.00095	0.00840181
SERPINF1	chr17:1665252-1680868	24.1032	51.4997	1.09534	0.615331	0.0046	0.029017
CIITA	chr16:10958770-11036878	3.86693	8.25925	1.09482	0.273915	0.00095	0.00840181
KPNA2	chr17:66031634-66042958	27.9798	59.6339	1.09175	0.792403	0.00095	0.00840181
USP36	chr17:76783462-76837523	6.22695	13.2716	1.09175	0.376418	5e-05	0.000714747
CCDC102B	chr18:66340924-66722426	1.26788	2.70227	1.09175	0.146103	0.0044	0.0280151
SLAMF7	chr1:160709036-160724611	10.2945	21.8895	1.08837	0.396296	0.008	0.0444098
ICAM3	chr19:10444451-10450499	8.32534	17.6674	1.08551	0.63955	0.007	0.0399947
ITGB4	chr17:73717407-73761792	25.5577	54.199	1.08451	0.563878	0.00775	0.0433891
KIAA1551	chr12:32112303-32146039	12.5109	26.5311	1.0845	0.365905	0.0015	0.0120321
CCDC136	chr7:128430810-128462186	0.290144	0.614707	1.08313	0.234666	0.00085	0.00772188
MSH5,MSH5-SAPCD1,SAPCD1	chr6:31707724-31745108	1.98726	4.21013	1.08309	0.354036	5e-05	0.000714747
MPP2	chr17:41952724-41987068	0.343561	0.727382	1.08215	0.290882	0.0037	0.0243429
TMC6	chr17:76000248-76139049	13.0857	27.6423	1.07889	0.381905	0.0001	0.0013102
CHN2	chr7:29019582-29603286	1.20158	2.53608	1.07766	0.111639	0.0064	0.0373093
FCRL6	chr1:159770300-159786041	0.322733	0.680962	1.07723	0.271603	0.0034	0.0228186
MS4A6A	chr11:59939080-59952139	25.0784	52.8073	1.07429	0.48499	0.00065	0.00619608
ACHE	chr7:100487614-100494594	0.505715	1.06465	1.07399	0.372917	0.00335	0.022549
DCBLD1	chr6:117609462-117923691	4.72921	9.95568	1.07392	0.2787	0.00935	0.0499564
CALD1	chr7:134429002-134655479	19.4976	41.0088	1.07264	0.476997	0.00455	0.0287806
ADCY10P1	chr6:41068760-41108571	0.274307	0.576869	1.07245	0.265187	0.0079	0.0440678
RAP1B	chr12:69004618-69054372	57.0234	119.841	1.07149	0.590527	0.0005	0.00501611
MICAL3	chr22:18270414-18507325	6.03582	12.6492	1.06743	0.291938	0.00045	0.00459992
BMP1	chr8:22022248-22069839	4.01983	8.42348	1.06728	0.577472	0.0049	0.0305838
TYK2	chr19:10461208-10491352	9.08497	19.0069	1.06497	0.487628	0.0011	0.00942879
CYP27B1,METTL1	chr12:58156116-58212487	9.45324	19.7643	1.06402	0.368143	0.00225	0.0165321
SSBP4	chr19:18529673-18549111	7.78303	16.2712	1.06392	0.422332	0.00195	0.0147527
KIF23	chr15:69591285-69740764	4.2756	8.92641	1.06195	0.426628	0.0061	0.0360756
TMEM106A	chr17:41363853-41383338	1.0257	2.14129	1.06186	0.226967	0.00545	0.0332927
PRCD	chr17:74523437-74553765	0.176273	0.367992	1.06186	0.17631	0.0039	0.025431
GNS	chr12:65107224-65153227	17.0627	35.5882	1.06055	0.555603	0.00115	0.00977527
TACC3	chr4:1723226-1746898	4.53595	9.44375	1.05796	0.523882	0.0027	0.0190389
SPAG4	chr20:34203813-34208971	2.07408	4.31539	1.05702	0.376038	0.00165	0.012947
FUT8	chr14:65877309-66210839	7.51599	15.5754	1.05124	0.31655	0.0057	0.0344192
NKD2	chr5:1008943-1039058	1.5946	3.2972	1.04804	0.357203	0.0058	0.034874
ADPGK	chr15:73043709-73090540	12.7134	26.2723	1.04719	0.501998	0.00125	0.0104417
LY9	chr1:160765863-160798051	1.19094	2.46041	1.0468	0.377034	0.00295	0.0203563
CTA-211A9.5,MIAT	chr22:27042391-27176170	4.55737	9.4085	1.04576	0.272829	5e-05	0.000714747
XAF1	chr17:6658765-6678966	16.2579	33.5524	1.04527	0.412026	5e-05	0.000714747
ADAMTS9	chr3:64501332-64997143	0.913388	1.88395	1.04446	0.236767	0.00725	0.0410654
GATM	chr15:45653321-45694525	28.3288	58.401	1.04372	0.180009	0.0068	0.0391811
TMEM44	chr3:194304739-194393206	1.90974	3.93559	1.0432	0.20995	0.00455	0.0287806
MPHOSPH9	chr12:123636866-123756881	7.33197	15.0147	1.0341	0.227179	0.00015	0.00184058
DCP2	chr5:112312398-112356667	14.9621	30.6319	1.03372	0.335503	0.0025	0.0179877
CTSC	chr11:88026759-88070955	94.6524	193.694	1.03307	0.499995	0.00145	0.011718
SP100	chr2:231280656-231444721	28.2698	57.8452	1.03293	0.4159	0.00015	0.00184058
ITPR1	chr3:4535031-4928977	3.13834	6.42031	1.03264	0.233764	0.0069	0.039534
CENPO	chr2:25012602-25142708	2.80703	5.73898	1.03175	0.157753	0.00135	0.0111202
POFUT2	chr21:46683842-46707813	2.9599	6.02812	1.02616	0.360125	0.0059	0.0353135
PASK	chr2:242045513-242123067	2.39172	4.86939	1.02569	0.170177	0.00835	0.0458539
HIST1H2BL	chr6:27775256-27775709	116.268	236.396	1.02375	0.734123	0.00145	0.011718
VWA7	chr6:31707724-31745108	0.675695	1.37282	1.02269	0.184803	0.0083	0.0456339
C17orf62	chr17:80347098-80408705	15.7433	31.9311	1.02022	0.430717	0.0014	0.0113992
CHD1	chr5:98190907-98262240	7.93268	16.0854	1.01987	0.339601	0.0046	0.029017
ADCY3	chr2:25012602-25142708	8.98755	18.1793	1.0163	0.360059	0.001	0.00874714
MLXIP	chr12:122516627-122631894	3.13729	6.34133	1.01526	0.27013	0.0026	0.0185114
LY6E	chr8:144063154-144105249	59.7698	120.653	1.01338	0.642635	0.00235	0.0170959
P4HA2	chr5:131520568-131731306	13.8258	27.8967	1.01273	0.37155	0.0051	0.0315746
IL17RA	chr22:17565843-17596583	2.88458	5.80597	1.00917	0.310623	0.00685	0.0393457
HIST1H4J	chr6:27791883-27792257	238.505	479.866	1.00861	0.751343	0.00295	0.0203563
C2,CFB	chr6:31865561-31919861	16.545	33.2744	1.00802	0.495797	0.0004	0.0041724
SGOL1	chr3:20202084-20227919	0.885995	1.77943	1.00604	0.305777	0.00285	0.0198227
ZEB1	chr10:31476811-31818742	5.70849	11.4635	1.00587	0.218571	0.0012	0.010116
AMICA1	chr11:118064454-118095809	8.40271	16.8532	1.0041	0.481129	0.0062	0.0365494
SMURF2	chr17:62495733-62658186	5.44648	10.9034	1.00138	0.170106	0.00755	0.0424896
PLXDC1	chr17:37213271-37310647	2.56965	5.13947	1.00005	0.296574	0.003	0.0206625
GRINA	chr8:145051320-145101933	27.7197	55.221	0.994303	0.568076	0.00565	0.0342073
STOM	chr9:124101354-124132531	29.8579	59.4749	0.994167	0.546212	0.0086	0.0469181
FCHO1	chr19:17858526-17899377	1.93298	3.84011	0.990324	0.315853	0.00105	0.00910645
PHF20L1	chr8:133787617-133861052	10.5188	20.8883	0.989723	0.283162	0.0001	0.0013102
HIST1H3H	chr6:27777841-27778314	221.468	438.703	0.986145	0.712319	0.0025	0.0179877
AMPD2	chr1:110158725-110174673	4.61004	9.12049	0.984334	0.425045	0.00315	0.0215102
BCL2	chr18:60790578-60987361	2.3476	4.64359	0.984052	0.151116	0.00715	0.040662
PLK4	chr4:128802015-128820350	3.01278	5.94922	0.981608	0.386023	0.0018	0.0138402
CDK4	chr12:58117543-58154190	47.9542	94.5189	0.978946	0.537679	0.0063	0.0368785
DENND4B	chr1:153901976-153919172	3.08573	6.0744	0.977128	0.344851	0.00285	0.0198227
FUS	chr16:31191430-31203127	9.57488	18.8406	0.976522	0.499936	0.0028	0.0195563
TNFSF12,TNFSF12-TNFSF13,TNFSF13	chr17:7452207-7464925	7.97316	15.6629	0.974131	0.464426	0.0003	0.00327628
GIMAP4	chr7:150264364-150271041	9.22908	18.0775	0.969933	0.539583	0.00485	0.0303026
ATP2B1	chr12:89954905-90106367	11.7252	22.9226	0.967155	0.293614	0.00935	0.0499564
MYB	chr6:135502452-135540311	2.26862	4.4233	0.96331	0.333509	0.00675	0.0389418
PHC3	chr3:169804519-169899537	15.5143	30.2302	0.962394	0.346134	0.00455	0.0287806
PHF15	chr5:133860002-133918918	5.78938	11.2789	0.962145	0.359737	0.00155	0.0123576
TEP1	chr14:20833825-20881588	3.38411	6.57159	0.957467	0.278061	0.0039	0.025431
CCDC150	chr2:197504277-197664449	1.24537	2.4167	0.956464	0.115412	0.0032	0.0217304
TMEM39A	chr3:119148346-119187677	11.1528	21.6282	0.95551	0.417346	0.0019	0.0144638
HSPG2	chr1:22138757-22263790	7.72854	14.9784	0.954617	0.26318	0.00325	0.0219725
TCOF1	chr5:149737201-149779871	5.98653	11.5945	0.953654	0.461141	0.0007	0.00654366
GABRE	chrX:151121595-151143152	5.02636	9.73051	0.953001	0.257502	0.00365	0.0240916
ARHGAP8,PRR5,PRR5-ARHGAP8	chr22:45064592-45258665	6.14907	11.8553	0.947091	0.432663	0.0014	0.0113992
HIST1H2BF	chr6:26199747-26200942	33.2685	64.1404	0.94708	0.693407	0.00335	0.022549
TERC	chr3:169482307-169482848	285.177	549.075	0.945142	0.583663	0.0076	0.0427055
STAT5A	chr17:40439564-40463961	4.829	9.28792	0.94363	0.402035	0.0057	0.0344192
ZFP64	chr20:50668201-50820847	4.55248	8.74908	0.942479	0.411529	0.0086	0.0469181
AGO2	chr8:141541263-141645718	13.3988	25.7467	0.942285	0.253148	0.00815	0.0449977
SIGLEC1	chr20:3667616-3687775	0.983104	1.88246	0.937202	0.419313	0.00615	0.0363012
RNF121	chr11:71639746-71708643	8.99075	17.207	0.936484	0.436994	0.00655	0.0380028
SH3BP2	chr4:2794749-2842825	8.67525	16.5845	0.934859	0.320435	0.0008	0.00734026
IL15RA	chr10:5990854-6020150	5.03283	9.62125	0.934856	0.408963	0.0025	0.0179877
DTNA	chr18:32073253-32471808	1.29354	2.47245	0.934618	0.206764	0.0085	0.046483
ADAMTSL4,AL356356.1	chr1:150521039-150533413	4.36441	8.34028	0.934311	0.355699	0.00365	0.0240916
RAPGEF1	chr9:134452156-134615461	9.7858	18.6418	0.929776	0.257993	0.00425	0.027249
GPR162,LEPREL2	chr12:6930710-6949018	2.04729	3.89527	0.92801	0.380658	0.0072	0.0408578
HDAC10,MAPK12	chr22:50683611-50700254	5.96749	11.3195	0.923613	0.456914	0.0001	0.0013102
INPPL1	chr11:71934744-71956708	7.67992	14.5616	0.923003	0.267337	0.0004	0.0041724
CELF2	chr10:11047258-11378674	4.82842	9.15371	0.922805	0.244185	0.0035	0.0233363
FAM106A	chr17:18414534-18528930	1.89092	3.58141	0.921443	0.296011	0.0031	0.0212082
HIST1H3F	chr6:26250369-26250835	227.325	427.469	0.911062	0.668017	0.0054	0.0330532
FOCAD	chr9:20658307-21031635	18.0723	33.9722	0.910573	0.369082	0.00575	0.0346642
PML	chr15:74287013-74340153	11.0798	20.8126	0.909532	0.42659	0.002	0.0150504
AP2B1	chr17:33901813-34053436	12.9462	24.2881	0.90772	0.427545	0.0066	0.0382205
GTPBP1	chr22:39101727-39190203	24.3641	45.6042	0.90441	0.148805	0.00035	0.00373354
CLCN7	chr16:1494934-1525581	8.88435	16.5911	0.901071	0.271018	0.0075	0.0422729
MKL1	chr22:40742506-41032706	7.95468	14.8156	0.897241	0.171366	0.00585	0.0350828
C4orf21	chr4:113434671-113578748	1.62502	3.0227	0.895377	0.241818	0.0071	0.0404403
CEP41	chr7:130033611-130082274	2.49171	4.62718	0.892997	0.329961	0.0018	0.0138402
PAK1	chr11:77032751-77188074	18.0862	33.5756	0.892523	0.405409	0.00495	0.0308539
CDK14,CLDN12,GTPBP10	chr7:89964536-90839905	25.498	47.2582	0.890178	0.303534	0.00025	0.00279674
TMEM106C	chr12:48357351-48362661	30.6914	56.6821	0.885059	0.527941	0.0027	0.0190389
MED15	chr22:20850199-20946505	8.07735	14.916	0.884911	0.356827	0.0016	0.0126574
ACD	chr16:67678821-67694713	4.40304	8.11848	0.88271	0.401338	0.00805	0.0445661
BFAR	chr16:14726671-14763093	9.82052	18.0618	0.879066	0.48395	0.00665	0.0384858
NDE1	chr16:15737123-15950890	18.8138	34.4704	0.873566	0.323814	0.0092	0.0494426
CCDC14	chr3:123616151-123680564	4.85797	8.88408	0.87087	0.332627	0.0017	0.0132487
TANK	chr2:161952741-162111179	20.1394	36.739	0.867291	0.250314	0.0008	0.00734026
FBLIM1	chr1:16083101-16113089	10.7729	19.6394	0.866345	0.33898	0.00595	0.0355086
ABI2	chr2:204192941-204400133	4.9472	9.0142	0.865586	0.143836	0.00225	0.0165321
LDLRAD4	chr18:13217496-13652754	2.65378	4.81406	0.859206	0.130647	0.00765	0.042934
HIST1H2AB	chr6:26033319-26033796	94.9031	171.772	0.855964	0.599025	0.0058	0.034874
HIST1H2AG	chr6:27100831-27103070	49.3801	89.2166	0.853383	0.613995	0.0081	0.044762
SPATS2	chr12:49760366-49921205	6.51322	11.7609	0.852557	0.29391	0.0091	0.0489625
ZSCAN2	chr15:85144216-85171027	1.37052	2.47093	0.850332	0.292428	0.00595	0.0355086
FAM111A	chr11:58897605-58922512	7.98269	14.3657	0.847681	0.329044	0.00205	0.0153825
MAPK10	chr4:86936275-87515284	3.13868	5.63847	0.845147	0.168653	0.0074	0.0417734
NOP56	chr20:2632790-2639039	42.8461	76.9452	0.844666	0.513316	0.0015	0.0120321
ASB1	chr2:239335382-239360891	5.55464	9.93835	0.839311	0.340244	0.0078	0.0435894
RAB34	chr17:27041298-27045447	19.9076	35.6164	0.839225	0.546163	0.0015	0.0120321
S100PBP	chr1:33240839-33324476	6.41237	11.4543	0.83696	0.175271	0.0047	0.0295463
HIST1H2AH	chr6:27114860-27115317	210.976	376.377	0.835098	0.60534	0.00885	0.0480395
R3HDM1	chr2:136289024-136482840	4.58296	8.17064	0.83417	0.26499	0.0055	0.0334867
CLSTN3	chr12:7281674-7311541	3.54521	6.31889	0.833801	0.290114	0.00865	0.0471349
HIST1H2BH	chr6:26251878-26252303	197.198	351.345	0.833242	0.597492	0.00925	0.0495374
GALT,IL11RA	chr9:34638129-34681295	10.9097	19.4188	0.831841	0.384291	0.0003	0.00327628
TCF4	chr18:52889561-53332018	11.8896	21.1121	0.828376	0.245641	0.00125	0.0104417
IMP4	chr2:131095813-131105383	32.2957	57.1951	0.824551	0.391049	0.008	0.0444098
IMPDH1	chr7:128032330-128050306	15.9368	28.0762	0.816984	0.524594	0.00715	0.040662
LCAT,SLC12A4	chr16:67973652-68003504	5.40571	9.51048	0.815035	0.303749	0.0063	0.0368785
SLC37A3	chr7:139993492-140126050	7.86689	13.8269	0.813607	0.339007	0.0038	0.0248761
ZNF276	chr16:89773541-89883065	5.99558	10.5019	0.808681	0.166408	0.0044	0.0280151
CIT	chr12:120123594-120315095	3.09451	5.41553	0.807389	0.173057	0.0076	0.0427055
U2SURP	chr3:142668005-142779567	21.8954	38.13	0.800299	0.370994	0.0041	0.026528
WDR90	chr16:699310-717833	1.72618	3.00105	0.797881	0.216701	0.00295	0.0203563
MCM5	chr22:35796055-35821423	25.0931	43.6204	0.797709	0.407587	0.0063	0.0368785
CELF6,HEXA,PARP6	chr15:72533521-72671129	24.6453	42.7054	0.793108	0.462179	0.00055	0.00540554
ARHGAP4,L1CAM,NAA10	chrX:153126968-153200676	36.535	63.1597	0.789726	0.477519	0.00905	0.0488078
NAT9	chr17:72766685-72772506	5.22739	8.98749	0.781829	0.402525	0.0083	0.0456339
BRCA1	chr17:41196311-41277500	4.20451	7.21709	0.779478	0.323367	0.007	0.0399947
USP15	chr12:62102039-62811211	33.4584	57.0776	0.770554	0.206053	0.005	0.0310707
CTD-2207O23.10,MCOLN1,PNPLA6	chr19:7587511-7626650	13.6522	23.128	0.76051	0.295312	0.0035	0.0233363
SYTL2	chr11:85405266-85522184	3.02142	5.1151	0.759534	0.21625	0.0067	0.0387507
MEF2B,MEF2BNB,MEF2BNB-MEF2B	chr19:19256375-19314233	11.7827	19.9168	0.757315	0.242772	0.00885	0.0480395
TPP1	chr11:6633999-6640995	19.4742	32.9066	0.756814	0.366301	0.00925	0.0495374
CEP95	chr17:62495733-62658186	5.23679	8.78792	0.746838	0.0731684	0.00605	0.0358955
MAN2A2	chr15:91445447-91465814	3.87731	6.46376	0.737318	0.249356	0.00265	0.0187656
POLE	chr12:133200347-133263951	4.47837	7.43787	0.731915	0.179187	0.0069	0.039534
NDUFAF7	chr2:37394962-37551951	4.05189	6.69176	0.723792	0.115832	0.0077	0.0431618
GIT2	chr12:110338068-110434194	8.95897	14.6771	0.712166	0.314146	0.00225	0.0165321
DPH2	chr1:44435671-44439041	7.72279	12.6423	0.711064	0.387771	0.0081	0.044762
PICALM	chr11:85668726-85780924	81.3786	128.745	0.661794	0.178892	0.00515	0.0317984
CHD2	chr15:93425936-93571237	45.1519	70.5909	0.644696	0.190257	0.00095	0.00840181
DMTF1	chr7:86780738-86849903	9.07304	14.1202	0.638105	0.210001	0.00275	0.0192878
CD44	chr11:35160416-35253949	159.663	237.663	0.573885	0.139759	0.00515	0.0317984
AC017099.3	chr2:98280679-98319527	0.375953	0.554168	0.559773	0.122568	0.00705	0.0402054
