# Supplementary material for: Whole Genome DNA Methylation and Gene Expression Profiling of Oropharyngeal Cancer Patients in North-Eastern India: Identification of Epigenetically Altered Gene Expression Reveals Potential Biomarkers
Source: Front Genet. 2020 Oct 8;11:986. doi: 10.3389/fgene.2020.00986 (PMC7578381; doi:10.3389/fgene.2020.00986)
Supplement: Supplementary file 6 [file Table_5.xls]

## Sheet: Epigenetically Silenced
Gene	P.value	LOG2 (P.value x -1)	Spearman's ρ
MUC15	0.000541569	10.8506	-0.81978
ABLIM2	0.00174179	9.16522	-0.775824		Significantly Correlated Genes
NLRX1	0.00174179	9.16522	-0.775824
STAP2	0.00191738	9.02665	-0.771429
RAB27B	0.00210528	8.89177	-0.767033
S100A14	0.00252045	8.6321	-0.758242
MPZL2	0.00299242	8.38447	-0.749451
SBSN	0.00556165	7.49027	-0.714286
TRIM29	0.012187	6.35851	-0.661538
KPRP	0.0129319	6.27292	-0.657143
BNIPL	0.0145264	6.10517	-0.648352
FMO2	0.0153782	6.02297	-0.643956
IL20RB	0.0153782	6.02297	-0.643956
ZNF135	0.0153782	6.02297	-0.643956
PPL	0.0162679	5.94183	-0.63956
TGM5	0.0181656	5.78265	-0.630769
EPGN	0.0202287	5.62745	-0.621978
FGFR2	0.0202287	5.62745	-0.621978
SLC47A2	0.0261743	5.2557	-0.6
ALDH3A1	0.0303316	5.04303	-0.586813
FAM189A2	0.0318233	4.97377	-0.582418
SMPD2	0.0318233	4.97377	-0.582418
CYP4F12	0.0349735	4.8376	-0.573626
HMGCS1	0.0349735	4.8376	-0.573626
RHBDL2	0.0383546	4.70446	-0.564835
EXPH5	0.040135	4.63899	-0.56044
ZNF677	0.047887	4.38422	-0.542857
ALDH3B2	0.0543996	4.20026	-0.52967
BOC	0.0590939	4.08085	-0.520879
DCT	0.0666902	3.90638	-0.507692
PRSS27	0.0693754	3.84943	-0.503297
MALL	0.0779085	3.68208	-0.49011
MFSD6	0.0779085	3.68208	-0.49011
BTBD11	0.0809161	3.62743	-0.485714
NAPRT1	0.0809161	3.62743	-0.485714
SEPP1	0.0937958	3.41433	-0.468132
DSG1	0.097234	3.3624	-0.463736
KRT76	0.103603	3.27086	-0.453246
ACER1	0.10438	3.26008	-0.454945
FAM3B	0.10438	3.26008	-0.454945
KRTDAP	0.10438	3.26008	-0.454945
GRHL3	0.108091	3.20969	-0.450549
ST6GALNAC1	0.111894	3.15979	-0.446154
MIRLET7C	0.115791	3.1104	-0.441758
SH3D19	0.115791	3.1104	-0.441758
CXADR	0.119784	3.06149	-0.437363
ALOX12	0.128058	2.96513	-0.428571
SCEL	0.132342	2.91766	-0.424176
ADH7	0.136724	2.87066	-0.41978
FAM178B	0.136724	2.87066	-0.41978
KIFC3	0.136724	2.87066	-0.41978
KRT5	0.136724	2.87066	-0.41978
OTOP3	0.136724	2.87066	-0.41978
C1orf177	0.14579	2.77803	-0.410989
FAM83G	0.14579	2.77803	-0.410989
ZNF582	0.14579	2.77803	-0.410989
TP53AIP1	0.146217	2.77382	-0.409241
CCDC19	0.155263	2.68722	-0.402198
FXYD1	0.155263	2.68722	-0.402198
DLG2	0.160153	2.64247	-0.397802
CCDC13	0.170248	2.55429	-0.389011
FGFBP1	0.170248	2.55429	-0.389011
ATL1	0.175453	2.51085	-0.384615
CAPNS2	0.175453	2.51085	-0.384615
PER2	0.175453	2.51085	-0.384615
PLA2G4D	0.175453	2.51085	-0.384615
CARD14	0.186181	2.42522	-0.375824
TNNT2	0.186181	2.42522	-0.375824
ACOX2	0.191707	2.38303	-0.371429
GATSL3	0.191707	2.38303	-0.371429
C1orf204	0.19734	2.34125	-0.367033
TSPO	0.19734	2.34125	-0.367033
KRT32	0.197591	2.33941	-0.366385
EPHX2	0.203081	2.29987	-0.362637
OTOP2	0.212375	2.23531	-0.355412
PLA2G4F	0.214891	2.21833	-0.353846
EHF	0.227139	2.13835	-0.345055
RORC	0.227139	2.13835	-0.345055
ELF3	0.233428	2.09895	-0.340659
ZNF471	0.233428	2.09895	-0.340659
FAM180A	0.246339	2.02128	-0.331868
KLHDC8A	0.246339	2.02128	-0.331868
FAM83C	0.259694	1.94512	-0.323077
KRT3	0.266538	1.90759	-0.318681
ENTPD8	0.271572	1.88059	-0.315676
KRT16	0.273494	1.87042	-0.314286
LAMB4	0.273494	1.87042	-0.314286
TGM1	0.273494	1.87042	-0.314286
PKP3	0.295027	1.76108	-0.301099
PRSS8	0.295027	1.76108	-0.301099
SERPINB5	0.295027	1.76108	-0.301099
GIPC1	0.302427	1.72534	-0.296703
WNK4	0.309938	1.68995	-0.292308
DEGS2	0.309938	1.68995	-0.292308
CHRNA9	0.31379	1.67213	-0.290429
ABCA8	0.317559	1.6549	-0.287912
FUT2	0.325291	1.6202	-0.283516
NKPD1	0.325291	1.6202	-0.283516
IGFALS	0.333132	1.58583	-0.279121
PARD3	0.333132	1.58583	-0.279121
EPS8L2	0.341083	1.5518	-0.274725
SPNS2	0.373973	1.41899	-0.257143
DNASE1L3	0.373973	1.41899	-0.257143
SLC39A2	0.373973	1.41899	-0.257143
VSIG2	0.391062	1.35453	-0.248352
KRT78	0.391062	1.35453	-0.248352
VIT	0.408572	1.29134	-0.23956
LCE1C	0.412999	1.27579	-0.237792
DGKA	0.426498	1.22939	-0.230769
MYL5	0.426498	1.22939	-0.230769
ZNF682	0.426498	1.22939	-0.230769
RIMS1	0.434353	1.20306	-0.227375
RNF141	0.444832	1.16867	-0.221978
CPA4	0.444832	1.16867	-0.221978
IL17RE	0.444832	1.16867	-0.221978
MAPK3	0.444832	1.16867	-0.221978
MKNK2	0.454149	1.13876	-0.217582
TMEM40	0.463566	1.10915	-0.213187
DSC1	0.47308	1.07984	-0.208791
SH2D4A	0.492398	1.0221	-0.2
LCE1B	0.499146	1.00247	-0.197225
PARK2	0.502198	0.993671	-0.195604
PRRG2	0.502198	0.993671	-0.195604
RGS12	0.502198	0.993671	-0.195604
ASCC2	0.522077	0.937666	-0.186813
GPT	0.522077	0.937666	-0.186813
KRT6C	0.522077	0.937666	-0.186813
SELENBP1	0.522077	0.937666	-0.186813
TRPV6	0.53205	0.910366	-0.182618
RFFL	0.532152	0.91009	-0.182418
FAAH	0.532152	0.91009	-0.182418
LIMCH1	0.532152	0.91009	-0.182418
KRT13	0.536402	0.898613	-0.180717
FAIM2	0.552566	0.85578	-0.173626
SYT8	0.552566	0.85578	-0.173626
MUC4	0.562903	0.829042	-0.169231
AHNAK	0.573323	0.802579	-0.164835
KLHDC8B	0.573323	0.802579	-0.164835
GGT6	0.583826	0.776389	-0.16044
KRT40	0.589072	0.763485	-0.158205
COL14A1	0.59441	0.75047	-0.156044
ZNF436	0.59441	0.75047	-0.156044
PADI1	0.605072	0.724821	-0.151648
LTB4R	0.605072	0.724821	-0.151648
SH3TC2	0.626627	0.674321	-0.142857
BBOX1	0.637516	0.649467	-0.138462
LMAN1L	0.637516	0.649467	-0.138462
MFSD5	0.637516	0.649467	-0.138462
ATP6V0A4	0.648476	0.624875	-0.134066
PIK3C2G	0.659506	0.600542	-0.12967
WWC1	0.659506	0.600542	-0.12967
CYP4B1	0.681768	0.552647	-0.120879
PSCA	0.681768	0.552647	-0.120879
CYP2W1	0.685812	0.544114	-0.118812
SCGB2A1	0.686912	0.541803	-0.118376
IL1RL2	0.692996	0.529081	-0.116484
HMSD	0.704285	0.505768	-0.112088
CYP2F1	0.722323	0.469284	-0.104451
SLC44A4	0.727041	0.459891	-0.103297
HSPB8	0.738503	0.437324	-0.0989011
COL21A1	0.738503	0.437324	-0.0989011
MUC5B	0.738503	0.437324	-0.0989011
PPARGC1A	0.784861	0.349491	-0.0813187
SORBS2	0.784861	0.349491	-0.0813187
SFTA2	0.791548	0.337251	-0.0777826
CYP11A1	0.792912	0.334768	-0.0772634
ID4	0.796566	0.328133	-0.0769231
TMEM63C	0.808314	0.307012	-0.0725275
FAT2	0.820101	0.286127	-0.0681319
FBXO3	0.820101	0.286127	-0.0681319
RARG	0.820101	0.286127	-0.0681319
EMP1	0.831925	0.265475	-0.0637363
FCHSD1	0.843784	0.245055	-0.0593407
PER3	0.855675	0.224865	-0.0549451
C1orf210	0.855675	0.224865	-0.0549451
KLK9	0.855675	0.224865	-0.0549451
SLC38A4	0.855675	0.224865	-0.0549451
USP54	0.855675	0.224865	-0.0549451
KLK1	0.863593	0.211576	-0.0506051
SCNN1A	0.867596	0.204904	-0.0505495
SLC7A1	0.867596	0.204904	-0.0505495
C9orf152	0.879545	0.185171	-0.0461538
NDST1	0.879545	0.185171	-0.0461538
GPT2	0.879545	0.185171	-0.0461538
SNX31	0.879545	0.185171	-0.0461538
LDLRAD1	0.888311	0.170864	-0.0413767
SLC6A4	0.903515	0.146379	-0.0373626
HMGCS2	0.904897	0.144175	-0.0352046
DSP	0.927566	0.108479	-0.0285714
WDR49	0.939615	0.0898584	-0.0241758
CES3	0.975828	0.0353008	-0.010989
LY6G6D	0.975828	0.0353008	-0.010989
DTX2	0.975828	0.0353008	-0.010989
TNKS1BP1	1	0	-0.0021978

## Sheet: Epigenetically Upregulated
Gene	P.value	LOG2 (P.value x -1)	Spearman's ρ
GIT2	5.73874e-05	-5.73874e-05	-0.92967
INPP5D	6.85472e-05	-6.85472e-05	-0.894505		Significantly Correlated Genes
WDFY4	0.000178547	12.4514	-0.846154
EVI2B	0.000277387	11.8158	-0.837363
PIK3CD	0.000334588	11.5453	-0.832967
CYTIP	0.000541569	10.8506	-0.81978
MYO1G	0.000623627	10.647	-0.815385
BTLA	0.000712893	10.454	-0.810989
TMC8	0.00102833	9.92548	-0.797802
SEPT1	0.00157791	9.30777	-0.78022
ITGAM	0.00174179	9.16522	-0.775824
LRMP	0.00174179	9.16522	-0.775824
CCR7	0.00210528	8.89177	-0.767033
ITGB2	0.00210528	8.89177	-0.767033
IKZF1	0.00230609	8.76033	-0.762637
ARHGAP9	0.00230609	8.76033	-0.762637
GPR97	0.00230609	8.76033	-0.762637
CARD8	0.00252045	8.6321	-0.758242
LAG3	0.00252045	8.6321	-0.758242
PTPRC	0.00252045	8.6321	-0.758242
FERMT3	0.00274901	8.50687	-0.753846
CD37	0.0032514	8.26473	-0.745055
EMR3	0.0032514	8.26473	-0.745055
ARHGAP25	0.00352663	8.1475	-0.740659
CCDC88B	0.00381885	8.03265	-0.736264
NCF4	0.00381885	8.03265	-0.736264
CSF2RB	0.0041288	7.92006	-0.731868
EVI2A	0.0041288	7.92006	-0.731868
CSF3R	0.00445727	7.80963	-0.727473
SLAMF1	0.00445727	7.80963	-0.727473
BIN2	0.00480502	7.70124	-0.723077
P2RX1	0.00517287	7.59482	-0.718681
AOAH	0.00556165	7.49027	-0.714286
LILRB4	0.00640539	7.2865	-0.705495
ZBP1	0.00686211	7.18713	-0.701099
HK3	0.00784977	6.99313	-0.692308
RUNX1	0.00784977	6.99313	-0.692308
STAP1	0.00784977	6.99313	-0.692308
EMR1	0.00838258	6.89839	-0.687912
CD38	0.00838258	6.89839	-0.687912
NLRP12	0.00894266	6.80508	-0.683516
SLC7A7	0.00953098	6.71316	-0.679121
CD300LF	0.00953098	6.71316	-0.679121
TAGAP	0.00953098	6.71316	-0.679121
TCN2	0.00953098	6.71316	-0.679121
DMRT2	0.0107964	6.53331	-0.67033
PRAM1	0.0107964	6.53331	-0.67033
PARVG	0.0114755	6.4453	-0.665934
CLEC4A	0.012187	6.35851	-0.661538
FYB	0.012187	6.35851	-0.661538
JAK3	0.012187	6.35851	-0.661538
LAPTM5	0.012187	6.35851	-0.661538
FCHO1	0.012187	6.35851	-0.661538
SPATC1	0.0129319	6.27292	-0.657143
WIPF1	0.0129319	6.27292	-0.657143
RHOH	0.0153782	6.02297	-0.643956
KLHL6	0.0153782	6.02297	-0.643956
NCKAP1L	0.0153782	6.02297	-0.643956
PSTPIP1	0.0162679	5.94183	-0.63956
CNR2	0.0162679	5.94183	-0.63956
GNS	0.0171966	5.86173	-0.635165
SPI1	0.0171966	5.86173	-0.635165
VNN2	0.0181656	5.78265	-0.630769
ARHGAP15	0.0181656	5.78265	-0.630769
NEDD9	0.0181656	5.78265	-0.630769
NEK6	0.0181656	5.78265	-0.630769
C5AR1	0.0191759	5.70457	-0.626374
PLEK	0.0191759	5.70457	-0.626374
TNFAIP6	0.0191759	5.70457	-0.626374
GAPT	0.0202287	5.62745	-0.621978
ACRBP	0.0213254	5.55129	-0.617582
LILRA2	0.0213254	5.55129	-0.617582
CD79B	0.0248902	5.32828	-0.604396
PTPN7	0.0261743	5.2557	-0.6
FAIM3	0.0275084	5.18398	-0.595604
CD53	0.0288937	5.1131	-0.591209
SH2B2	0.0288937	5.1131	-0.591209
CCRL2	0.0288937	5.1131	-0.591209
MS4A3	0.0299416	5.06171	-0.579274
SP140	0.0303316	5.04303	-0.586813
TLR1	0.0303316	5.04303	-0.586813
DOK3	0.0318233	4.97377	-0.582418
IL2RB	0.0349735	4.8376	-0.573626
LILRB2	0.0349735	4.8376	-0.573626
AMICA1	0.0366345	4.77065	-0.569231
TREML2	0.040135	4.63899	-0.56044
ENTPD1	0.0419772	4.57425	0.556044
C10orf128	0.0419772	4.57425	-0.556044
OSCAR	0.0438823	4.51022	-0.551648
PDE1B	0.0438823	4.51022	-0.551648
LILRA4	0.0458518	4.44688	-0.547253
IL2RA	0.0499891	4.32224	-0.538462
HCLS1	0.0499891	4.32224	-0.538462
SIGLEC9	0.0521596	4.26092	-0.534066
GMFG	0.0521596	4.26092	-0.534066
CD300LB	0.0543996	4.20026	-0.52967
CTSZ	0.0590939	4.08085	-0.520879
PTPN22	0.0590939	4.08085	-0.520879
GJB7	0.0615507	4.02208	-0.516484
ALOX5AP	0.0615507	4.02208	-0.516484
OSM	0.0615507	4.02208	-0.516484
SLAMF6	0.0666902	3.90638	-0.507692
LCP2	0.0693754	3.84943	-0.503297
B4GALT4	0.0721394	3.79307	0.498901
GPR132	0.0721394	3.79307	-0.498901
IL12B	0.0721394	3.79307	-0.498901
TLR4	0.0721394	3.79307	-0.498901
CYFIP2	0.0749833	3.73729	-0.494505
TREM1	0.0749833	3.73729	-0.494505
MCTP2	0.0779085	3.68208	-0.49011
CD86	0.0840075	3.57334	-0.481319
CD22	0.0840075	3.57334	-0.481319
GPR114	0.0871837	3.5198	-0.476923
KIR2DL4	0.0904461	3.4668	0.472527
IL10	0.0937958	3.41433	-0.468132
SRGN	0.0937958	3.41433	-0.468132
PROM1	0.097234	3.3624	0.463736
SIRPB1	0.097234	3.3624	-0.463736
FAM129C	0.10438	3.26008	-0.454945
VAV1	0.108091	3.20969	-0.450549
FGFBP2	0.108091	3.20969	-0.450549
CASS4	0.108091	3.20969	-0.450549
CD84	0.111894	3.15979	-0.446154
FCGR2A	0.111894	3.15979	-0.446154
PTPN6	0.111894	3.15979	-0.446154
MNDA	0.128058	2.96513	0.428571
LUM	0.128058	2.96513	-0.428571
ST8SIA4	0.128058	2.96513	-0.428571
ARAP3	0.128058	2.96513	-0.428571
PADI4	0.128762	2.95722	-0.426053
HTRA4	0.132342	2.91766	0.424176
CD79A	0.132342	2.91766	-0.424176
IGSF6	0.132342	2.91766	-0.424176
TNFSF8	0.136724	2.87066	-0.41978
NCR1	0.14579	2.77803	-0.410989
SLC1A2	0.150475	2.7324	-0.406593
MYO1F	0.155263	2.68722	-0.402198
C1QL1	0.160153	2.64247	0.397802
RFX8	0.160153	2.64247	-0.397802
PRG2	0.170248	2.55429	-0.389011
LCP1	0.175453	2.51085	-0.384615
CD69	0.180764	2.46782	-0.38022
THY1	0.180764	2.46782	-0.38022
GPR84	0.180764	2.46782	-0.38022
CLEC5A	0.191707	2.38303	-0.371429
NLRC4	0.191707	2.38303	-0.371429
LAIR2	0.19734	2.34125	0.367033
TRAF3IP3	0.19734	2.34125	-0.367033
ATP8B4	0.203081	2.29987	-0.362637
SLC17A9	0.203081	2.29987	-0.362637
RSAD2	0.208931	2.2589	0.358242
GPR65	0.227139	2.13835	-0.345055
FOLR3	0.23112	2.11328	-0.342167
BCL2L14	0.239828	2.05993	-0.336264
C19orf35	0.246339	2.02128	-0.331868
FPR2	0.252961	1.98301	-0.327473
TYROBP	0.252961	1.98301	-0.327473
NLRP3	0.252961	1.98301	-0.327473
APOC2	0.259694	1.94512	0.323077
SEMA3C	0.259694	1.94512	-0.323077
ZFAT	0.266538	1.90759	0.318681
OLR1	0.273494	1.87042	-0.314286
TNFRSF10C	0.295027	1.76108	-0.301099
SPP1	0.295027	1.76108	-0.301099
PIPOX	0.302427	1.72534	-0.296703
TRPM2	0.309938	1.68995	-0.292308
TMEM39A	0.317559	1.6549	0.287912
CLEC4E	0.325291	1.6202	-0.283516
MPO	0.330518	1.5972	-0.28097
CRHBP	0.333132	1.58583	0.279121
PRR5L	0.333132	1.58583	0.279121
EPDR1	0.341083	1.5518	-0.274725
MSR1	0.341083	1.5518	-0.274725
C6orf223	0.34531	1.53404	-0.272827
FCRLB	0.349143	1.51811	-0.27033
STAT5A	0.349143	1.51811	-0.27033
SIGLEC7	0.357312	1.48474	-0.265934
IL27	0.357312	1.48474	-0.265934
CD28	0.373973	1.41899	-0.257143
MEFV	0.373973	1.41899	-0.257143
LST1	0.373973	1.41899	-0.257143
COCH	0.426498	1.22939	-0.230769
PLIN2	0.426498	1.22939	-0.230769
IL18RAP	0.435614	1.19888	-0.226374
FCGR3B	0.444832	1.16867	-0.221978
CECR2	0.463566	1.10915	-0.213187
CTSK	0.463566	1.10915	-0.213187
ICAM3	0.463566	1.10915	-0.213187
OLFM4	0.468529	1.09379	-0.211221
LAIR1	0.482691	1.05083	-0.204396
FNDC1	0.492398	1.0221	0.2
CCL3	0.502198	0.993671	-0.195604
FCRL3	0.502198	0.993671	-0.195604
MS4A4A	0.502198	0.993671	-0.195604
RPSAP52	0.532152	0.91009	-0.182418
FBP1	0.532152	0.91009	-0.182418
CCL4L2	0.533307	0.906962	0.182068
BCAS4	0.552566	0.85578	-0.173626
MEF2B	0.562903	0.829042	0.169231
ADAM19	0.562903	0.829042	-0.169231
PRAME	0.592583	0.75491	-0.156734
IRAK3	0.59441	0.75047	-0.156044
CEACAM21	0.605072	0.724821	-0.151648
GRASP	0.637516	0.649467	-0.138462
SFTPA1	0.640201	0.643403	0.137113
GUCY1B3	0.648476	0.624875	0.134066
FCER1G	0.648476	0.624875	-0.134066
RFTN1	0.659506	0.600542	-0.12967
MAPK10	0.681768	0.552647	-0.120879
CD300E	0.704285	0.505768	0.112088
NRG1	0.704285	0.505768	0.112088
SIGLEC12	0.715634	0.482705	-0.107692
TFPI2	0.727041	0.459891	0.103297
FAM157B	0.727041	0.459891	-0.103297
IL12RB2	0.738503	0.437324	-0.0989011
LAMB1	0.738503	0.437324	-0.0989011
SPDYC	0.747168	0.420495	-0.094803
PRR16	0.750018	0.415002	0.0945055
RAB32	0.750018	0.415002	0.0945055
INHBA	0.750018	0.415002	-0.0945055
ANPEP	0.761584	0.392924	-0.0901099
IDO1	0.773199	0.371088	0.0857143
ST3GAL3	0.784861	0.349491	-0.0813187
CLEC12A	0.796566	0.328133	0.0769231
TNFSF13B	0.796566	0.328133	-0.0769231
MS4A7	0.808314	0.307012	0.0725275
CD72	0.843784	0.245055	0.0593407
SERPINA5	0.855675	0.224865	0.0549451
CEACAM4	0.879545	0.185171	0.0461538
MATN3	0.903515	0.146379	0.0373626
HHEX	0.903515	0.146379	-0.0373626
C1orf162	0.903515	0.146379	-0.0373626
ERMN	0.915532	0.127318	0.032967
RGS1	0.951677	0.0714564	-0.0197802
CSF2	0.963749	0.053271	0.0153846
TMEM71	0.963749	0.053271	-0.0153846
CCL4L1	0.980942	0.0277608	0.00704092
AIF1	0.987913	0.0175443	0.00659341
DBF4B	0.987913	0.0175443	0.00659341
TMEM150B	1	0	0.0021978
PLCB2	3.42232828151128e-05	14.8347	-0.863736
