# Supplementary material for: Whole Genome DNA Methylation and Gene Expression Profiling of Oropharyngeal Cancer Patients in North-Eastern India: Identification of Epigenetically Altered Gene Expression Reveals Potential Biomarkers
Source: Front Genet. 2020 Oct 8;11:986. doi: 10.3389/fgene.2020.00986 (PMC7578381; doi:10.3389/fgene.2020.00986)
Supplement: Supplementary file 7 [file Table_6.xlsx]

## Sheet: Epigenetically silenced
GOID	GOTerm	Ontology Source	Term PValue	Term PValue Corrected with Bonferroni step down	Group PValue	Group PValue Corrected with Bonferroni step down	GOLevels	GOGroups	% Associated Genes	Nr. Genes	Associated Genes Found
KEGG:00350	Tyrosine metabolism	KEGG_20.11.2017	0	0.01	0	0	[-1]	Group0	11.43	4	[ADH7, ALDH3A1, ALDH3B2, DCT]
R-HSA:74752	Signaling by Insulin receptor	REACTOME_Pathways_20.11.2017	0.05	0.05	0.05	0.05	[-1]	Group1	4	3	[ATP6V0A4, FGFR2, MAPK3]
R-HSA:6805567	Keratinization	REACTOME_Pathways_20.11.2017	0	0	0	0	[-1]	Group2	8.88	19	[DSC1, DSG1, DSP, KRT13, KRT16, KRT3, KRT32, KRT40, KRT5, KRT6C, KRT76, KRT78, LCE1B, LCE1C, PKP3, PPL, PRSS8, TGM1, TGM5]
R-HSA:6809371	Formation of the cornified envelope	REACTOME_Pathways_20.11.2017	0	0	0	0	[-1]	Group2	14.73	19	[DSC1, DSG1, DSP, KRT13, KRT16, KRT3, KRT32, KRT40, KRT5, KRT6C, KRT76, KRT78, LCE1B, LCE1C, PKP3, PPL, PRSS8, TGM1, TGM5]
R-HSA:5083625	Defective GALNT3 causes familial hyperphosphatemic tumoral calcinosis (HFTC)	REACTOME_Pathways_20.11.2017	0	0.02	0	0.01	[-1]	Group3	17.65	3	[MUC15, MUC4, MUC5B]
R-HSA:5083632	Defective C1GALT1C1 causes Tn polyagglutination syndrome (TNPS)	REACTOME_Pathways_20.11.2017	0	0.02	0	0.01	[-1]	Group3	17.65	3	[MUC15, MUC4, MUC5B]
R-HSA:5083636	Defective GALNT12 causes colorectal cancer 1 (CRCS1)	REACTOME_Pathways_20.11.2017	0	0.02	0	0.01	[-1]	Group3	17.65	3	[MUC15, MUC4, MUC5B]
R-HSA:977068	Termination of O-glycan biosynthesis	REACTOME_Pathways_20.11.2017	0	0.04	0	0.01	[-1]	Group3	12.5	3	[MUC15, MUC4, MUC5B]
R-HSA:211859	Biological oxidations	REACTOME_Pathways_20.11.2017	0	0	0	0	[-1]	Group4	4.46	10	[ADH7, ALDH3A1, CES3, CYP11A1, CYP2F1, CYP2W1, CYP4B1, CYP4F12, FMO2, GGT6]
R-HSA:211897	Cytochrome P450 - arranged by substrate type	REACTOME_Pathways_20.11.2017	0	0.02	0	0	[-1]	Group4	7.58	5	[CYP11A1, CYP2F1, CYP2W1, CYP4B1, CYP4F12]
R-HSA:211935	Fatty acids	REACTOME_Pathways_20.11.2017	0	0.01	0	0	[-1]	Group4	20	3	[CYP2F1, CYP4B1, CYP4F12]
R-HSA:211945	Phase I - Functionalization of compounds	REACTOME_Pathways_20.11.2017	0	0	0	0	[-1]	Group4	8.41	9	[ADH7, ALDH3A1, CES3, CYP11A1, CYP2F1, CYP2W1, CYP4B1, CYP4F12, FMO2]

## Sheet: Epigenetically Overexpressed
GOID	GOTerm	Ontology Source	Term PValue	Term PValue Corrected with Bonferroni step down	Group PValue	Group PValue Corrected with Bonferroni step down	GOLevels	GOGroups	% Associated Genes	Nr. Genes	Associated Genes Found
R-HSA:391160	Signal regulatory protein family interactions	REACTOME_Pathways_20.11.2017	0	0	0	0	[-1]	Group00	31.25	5	[FYB1, PTPN6, SFTPA1, SIRPB1, TYROBP]
KEGG:04640	Hematopoietic cell lineage	KEGG_20.11.2017	0	0.01	0	0	[-1]	Group01	8.25	8	[ANPEP, CD22, CD37, CD38, CSF2, CSF3R, IL2RA, ITGAM]
KEGG:04380	Osteoclast differentiation	KEGG_20.11.2017	0	0	0	0	[-1]	Group02	11.72	15	[CTSK, FCGR2A, FCGR3B, LCP2, LILRA2, LILRA4, LILRB2, LILRB4, MAPK10, NCF4, OSCAR, PIK3CD, SIRPB1, SPI1, TYROBP]
KEGG:05221	Acute myeloid leukemia	KEGG_20.11.2017	0	0	0	0	[-1]	Group03	10.61	7	[CSF2, ITGAM, MPO, PIK3CD, RUNX1, SPI1, STAT5A]
KEGG:05323	Rheumatoid arthritis	KEGG_20.11.2017	0	0	0	0	[-1]	Group04	8.89	8	[CCL3, CD28, CD86, CSF2, CTSK, ITGB2, TLR4, TNFSF13B]
R-HSA:168256	Immune System	REACTOME_Pathways_20.11.2017	0	0	0	0	[-1]	Group05	4.99	106	[ADGRE3, ADGRG3, ANPEP, ARHGAP9, ATP8B4, BIN2, BTLA, C5AR1, CCL3, CCL4L1, CD22, CD28, CD300E, CD300LB, CD300LF, CD53, CD79A, CD79B, CD86, CLEC12A, CLEC4A, CLEC4E, CLEC5A, CSF2, CSF2RB, CSF3R, CTSK, CTSZ, CYFIP2, DOK3, FCER1G, FCGR2A, FCGR3B, FOLR3, FPR2, FYB1, GMFG, GNS, GPR84, HK3, ICAM3, IL10, IL12B, IL12RB2, IL18RAP, IL27, IL2RA, IL2RB, INPP5D, IRAK3, ITGAM, ITGB2, JAK3, JAML, KIR2DL4, LAG3, L…
R-HSA:2172127	DAP12 interactions	REACTOME_Pathways_20.11.2017	0	0	0	0	[-1]	Group06	16.67	7	[CD300E, CD300LB, CLEC5A, LCP2, SIRPB1, TREM1, TYROBP]
KEGG:04611	Platelet activation	KEGG_20.11.2017	0	0.04	0	0	[-1]	Group07	6.5	8	[FCER1G, FCGR2A, FERMT3, GUCY1B3, LCP2, P2RX1, PIK3CD, PLCB2]
R-HSA:168249	Innate Immune System	REACTOME_Pathways_20.11.2017	0	0	0	0	[-1]	Group08	5.9	63	[ADGRE3, ADGRG3, ANPEP, ARHGAP9, ATP8B4, BIN2, C5AR1, CD300E, CD300LB, CD53, CLEC12A, CLEC4A, CLEC4E, CLEC5A, CTSK, CTSZ, CYFIP2, DOK3, FCER1G, FCGR2A, FCGR3B, FOLR3, FPR2, GMFG, GNS, GPR84, HK3, ICAM3, IRAK3, ITGAM, ITGB2, LAIR1, LCP2, LRMP, MAPK10, MEFV, MNDA, MPO, MS4A3, NCF4, NCKAP1L, NLRC4, NLRP3, OLFM4, OLR1, OSCAR, P2RX1, PRG2, PSTPIP1, PTPN6, PTPRC, SFTPA1, SIGLEC9, SIRPB1, TLR1, TLR4, TN…
R-HSA:6798695	Neutrophil degranulation	REACTOME_Pathways_20.11.2017	0	0	0	0	[-1]	Group08	8.56	41	[ADGRE3, ADGRG3, ANPEP, ARHGAP9, ATP8B4, BIN2, C5AR1, CD53, CLEC12A, CLEC5A, CTSZ, DOK3, FCER1G, FCGR2A, FCGR3B, FOLR3, FPR2, GMFG, GNS, GPR84, HK3, ITGAM, ITGB2, LAIR1, LRMP, MNDA, MPO, MS4A3, NCKAP1L, OLFM4, OLR1, OSCAR, P2RX1, PRG2, PTPN6, PTPRC, SIGLEC9, SIRPB1, TNFAIP6, TRPM2, TYROBP]
R-HSA:1280218	Adaptive Immune System	REACTOME_Pathways_20.11.2017	0	0	0	0	[-1]	Group09	5.22	40	[BTLA, CD22, CD28, CD300E, CD300LB, CD300LF, CD79A, CD79B, CD86, CTSK, FYB1, ICAM3, INPP5D, ITGB2, JAML, KIR2DL4, LAG3, LAIR1, LAIR2, LCP2, LILRA2, LILRA4, LILRB4, NCF4, NCR1, OSCAR, PIK3CD, PTPN22, PTPN6, PTPRC, SIGLEC12, SIGLEC7, SIGLEC9, SLAMF6, TLR1, TLR4, TREM1, TREML2, TYROBP, VAV1]
R-HSA:198933	Immunoregulatory interactions between a Lymphoid and a non-Lymphoid cell	REACTOME_Pathways_20.11.2017	0	0	0	0	[-1]	Group09	16.54	22	[CD22, CD300E, CD300LB, CD300LF, ICAM3, ITGB2, JAML, KIR2DL4, LAIR1, LAIR2, LILRA2, LILRA4, LILRB4, NCR1, OSCAR, SIGLEC12, SIGLEC7, SIGLEC9, SLAMF6, TREM1, TREML2, TYROBP]
KEGG:04620	Toll-like receptor signaling pathway	KEGG_20.11.2017	0	0	0	0	[-1]	Group10	10.58	11	[CCL3, CCL4L1, CCL4L2, CD86, CTSK, IL12B, MAPK10, PIK3CD, SPP1, TLR1, TLR4]
KEGG:05132	Salmonella infection	KEGG_20.11.2017	0	0.02	0	0	[-1]	Group10	8.14	7	[CCL3, CCL4L1, CCL4L2, CSF2, MAPK10, NLRC4, TLR4]
R-HSA:6783783	Interleukin-10 signaling	REACTOME_Pathways_20.11.2017	0	0.01	0	0	[-1]	Group10	12.24	6	[CCL3, CCL4L1, CD86, CSF2, IL10, IL12B]
KEGG:04621	NOD-like receptor signaling pathway	KEGG_20.11.2017	0	0.02	0	0	[-1]	Group11	5.95	10	[CARD8, MAPK10, MEFV, NLRC4, NLRP12, NLRP3, PLCB2, PSTPIP1, TLR4, TRPM2]
R-HSA:622312	Inflammasomes	REACTOME_Pathways_20.11.2017	0	0.01	0	0	[-1]	Group11	20	4	[MEFV, NLRC4, NLRP3, PSTPIP1]
R-HSA:844456	The NLRP3 inflammasome	REACTOME_Pathways_20.11.2017	0	0.04	0	0	[-1]	Group11	25	3	[MEFV, NLRP3, PSTPIP1]
KEGG:04662	B cell receptor signaling pathway	KEGG_20.11.2017	0	0	0	0	[-1]	Group12	11.27	8	[CD22, CD72, CD79A, CD79B, INPP5D, PIK3CD, PTPN6, VAV1]
R-HSA:512988	Interleukin-3, 5 and GM-CSF signaling	REACTOME_Pathways_20.11.2017	0	0	0	0	[-1]	Group12	20.83	10	[CSF2, CSF2RB, IL2RA, IL2RB, INPP5D, JAK3, PIK3CD, PTPN6, STAT5A, VAV1]
R-HSA:5690714	CD22 mediated BCR regulation	REACTOME_Pathways_20.11.2017	0	0	0	0	[-1]	Group12	80	4	[CD22, CD79A, CD79B, PTPN6]
R-HSA:983695	Antigen activates B Cell Receptor (BCR) leading to generation of second messengers	REACTOME_Pathways_20.11.2017	0	0	0	0	[-1]	Group12	15.38	6	[CD22, CD79A, CD79B, PIK3CD, PTPN6, VAV1]
KEGG:04145	Phagosome	KEGG_20.11.2017	0	0.01	0	0	[-1]	Group13	6.58	10	[FCGR2A, FCGR3B, ITGAM, ITGB2, MPO, MSR1, NCF4, OLR1, SFTPA1, TLR4]
KEGG:05133	Pertussis	KEGG_20.11.2017	0	0	0	0	[-1]	Group13	10.53	8	[IL10, IL12B, ITGAM, ITGB2, MAPK10, NLRP3, SFTPA1, TLR4]
KEGG:05140	Leishmaniasis	KEGG_20.11.2017	0	0	0	0	[-1]	Group13	12.16	9	[FCGR2A, FCGR3B, IL10, IL12B, ITGAM, ITGB2, NCF4, PTPN6, TLR4]
KEGG:05146	Amoebiasis	KEGG_20.11.2017	0	0	0	0	[-1]	Group13	9.38	9	[CSF2, IL10, IL12B, ITGAM, ITGB2, LAMB1, PIK3CD, PLCB2, TLR4]
KEGG:05150	Staphylococcus aureus infection	KEGG_20.11.2017	0	0	0	0	[-1]	Group13	12.5	7	[C5AR1, FCGR2A, FCGR3B, FPR2, IL10, ITGAM, ITGB2]
KEGG:05152	Tuberculosis	KEGG_20.11.2017	0	0.01	0	0	[-1]	Group13	6.15	11	[CLEC4E, FCER1G, FCGR2A, FCGR3B, IL10, IL12B, ITGAM, ITGB2, MAPK10, TLR1, TLR4]
R-HSA:109582	Hemostasis	REACTOME_Pathways_20.11.2017	0	0	0	0	[-1]	Group14	4.03	26	[CD84, CSF2, CSF2RB, FCER1G, FERMT3, GUCY1B3, IL2RA, IL2RB, INPP5D, ITGAM, ITGB2, JAK3, JAML, LCP2, OLR1, P2RX1, PDE1B, PIK3CD, PLEK, PTPN6, SERPINA5, SH2B2, SLC7A7, SRGN, TREM1, VAV1]
R-HSA:114604	GPVI-mediated activation cascade	REACTOME_Pathways_20.11.2017	0	0	0	0	[-1]	Group14	17.86	10	[CSF2, CSF2RB, FCER1G, IL2RA, IL2RB, JAK3, LCP2, PIK3CD, PTPN6, VAV1]
R-HSA:202733	Cell surface interactions at the vascular wall	REACTOME_Pathways_20.11.2017	0	0	0	0	[-1]	Group14	7.25	10	[CD84, FCER1G, INPP5D, ITGAM, ITGB2, JAML, OLR1, PTPN6, SLC7A7, TREM1]
R-HSA:512988	Interleukin-3, 5 and GM-CSF signaling	REACTOME_Pathways_20.11.2017	0	0	0	0	[-1]	Group14	20.83	10	[CSF2, CSF2RB, IL2RA, IL2RB, INPP5D, JAK3, PIK3CD, PTPN6, STAT5A, VAV1]
R-HSA:76002	Platelet activation, signaling and aggregation	REACTOME_Pathways_20.11.2017	0	0.02	0	0	[-1]	Group14	4.64	13	[CSF2, CSF2RB, FCER1G, FERMT3, IL2RA, IL2RB, JAK3, LCP2, PIK3CD, PLEK, PTPN6, SRGN, VAV1]
R-HSA:912526	Interleukin receptor SHC signaling	REACTOME_Pathways_20.11.2017	0	0	0	0	[-1]	Group14	29.63	8	[CSF2, CSF2RB, IL2RA, IL2RB, INPP5D, JAK3, PIK3CD, PTPN6]
KEGG:04060	Cytokine-cytokine receptor interaction	KEGG_20.11.2017	0	0	0	0	[-1]	Group15	6.67	18	[CCL3, CCL4L1, CCL4L2, CCR7, CSF2, CSF2RB, CSF3R, IL10, IL12B, IL12RB2, IL18RAP, IL2RA, IL2RB, INHBA, OSM, TNFRSF10C, TNFSF13B, TNFSF8]
KEGG:04630	Jak-STAT signaling pathway	KEGG_20.11.2017	0	0	0	0	[-1]	Group15	8.02	13	[CSF2, CSF2RB, CSF3R, IL10, IL12B, IL12RB2, IL2RA, IL2RB, JAK3, OSM, PIK3CD, PTPN6, STAT5A]
KEGG:04650	Natural killer cell mediated cytotoxicity	KEGG_20.11.2017	0	0	0	0	[-1]	Group15	9.02	12	[CSF2, FCER1G, FCGR3B, ITGB2, KIR2DL4, LCP2, NCR1, PIK3CD, PTPN6, TNFRSF10C, TYROBP, VAV1]
KEGG:04658	Th1 and Th2 cell differentiation	KEGG_20.11.2017	0	0.03	0	0	[-1]	Group15	7.61	7	[IL12B, IL12RB2, IL2RA, IL2RB, JAK3, MAPK10, STAT5A]
KEGG:04660	T cell receptor signaling pathway	KEGG_20.11.2017	0	0.01	0	0	[-1]	Group15	7.77	8	[CD28, CSF2, IL10, LCP2, PIK3CD, PTPN6, PTPRC, VAV1]
KEGG:04662	B cell receptor signaling pathway	KEGG_20.11.2017	0	0	0	0	[-1]	Group15	11.27	8	[CD22, CD72, CD79A, CD79B, INPP5D, PIK3CD, PTPN6, VAV1]
KEGG:04664	Fc epsilon RI signaling pathway	KEGG_20.11.2017	0	0	0	0	[-1]	Group15	11.76	8	[ALOX5AP, CSF2, FCER1G, INPP5D, LCP2, MAPK10, PIK3CD, VAV1]
KEGG:05162	Measles	KEGG_20.11.2017	0	0	0	0	[-1]	Group15	7.46	10	[CD28, IL12B, IL2RA, IL2RB, JAK3, PIK3CD, SLAMF1, STAT5A, TLR4, TNFRSF10C]
R-HSA:109582	Hemostasis	REACTOME_Pathways_20.11.2017	0	0	0	0	[-1]	Group15	4.03	26	[CD84, CSF2, CSF2RB, FCER1G, FERMT3, GUCY1B3, IL2RA, IL2RB, INPP5D, ITGAM, ITGB2, JAK3, JAML, LCP2, OLR1, P2RX1, PDE1B, PIK3CD, PLEK, PTPN6, SERPINA5, SH2B2, SLC7A7, SRGN, TREM1, VAV1]
R-HSA:114604	GPVI-mediated activation cascade	REACTOME_Pathways_20.11.2017	0	0	0	0	[-1]	Group15	17.86	10	[CSF2, CSF2RB, FCER1G, IL2RA, IL2RB, JAK3, LCP2, PIK3CD, PTPN6, VAV1]
R-HSA:392451	G beta:gamma signalling through PI3Kgamma	REACTOME_Pathways_20.11.2017	0	0.01	0	0	[-1]	Group15	12.5	6	[CSF2, CSF2RB, IL2RA, IL2RB, JAK3, PIK3CD]
R-HSA:397795	G-protein beta:gamma signalling	REACTOME_Pathways_20.11.2017	0	0	0	0	[-1]	Group15	13.73	7	[CSF2, CSF2RB, IL2RA, IL2RB, JAK3, PIK3CD, PLCB2]
R-HSA:449147	Signaling by Interleukins	REACTOME_Pathways_20.11.2017	0	0	0	0	[-1]	Group15	4.29	26	[CCL3, CCL4L1, CD86, CSF2, CSF2RB, CSF3R, IL10, IL12B, IL12RB2, IL18RAP, IL27, IL2RA, IL2RB, INPP5D, IRAK3, ITGAM, ITGB2, JAK3, LCP1, MAPK10, NRG1, OSM, PIK3CD, PTPN6, STAT5A, VAV1]
R-HSA:451927	Interleukin-2 family signaling	REACTOME_Pathways_20.11.2017	0	0	0	0	[-1]	Group15	22.5	9	[CSF2, CSF2RB, IL2RA, IL2RB, INPP5D, JAK3, PIK3CD, PTPN6, STAT5A]
R-HSA:512988	Interleukin-3, 5 and GM-CSF signaling	REACTOME_Pathways_20.11.2017	0	0	0	0	[-1]	Group15	20.83	10	[CSF2, CSF2RB, IL2RA, IL2RB, INPP5D, JAK3, PIK3CD, PTPN6, STAT5A, VAV1]
R-HSA:76002	Platelet activation, signaling and aggregation	REACTOME_Pathways_20.11.2017	0	0.02	0	0	[-1]	Group15	4.64	13	[CSF2, CSF2RB, FCER1G, FERMT3, IL2RA, IL2RB, JAK3, LCP2, PIK3CD, PLEK, PTPN6, SRGN, VAV1]
R-HSA:912526	Interleukin receptor SHC signaling	REACTOME_Pathways_20.11.2017	0	0	0	0	[-1]	Group15	29.63	8	[CSF2, CSF2RB, IL2RA, IL2RB, INPP5D, JAK3, PIK3CD, PTPN6]
